# Supplementary material for: Host population diversity as a driver of viral infection cycle in wild populations of green sulfur bacteria with long standing virus-host interactions
Source: ISME J. 2021 Jan 15;15(6):1569–84. doi: 10.1038/s41396-020-00870-1 (PMC8163819; doi:10.1038/s41396-020-00870-1)
Supplement: Supplementary file 2 — Supplementary Table 1 [file 41396_2020_870_MOESM2_ESM.xlsx]

## Sheet: Sheet4
	GSB-A	GSB-B	Sampling Depth (m)
2019-06-11	(98.9/2.75)	(99.04/0.55)	3.5
2019-06-20	(98.9/1.1)	(99.45/1.65)	3.5
2019-06-25	(99.45/2.2)	(98.9/1.1)	3.5
2019-07-02	(99.45/3.02)	(98.08/2.2)	3.5
2019-07-09	(98.9/1.1)	(100/2.2)	3.5
2019-07-16		(99.45/0.55)	2
2019-07-23		(99.45/1.65)	2
2019-07-30		(98.35/1.92)	2
2019-08-07		(99.45/1.1)	2
2019-08-13		(99.45/1.65)	2
2019-08-20		(99.04/0.55)	2
2019-09-11		(98.9/1.65)	3
2019-09-27	(35.16/0)	(98.9/1.65)	3
2019-10-13	(98.76/1.1)	(99.31/2.2)	4
Table S1. Genome bins assembled for each GSB-targeted metagenome across all 2018 samples. Shown are (Completion / Redundancy) for each bin (assessed using CheckM), along with the sampling depth for the sampling date.
