# Supplementary material for: Host population diversity as a driver of viral infection cycle in wild populations of green sulfur bacteria with long standing virus-host interactions
Source: ISME J. 2021 Jan 15;15(6):1569–84. doi: 10.1038/s41396-020-00870-1 (PMC8163819; doi:10.1038/s41396-020-00870-1)
Supplement: Supplementary file 3 — Supplementary Table 2 [file 41396_2020_870_MOESM3_ESM.xlsx]

## Sheet: Sheet1
A
		Completeness	Redundancy
	2018 GSB-A	0.99	0.02
	2018 GSB-B	0.99	0.02
B
	ANI	2005-13 GSB-A (Chlorobium-111)	2005-13 GSB-B (Chlorobium-3520)	2017 GSB-A	2017 GSB-B
	2018 GSB-A	0.995985	0.849018	0.997858	0.8514
	2018 GSB-B	0.850666	0.998608	0.854558	0.999802
C
	AF	2005-13 GSB-A (Chlorobium-111)	2005-13 GSB-B (Chlorobium-3520)	2017 GSB-A	2017 GSB-B
	2018 GSB-A	0.737024	0.431735	0.987421	0.506436
	2018 GSB-B	0.46006	0.752217	0.45474	0.938266
Table S2. Information regarding the 3 genome bins identified in 2018 from Trout Bog Lake; A) genome completeness and redundancy, B) ANI compared to previously identified genome bins from Trout Bog Lake, C) alignment fraction (AF, percent) compared to previously identified genome bins from Trout Bog Lake, either obtained from bulk metagenomes (2015-13) or from pilot targeted metagenomes (2017)
