# Supplementary material for: Host population diversity as a driver of viral infection cycle in wild populations of green sulfur bacteria with long standing virus-host interactions
Source: ISME J. 2021 Jan 15;15(6):1569–84. doi: 10.1038/s41396-020-00870-1 (PMC8163819; doi:10.1038/s41396-020-00870-1)
Supplement: Supplementary file 4 — Supplementary Table 3 [file 41396_2020_870_MOESM4_ESM.xlsx]

## Sheet: Sheet1
Contig Name	length (bp)	Predicted Host
CV-1-51	14619	GSB-A
CV-2-6	41723	GSB-A
CV-1-33	33736	GSB-B
CV-1-4.2	31527	GSB-B
Tmg18_4-55	41317	GSB-B
Tmg18_4-116	37298	GSB-B
Tmg18_3-013	11633	GSB-B
Tmg18_2-4	29817	GSB-B
Tmg18_2-53	28582	GSB-B
Tmg18_3-69	11643	GSB-B
Tmg18_3-94	12828	GSB-A
Tmg18_3-84	15194	GSB-B
Tmg18_2-59	8364	GSB-A
Tmg18_4-56	42242	GSB-B
Tmg18_4-73	14738	GSB-B
Tmg18_4-94	5072	GSB-B
Tmg18_4-124	3820	GSB-B
Tmg18_4-133	36543	GSB-B
Tmg18_4-148	10084	GSB-B
Tmg18_4-176	9431	GSB-B
Tmg18_4-219	2800	GSB-B
Tmg18_1-99	13477	GSB-B
Tmg18_3-33	6581	GSB-B
Tmg18_3-45	8091	GSB-B
Tmg18_3-9	7105	GSB-B
Tmg18_3-18	6854	GSB-B
Tmg18_3-36	5173	GSB-B
Tmg18_1-35	8168	GSB-B
Tmg18_2-88	12203	GSB-B
Tmg18_2-107	5140	GSB-B
Tmg18_2-125	15336	GSB-B
Tmg18_2-029	8972	GSB-B
Tmg18_2-077	7513	GSB-B
Tmg18_3-6	9941	GSB-B
Tmg18_2-1	26472	GSB-B
Tmg18_2-10	6186
Tmg18_2-26	7679
Tmg18_3-38	3113	GSB-B
Tmg18_3-82	8648	GSB-B
Tmg18_3-117	5759	GSB-B
Tmg18_3-121	10364	GSB-B
Tmg18_3-47	5823	GSB-A
Tmg18_3-81	3238	GSB-A
Table S3. Shown are non-redundant contigs from GSB-targeted metagenomes predicted to be viral contigs using VirSorter. The first block contains the 11 viral contigs that were identified through manual curation as complete or near-complete. The bottom block are putative viral contigs that were considered too short or too decayed to validate as viral genomes. Contigs with GSB-A as their predicted h…
