# Supplementary material for: Host population diversity as a driver of viral infection cycle in wild populations of green sulfur bacteria with long standing virus-host interactions
Source: ISME J. 2021 Jan 15;15(6):1569–84. doi: 10.1038/s41396-020-00870-1 (PMC8163819; doi:10.1038/s41396-020-00870-1)
Supplement: Supplementary file 5 — Supplementary Table 4 [file 41396_2020_870_MOESM5_ESM.xlsx]

## Sheet: Sheet3
Table S4. Information on samples from Trout Bog Lake
Date	Sample type	Depth / Depth layer	Month	Day	Year	Season	Number of replicates
2005-06-01	depth integrated	Hypolimnion	6	1	2005	summer	1
2005-06-22	depth integrated	Hypolimnion	6	22	2005	summer	1
2005-06-29	depth integrated	Hypolimnion	6	29	2005	summer	1
2005-07-13	depth integrated	Hypolimnion	7	13	2005	summer	1
2005-07-27	depth integrated	Hypolimnion	7	27	2005	summer	1
2005-08-11	depth integrated	Hypolimnion	8	11	2005	summer	1
2007-05-28	depth integrated	Hypolimnion	5	28	2007	spring	1
2007-06-07	depth integrated	Hypolimnion	6	7	2007	summer	1
2007-06-13	depth integrated	Hypolimnion	6	13	2007	summer	1
2007-06-27	depth integrated	Hypolimnion	6	27	2007	summer	1
2007-07-02	depth integrated	Hypolimnion	7	2	2007	summer	1
2007-07-12	depth integrated	Hypolimnion	7	12	2007	summer	1
2007-07-25	depth integrated	Hypolimnion	7	25	2007	summer	1
2007-07-31	depth integrated	Hypolimnion	7	31	2007	summer	1
2007-08-09	depth integrated	Hypolimnion	8	9	2007	summer	1
2007-08-20	depth integrated	Hypolimnion	8	20	2007	summer	1
2007-08-27	depth integrated	Hypolimnion	8	27	2007	summer	1
2007-09-10	depth integrated	Hypolimnion	9	10	2007	fall	1
2007-09-17	depth integrated	Hypolimnion	9	17	2007	fall	1
2007-10-01	depth integrated	Hypolimnion	10	1	2007	fall	1
2007-10-16	depth integrated	Hypolimnion	10	16	2007	fall	1
2007-11-05	depth integrated	Hypolimnion	11	5	2007	fall	1
2007-11-14	depth integrated	Hypolimnion	11	14	2007	fall	1
2008-05-22	depth integrated	Hypolimnion	5	22	2008	spring	1
2008-05-29	depth integrated	Hypolimnion	5	29	2008	spring	1
2008-06-13	depth integrated	Hypolimnion	6	13	2008	summer	1
2008-07-01	depth integrated	Hypolimnion	7	1	2008	summer	1
2008-07-08	depth integrated	Hypolimnion	7	8	2008	summer	1
2008-07-15	depth integrated	Hypolimnion	7	15	2008	summer	1
2008-07-22	depth integrated	Hypolimnion	7	22	2008	summer	1
2008-07-29	depth integrated	Hypolimnion	7	29	2008	summer	1
2008-08-05	depth integrated	Hypolimnion	8	5	2008	summer	1
2008-08-12	depth integrated	Hypolimnion	8	12	2008	summer	1
2008-08-19	depth integrated	Hypolimnion	8	19	2008	summer	1
2008-08-25	depth integrated	Hypolimnion	8	25	2008	summer	1
2008-09-09	depth integrated	Hypolimnion	9	9	2008	fall	1
2008-09-20	depth integrated	Hypolimnion	9	20	2008	fall	1
2008-10-04	depth integrated	Hypolimnion	10	4	2008	fall	1
2008-10-23	depth integrated	Hypolimnion	10	23	2008	fall	1
2009-05-29	depth integrated	Hypolimnion	5	29	2009	spring	1
2009-06-03	depth integrated	Hypolimnion	6	3	2009	summer	1
2009-06-15	depth integrated	Hypolimnion	6	15	2009	summer	1
2009-06-23	depth integrated	Hypolimnion	6	23	2009	summer	1
2009-06-29	depth integrated	Hypolimnion	6	29	2009	summer	1
2009-07-07	depth integrated	Hypolimnion	7	7	2009	summer	1
2009-07-13	depth integrated	Hypolimnion	7	13	2009	summer	1
2009-07-21	depth integrated	Hypolimnion	7	21	2009	summer	1
2009-07-27	depth integrated	Hypolimnion	7	27	2009	summer	1
2009-08-03	depth integrated	Hypolimnion	8	3	2009	summer	1
2009-08-11	depth integrated	Hypolimnion	8	11	2009	summer	1
2009-08-18	depth integrated	Hypolimnion	8	18	2009	summer	1
2010-06-01	depth integrated	Hypolimnion	6	1	2010	summer	1
2010-06-15	depth integrated	Hypolimnion	6	15	2010	summer	1
2010-06-29	depth integrated	Hypolimnion	6	29	2010	summer	1
2010-07-12	depth integrated	Hypolimnion	7	12	2010	summer	1
2010-07-27	depth integrated	Hypolimnion	7	27	2010	summer	1
2010-08-10	depth integrated	Hypolimnion	8	10	2010	summer	1
2012-06-07	depth integrated	Hypolimnion	6	7	2012	summer	1
2012-06-21	depth integrated	Hypolimnion	6	21	2012	summer	1
2012-07-05	depth integrated	Hypolimnion	7	5	2012	summer	1
2012-07-12	depth integrated	Hypolimnion	7	12	2012	summer	1
2012-07-26	depth integrated	Hypolimnion	7	26	2012	summer	1
2012-08-10	depth integrated	Hypolimnion	8	10	2012	summer	1
2013-06-08	depth integrated	Hypolimnion	6	8	2013	summer	1
2013-06-20	depth integrated	Hypolimnion	6	20	2013	summer	1
2013-06-27	depth integrated	Hypolimnion	6	27	2013	summer	1
2013-07-11	depth integrated	Hypolimnion	7	11	2013	summer	1
2013-07-18	depth integrated	Hypolimnion	7	18	2013	summer	1
2013-08-08	depth integrated	Hypolimnion	8	8	2013	summer	1
2017-09-01	partial depth profile	2m	9	1	2017	fall	5
2018-06-01	depth integrated	Hypolimnion	6	1	2018	summer	1
2018-06-04	depth integrated	Hypolimnion	6	4	2018	summer	1
2018-06-11	depth integrated	Hypolimnion	6	11	2018	summer	1
2018-06-20	depth integrated	Hypolimnion	6	20	2018	summer	1
2018-06-25	depth integrated	Hypolimnion	6	25	2018	summer	1
2018-07-02	depth integrated	Hypolimnion	7	2	2018	summer	1
2018-07-09	depth integrated	Hypolimnion	7	9	2018	summer	1
2018-07-16	depth integrated	Hypolimnion	7	16	2018	summer	1
2018-07-23	depth integrated	Hypolimnion	7	23	2018	summer	1
2018-07-30	depth integrated	Hypolimnion	7	30	2018	summer	1
2018-08-07	depth integrated	Hypolimnion	8	7	2018	summer	1
2018-08-13	depth integrated	Hypolimnion	8	13	2018	summer	1
2018-08-20	depth integrated	Hypolimnion	8	20	2018	summer	1
2018-09-11	depth integrated	Hypolimnion	9	11	2018	fall	1
2018-06-11	partial depth profile	2.5m	6	11	2018	summer	5
2018-06-20	full depth profile	3.5m	6	20	2018	summer	5
2018-06-25	full depth profile	3.5m	6	25	2018	summer	5
2018-07-02	full depth profile	3.5m	7	2	2018	summer	5
2018-07-09	full depth profile	3.5m	7	9	2018	summer	5
2018-07-16	full depth profile	2.5m	7	16	2018	summer	5
2018-07-23	full depth profile	2.5m	7	23	2018	summer	5
2018-07-30	full depth profile	2.5m	7	30	2018	summer	5
2018-08-07	full depth profile	2.5m	8	7	2018	summer	5
2018-08-13	full depth profile	2.5m	8	13	2018	summer	5
2018-08-28	partial depth profile	2.5m	8	28	2018	summer	5
2001-09-11	partial depth profile	3m	9	11	2001	fall	5
2018-09-27	partial depth profile	3m	9	27	2018	fall	5
2018-10-13	partial depth profile	4m	10	13	2018	fall	5
