# Supplementary material for: Host population diversity as a driver of viral infection cycle in wild populations of green sulfur bacteria with long standing virus-host interactions
Source: ISME J. 2021 Jan 15;15(6):1569–84. doi: 10.1038/s41396-020-00870-1 (PMC8163819; doi:10.1038/s41396-020-00870-1)
Supplement: Supplementary file 6 — Supplementary Table 5 [file 41396_2020_870_MOESM6_ESM.xlsx]

## Sheet: taxontable14142_12-mar-2020
Table S5. Data availability information for Trout Bog Lake metagenomic reads and Green Sulfur Bacteria host and virus genomes
IMG Genome ID	Sample Collection Date	Sample Type	NCBI Bioproject Accession	NCBI Biosample Accession	SRA Run ID / GenBank Assembly ID
3300032513	2018-08-28	Targeted metagenomes	PRJNA610311	SAMN14297199	SRS6300917
3300032547	2018-07-23	Targeted metagenomes	PRJNA610310	SAMN14297214	SRS6307458
3300032992	2018-08-07	Targeted metagenomes	PRJNA610341	SAMN14297265	SRS6304152
3300032768	2018-08-07	Targeted metagenomes	PRJNA610342	SAMN14297218	SRS6304734
3300032769	2018-08-07	Targeted metagenomes	PRJNA610343	SAMN14297205	SRS6304737
3300032997	2018-08-07	Targeted metagenomes	PRJNA610344	SAMN14297276	SRS6307005
3300032839	2018-08-07	Targeted metagenomes	PRJNA610345	SAMN14297202	SRS6307233
3300032886	2018-08-07	Targeted metagenomes	PRJNA610346	SAMN14297197	SRS6307236
3300032837	2018-08-07	Targeted metagenomes	PRJNA610347	SAMN14297267	SRS6307329
3300032993	2018-08-13	Targeted metagenomes	PRJNA610334	SAMN14297231	SRS6302059
3300032852	2018-08-13	Targeted metagenomes	PRJNA610335	SAMN14297227	SRS6302054
3300032990	2018-08-13	Targeted metagenomes	PRJNA610336	SAMN14297230	SRS6302481
3300032879	2018-08-13	Targeted metagenomes	PRJNA610337	SAMN14297277	SRS6302973
3300032912	2018-08-13	Targeted metagenomes	PRJNA610338	SAMN14297271	SRS6303053
3300032991	2018-08-13	Targeted metagenomes	PRJNA610339	SAMN14297198	SRS6304104
3300032851	2018-08-13	Targeted metagenomes	PRJNA610340	SAMN14297266	SRS6304153
3300032765	2018-08-28	Targeted metagenomes	PRJNA610329	SAMN14297237	SRS6301010
3300032911	2018-08-28	Targeted metagenomes	PRJNA610330	SAMN14297209	SRS6301064
3300032989	2018-08-28	Targeted metagenomes	PRJNA610332	SAMN14297208	SRS6302050
3300032878	2018-08-28	Targeted metagenomes	PRJNA610333	SAMN14297274	SRS6302055
3300032973	2018-07-02	Targeted metagenomes	PRJNA610375	SAMN14297228	SRS6313782
3300032881	2018-07-02	Targeted metagenomes	PRJNA610376	SAMN14297201	SRS6313867
3300032842	2018-07-02	Targeted metagenomes	PRJNA610377	SAMN14297216	SRS6313868
3300032871	2018-07-02	Targeted metagenomes	PRJNA610378	SAMN14297224	SRS6313869
3300032873	2018-07-02	Targeted metagenomes	PRJNA610379	SAMN14297194	SRS6313870
3300032808	2018-07-02	Targeted metagenomes	PRJNA610380	SAMN14297211	SRS6313879
3300033000	2018-07-02	Targeted metagenomes	PRJNA610381	SAMN14297242	SRS6313927
3300032866	2018-07-09	Targeted metagenomes	PRJNA610368	SAMN14297250	SRS6311967
3300032853	2018-07-09	Targeted metagenomes	PRJNA610369	SAMN14297212	SRS6311893
3300032858	2018-07-09	Targeted metagenomes	PRJNA610370	SAMN14297243	SRS6312975
3300032807	2018-07-09	Targeted metagenomes	PRJNA610371	SAMN14297195	SRS6313607
3300032777	2018-07-09	Targeted metagenomes	PRJNA610372	SAMN14297257	SRS6313663
3300032882	2018-07-09	Targeted metagenomes	PRJNA610373	SAMN14297270	SRS6313696
3300032880	2018-07-09	Targeted metagenomes	PRJNA610374	SAMN14297264	SRS6313760
3300032887	2018-07-16	Targeted metagenomes	PRJNA610361	SAMN14297220	SRS6307725
3300032841	2018-07-16	Targeted metagenomes	PRJNA610362	SAMN14297204	SRS6307846
3300032865	2018-07-16	Targeted metagenomes	PRJNA610363	SAMN14297232	SRS6308024
3300032964	2018-07-16	Targeted metagenomes	PRJNA610364	SAMN14297236	SRS6309669
3300032840	2018-07-16	Targeted metagenomes	PRJNA610365	SAMN14297255	SRS6310482
3300032806	2018-07-16	Targeted metagenomes	PRJNA610366	SAMN14297238	SRS6310582
3300032885	2018-07-16	Targeted metagenomes	PRJNA610367	SAMN14297245	SRS6310625
3300032775	2018-07-23	Targeted metagenomes	PRJNA610355	SAMN14297244	SRS6307456
3300032994	2018-07-23	Targeted metagenomes	PRJNA610356	SAMN14297217	SRS6307527
3300032766	2018-07-23	Targeted metagenomes	PRJNA610357	SAMN14297246	SRS6307544
3300032995	2018-07-23	Targeted metagenomes	PRJNA610358	SAMN14297203	SRS6307543
3300032776	2018-07-23	Targeted metagenomes	PRJNA610359	SAMN14297263	SRS6307545
3300032963	2018-07-23	Targeted metagenomes	PRJNA610360	SAMN14297253	SRS6307607
3300032767	2018-07-30	Targeted metagenomes	PRJNA610348	SAMN14297186	SRS6307328
3300032838	2018-07-30	Targeted metagenomes	PRJNA610349	SAMN14297185	SRS6307334
3300032998	2018-07-30	Targeted metagenomes	PRJNA610350	SAMN14297196	SRS6307347
3300032996	2018-07-30	Targeted metagenomes	PRJNA610351	SAMN14297188	SRS6307424
3300032804	2018-07-30	Targeted metagenomes	PRJNA610352	SAMN14297275	SRS6307426
3300032857	2018-07-30	Targeted metagenomes	PRJNA610353	SAMN14297223	SRS6307454
3300032962	2018-07-30	Targeted metagenomes	PRJNA610354	SAMN14297273	SRS6307455
3300032999	2018-06-20	Targeted metagenomes	PRJNA610389	SAMN14297221	SRS6317770
3300032874	2018-06-20	Targeted metagenomes	PRJNA610390	SAMN14297269	SRS6317843
3300032965	2018-06-20	Targeted metagenomes	PRJNA610391	SAMN14297215	SRS6318723
3300032867	2018-06-20	Targeted metagenomes	PRJNA610392	SAMN14297254	SRS6319970
3300032778	2018-06-20	Targeted metagenomes	PRJNA610393	SAMN14297200	SRS6319982
3300032859	2018-06-20	Targeted metagenomes	PRJNA610394	SAMN14297235	SRS6320122
3300032869	2018-06-20	Targeted metagenomes	PRJNA610395	SAMN14297219	SRS6320123
3300032780	2018-06-25	Targeted metagenomes	PRJNA610382	SAMN14297258	SRS6313991
3300032870	2018-06-25	Targeted metagenomes	PRJNA610383	SAMN14297222	SRS6313990
3300032872	2018-06-25	Targeted metagenomes	PRJNA610384	SAMN14297248	SRS6314110
3300033003	2018-06-25	Targeted metagenomes	PRJNA610385	SAMN14297272	SRS6314059
3300032779	2018-06-25	Targeted metagenomes	PRJNA610386	SAMN14297280	SRS6314109
3300032868	2018-06-25	Targeted metagenomes	PRJNA610387	SAMN14297256	SRS6314216
3300032972	2018-06-25	Targeted metagenomes	PRJNA610388	SAMN14297192	SRS6316510
3300032553	2018-08-28	Targeted metagenomes	PRJNA610327	SAMN14297268	SRS6300916
3300032554	2018-08-28	Targeted metagenomes	PRJNA610328	SAMN14297206	SRS6300999
3300031759	2018-06-01	Bulk metagenomes	PRJNA610312	SAMN14297191	SRS6300454
3300031884	2018-06-04	Bulk metagenomes	PRJNA610313	SAMN14297261	SRS6300461
3300032665	2018-06-11	Bulk metagenomes	PRJNA610314	SAMN14297241	SRS6300453
3300032560	2018-06-25	Bulk metagenomes	PRJNA610316	SAMN14297189	SRS6300450
3300032561	2018-06-20	Bulk metagenomes	PRJNA610315	SAMN14297190	SRS6300452
3300032753	2018-07-03	Bulk metagenomes	PRJNA610317	SAMN14297210	SRS6300462
3300032675	2018-07-09	Bulk metagenomes	PRJNA610319	SAMN14297252	SRS6300540
3300032562	2018-07-16	Bulk metagenomes	PRJNA610320	SAMN14297262	SRS6300756
3300032677	2018-07-23	Bulk metagenomes	PRJNA610321	SAMN14297240	SRS6300781
3300032579	2018-07-30	Bulk metagenomes	PRJNA610322	SAMN14297260	SRS6300782
3300032676	2018-08-07	Bulk metagenomes	PRJNA610323	SAMN14297239	SRS6300828
3300032668	2018-08-28	Bulk metagenomes	PRJNA610324	SAMN14297251	SRS6300908
3300032605	2018-08-13	Bulk metagenomes	PRJNA610326	SAMN14297226	SRS6300912
3300032722	2018-09-11	Bulk metagenomes	PRJNA610325	SAMN14297259	SRS6300911
		GSB-A genome	PRJNA610875	SAMN14317247	GCA_012972835
		GSB-B genome	PRJNA610875	SAMN14317248	GCA_012972825
		CV-1-33 genome		SAMN14323023
