# Supplementary material for: Host population diversity as a driver of viral infection cycle in wild populations of green sulfur bacteria with long standing virus-host interactions
Source: ISME J. 2021 Jan 15;15(6):1569–84. doi: 10.1038/s41396-020-00870-1 (PMC8163819; doi:10.1038/s41396-020-00870-1)
Supplement: Supplementary file 7 — Supplementary Table 6 [file 41396_2020_870_MOESM7_ESM.xlsx]

## Sheet: CRASS_spacers_info
Table S6. CRISPR spacers and repeats from GSB arrays assembled from bulk metagenomes
Repeat	Array	Sens	Spacer	Plus_spacer	Spacer_id	Sample	Sample date	Coverage depth
CTTAATATCTAATTGCACTCATAGAGTATTGCGAC	2	plus	TTTGCGGCATCTTCTATCTGAAGTTCGCTGTTGATA	TTTGCGGCATCTTCTATCTGAAGTTCGCTGTTGATA	Spacer_0	H0586_93745	1-Jun-2005	8
CTTAATATCTAATTGCACTCATAGAGTATTGCGAC	2	plus	ATTATCCGAAAACATAATCCTGGAGATCCCCCATCGAG	ATTATCCGAAAACATAATCCTGGAGATCCCCCATCGAG	Spacer_1	H0586_93745	1-Jun-2005	7
CTTAATATCTAATTGCACTCATAGAGTATTGCGAC	2	plus	TTATCGCCCTTCATTTCAGGGTTGATGAAATATTTTATTTGTA	TTATCGCCCTTCATTTCAGGGTTGATGAAATATTTTATTTGTA	Spacer_2	H0586_93745	1-Jun-2005	4
CTTAATATCTAATTGCACTCATAGAGTATTGCGAC	2	plus	CACATCAATGACGTCAATGGTTATCCAAAAGTTAACCGTCAA	CACATCAATGACGTCAATGGTTATCCAAAAGTTAACCGTCAA	Spacer_3	H0586_93745	1-Jun-2005	2
CTTAATATCTAATTGCACTCATAGAGTATTGCGAC	2	plus	TTACAAGGGCTTCAGGTTTAAGATTTTTGAAAAATCTTTGA	TTACAAGGGCTTCAGGTTTAAGATTTTTGAAAAATCTTTGA	Spacer_4	H0586_93745	1-Jun-2005	5
CTTAATATCTAATTGCACTCATAGAGTATTGCGAC	2	plus	CCACGTTCTGCCTCTATCAACGCAACAATTTCTCT	CCACGTTCTGCCTCTATCAACGCAACAATTTCTCT	Spacer_5	H0586_93745	1-Jun-2005	6
CTTAATATCTAATTGCACTCATAGAGTATTGCGAC	2	plus	AAGGATAAACTCATTCACAACCCCTGATGATGAGACATT	AAGGATAAACTCATTCACAACCCCTGATGATGAGACATT	Spacer_6	H0586_93745	1-Jun-2005	3
CTTAATATCTAATTGCACTCATAGAGTATTGCGAC	2	plus	CCAGAACAAACGAATCAACACAATGTGCTGTGAGATTC	CCAGAACAAACGAATCAACACAATGTGCTGTGAGATTC	Spacer_7	H0586_93745	1-Jun-2005	3
CTTAATATCTAATTGCACTCATAGAGTATTGCGAC	2	plus	GTTCGAGTGTTTTGCTTGTTGGAGACCCAGACAAAG	GTTCGAGTGTTTTGCTTGTTGGAGACCCAGACAAAG	Spacer_8	H0586_93745	1-Jun-2005	6
CTTAATATCTAATTGCACTCATAGAGTATTGCGAC	2	plus	TCGGCGAGCATAGATCTATAGTCATTATGCGTGACTTTGA	TCGGCGAGCATAGATCTATAGTCATTATGCGTGACTTTGA	Spacer_9	H0586_93745	1-Jun-2005	2
CTTAATATCTAATTGCACTCATAGAGTATTGCGAC	2	plus	GAGGTGTTCGAATATTCCTCGGCAATCTTTCGAAATGCCGA	GAGGTGTTCGAATATTCCTCGGCAATCTTTCGAAATGCCGA	Spacer_10	H0586_93745	1-Jun-2005	2
CTTAATATCTAATTGCACTCATAGAGTATTGCGAC	2	plus	TGATGACCCTTATATCCAGGTGTGCCGAAGAGCCACT	TGATGACCCTTATATCCAGGTGTGCCGAAGAGCCACT	Spacer_11	H0586_93745	1-Jun-2005	4
CTTAATATCTAATTGCACTCATAGAGTATTGCGAC	2	plus	TATTGATATAAAATAGAGGCTAAAGATCCTCTATAATAGCAT	TATTGATATAAAATAGAGGCTAAAGATCCTCTATAATAGCAT	Spacer_12	H0586_93745	1-Jun-2005	5
CTTAATATCTAATTGCACTCATAGAGTATTGCGAC	2	plus	TTCGATAATCTTCACCCGCTCCCACACAAAGCACACA	TTCGATAATCTTCACCCGCTCCCACACAAAGCACACA	Spacer_13	H0586_93745	1-Jun-2005	8
CTTAATATCTAATTGCACTCATAGAGTATTGCGAC	2	plus	CATGTGCAAACCCTGCTGACAAAATTTTGGCACCTTTTTC	CATGTGCAAACCCTGCTGACAAAATTTTGGCACCTTTTTC	Spacer_14	H0586_93745	1-Jun-2005	4
CTTAATATCTAATTGCACTCATAGAGTATTGCGAC	2	plus	TAACATTCTCGTCTGCCATAATAAATAAAATTTAAATTA	TAACATTCTCGTCTGCCATAATAAATAAAATTTAAATTA	Spacer_15	H0586_93745	1-Jun-2005	5
CTTAATATCTAATTGCACTCATAGAGTATTGCGAC	2	plus	AAATGAATATATTTTTTGTGACACTTGACCTTTTCGGTAT	AAATGAATATATTTTTTGTGACACTTGACCTTTTCGGTAT	Spacer_16	H0586_93745	1-Jun-2005	2
CTTAATATCTAATTGCACTCATAGAGTATTGCGAC	2	plus	CTTTGAACGATTGTGCGTCCTTTTCTGAAACAGTCGAGTTT	CTTTGAACGATTGTGCGTCCTTTTCTGAAACAGTCGAGTTT	Spacer_17	H0586_93745	1-Jun-2005	2
CTTAATATCTAATTGCACTCATAGAGTATTGCGAC	2	plus	TTCCTTCCAAACTTTTTATAAAAGCAGGGATTGGATTTTT	TTCCTTCCAAACTTTTTATAAAAGCAGGGATTGGATTTTT	Spacer_18	H0586_93745	1-Jun-2005	2
CTTAATATCTAATTGCACTCATAGAGTATTGCGAC	2	plus	AGAAGGGATAAAAACAGAATTATTTCGACAGATTTATAGA	AGAAGGGATAAAAACAGAATTATTTCGACAGATTTATAGA	Spacer_19	H0586_93745	1-Jun-2005	3
CTTAATATCTAATTGCACTCATAGAGTATTGCGAC	2	plus	ATTCCTGATATTACATGGGAAAAGTCACCATTACGGAA	ATTCCTGATATTACATGGGAAAAGTCACCATTACGGAA	Spacer_20	H0586_93745	1-Jun-2005	3
CTTAATATCTAATTGCACTCATAGAGTATTGCGAC	2	plus	AATGGCCAAAAAGCTACAAAAACAAAAATTATCTTT	AATGGCCAAAAAGCTACAAAAACAAAAATTATCTTT	Spacer_21	H0586_93745	1-Jun-2005	3
CTTAATATCTAATTGCACTCATAGAGTATTGCGAC	2	plus	GAATCCGCTTGTTGTGCTCATGTAGACGTTTACCCCACCAAA	GAATCCGCTTGTTGTGCTCATGTAGACGTTTACCCCACCAAA	Spacer_22	H0586_93745	1-Jun-2005	2
GTTCACTGCCGGATAGGCAGCTTAGAAA	3	plus	CCTAAAAGTGCGATGACCAAGCTTGTCAGAAAC	CCTAAAAGTGCGATGACCAAGCTTGTCAGAAAC	Spacer_23	H0586_93745	1-Jun-2005	2
CTTAATATCTAATTGCACTCATAGAGTATTGCGAC	2	plus	GAATACCATAGCCAATTGTTTCTCCGAGGAAGATCAGTTTGC	GAATACCATAGCCAATTGTTTCTCCGAGGAAGATCAGTTTGC	Spacer_24	H0586_93770	1-Jun-2005	3
CTTAATATCTAATTGCACTCATAGAGTATTGCGAC	2	plus	TAACATTCTCGTCTGCCATAATAAATAAAATTTAAATTA	TAACATTCTCGTCTGCCATAATAAATAAAATTTAAATTA	Spacer_15	H0586_93770	1-Jun-2005	2
CTTAATATCTAATTGCACTCATAGAGTATTGCGAC	2	plus	AAATGAATATATTTTTTGTGACACTTGACCTTTTCGGTAT	AAATGAATATATTTTTTGTGACACTTGACCTTTTCGGTAT	Spacer_16	H0586_93770	1-Jun-2005	2
CTTAATATCTAATTGCACTCATAGAGTATTGCGAC	2	plus	TATTGATATAAAATAGAGGCTAAAGATCCTCTATAATAGCAT	TATTGATATAAAATAGAGGCTAAAGATCCTCTATAATAGCAT	Spacer_12	H0586_93770	1-Jun-2005	3
CTTAATATCTAATTGCACTCATAGAGTATTGCGAC	2	plus	TTCGATAATCTTCACCCGCTCCCACACAAAGCACACA	TTCGATAATCTTCACCCGCTCCCACACAAAGCACACA	Spacer_13	H0586_93770	1-Jun-2005	4
CTTAATATCTAATTGCACTCATAGAGTATTGCGAC	2	plus	ACGCTCATTAAAGAGGTAGCACCTACTCGGATCAGTA	ACGCTCATTAAAGAGGTAGCACCTACTCGGATCAGTA	Spacer_25	H0586_93770	1-Jun-2005	6
CTTAATATCTAATTGCACTCATAGAGTATTGCGAC	2	plus	TGATGACCCTTATATCCAGGTGTGCCGAAGAGCCACT	TGATGACCCTTATATCCAGGTGTGCCGAAGAGCCACT	Spacer_11	H0586_93770	1-Jun-2005	6
CTTAATATCTAATTGCACTCATAGAGTATTGCGAC	2	plus	GAGGTGTTCGAATATTCCTCGGCAATCTTTCGAAATGCCGA	GAGGTGTTCGAATATTCCTCGGCAATCTTTCGAAATGCCGA	Spacer_10	H0586_93770	1-Jun-2005	5
CTTAATATCTAATTGCACTCATAGAGTATTGCGAC	2	plus	TTACAAGGGCTTCAGGTTTAAGATTTTTGAAAAATCTTTGA	TTACAAGGGCTTCAGGTTTAAGATTTTTGAAAAATCTTTGA	Spacer_4	H0586_93770	1-Jun-2005	2
CTTAATATCTAATTGCACTCATAGAGTATTGCGAC	2	plus	GCGACACCATTGACTTTCTTTATTTTCATTTTTTTTTACAGC	GCGACACCATTGACTTTCTTTATTTTCATTTTTTTTTACAGC	Spacer_26	H0586_93770	1-Jun-2005	2
CTTAATATCTAATTGCACTCATAGAGTATTGCGAC	2	plus	GTTAATTGCCCTATATCGATCAAACGACCTCCCTTCCTC	GTTAATTGCCCTATATCGATCAAACGACCTCCCTTCCTC	Spacer_27	H0586_93770	1-Jun-2005	3
CTTAATATCTAATTGCACTCATAGAGTATTGCGAC	2	plus	GTTCGAGTGTTTTGCTTGTTGGAGACCCAGACAAAG	GTTCGAGTGTTTTGCTTGTTGGAGACCCAGACAAAG	Spacer_8	H0586_93770	1-Jun-2005	5
CTTAATATCTAATTGCACTCATAGAGTATTGCGAC	2	plus	CCACGTTCTGCCTCTATCAACGCAACAATTTCTCT	CCACGTTCTGCCTCTATCAACGCAACAATTTCTCT	Spacer_5	H0586_93770	1-Jun-2005	3
CTTAATATCTAATTGCACTCATAGAGTATTGCGAC	2	plus	TTTGCGGCATCTTCTATCTGAAGTTCGCTGTTGATA	TTTGCGGCATCTTCTATCTGAAGTTCGCTGTTGATA	Spacer_0	H0586_93770	1-Jun-2005	9
CTTAATATCTAATTGCACTCATAGAGTATTGCGAC	2	plus	ATTATCCGAAAACATAATCCTGGAGATCCCCCATCGAG	ATTATCCGAAAACATAATCCTGGAGATCCCCCATCGAG	Spacer_1	H0586_93770	1-Jun-2005	5
CTTAATATCTAATTGCACTCATAGAGTATTGCGAC	2	plus	CATGTGCAAACCCTGCTGACAAAATTTTGGCACCTTTTTC	CATGTGCAAACCCTGCTGACAAAATTTTGGCACCTTTTTC	Spacer_14	H0586_93770	1-Jun-2005	4
CTTAATATCTAATTGCACTCATAGAGTATTGCGAC	2	plus	TTGTACTTCAAAGGTGATCTGCTCCTGTTCTGCTAACTTGC	TTGTACTTCAAAGGTGATCTGCTCCTGTTCTGCTAACTTGC	Spacer_28	H0586_93770	1-Jun-2005	5
CTTAATATCTAATTGCACTCATAGAGTATTGCGAC	2	plus	TTATCGCCCTTCATTTCAGGGTTGATGAAATATTTTATTTGTA	TTATCGCCCTTCATTTCAGGGTTGATGAAATATTTTATTTGTA	Spacer_2	H0586_93770	1-Jun-2005	3
CTTAATATCTAATTGCACTCATAGAGTATTGCGAC	2	plus	ATTCCTGATATTACATGGGAAAAGTCACCATTACGGAA	ATTCCTGATATTACATGGGAAAAGTCACCATTACGGAA	Spacer_20	H0586_93770	1-Jun-2005	6
CTTAATATCTAATTGCACTCATAGAGTATTGCGAC	2	plus	TTTCGGCTTTCTACGCGGTTCATCGTCTTCATCATC	TTTCGGCTTTCTACGCGGTTCATCGTCTTCATCATC	Spacer_29	H0586_93770	1-Jun-2005	2
CTTAATATCTAATTGCACTCATAGAGTATTGCGAC	2	plus	TTTCCCTTGGGCGTGGTTTTGGTCTTGTTAAAACTACCATAG	TTTCCCTTGGGCGTGGTTTTGGTCTTGTTAAAACTACCATAG	Spacer_30	H0586_93770	1-Jun-2005	2
CTTAATATCTAATTGCACTCATAGAGTATTGCGAC	2	plus	AAGGATAAACTCATTCACAACCCCTGATGATGAGACATT	AAGGATAAACTCATTCACAACCCCTGATGATGAGACATT	Spacer_6	H0586_93770	1-Jun-2005	3
CTTAATATCTAATTGCACTCATAGAGTATTGCGAC	2	plus	TCATTCAATGCTTTTGTTATATGTTCACTTGTAGCTTT	TCATTCAATGCTTTTGTTATATGTTCACTTGTAGCTTT	Spacer_31	H0586_93770	1-Jun-2005	2
GTCGCGCCCCCCGCGGGCGCGTGGATTGAAAC	1	plus	TCTACCAGTCTCTACAGTAACACCTATATTTTTT	TCTACCAGTCTCTACAGTAACACCTATATTTTTT	Spacer_32	H0586_93770	1-Jun-2005	3
GTCGCGCCCCCCGCGGGCGCGTGGATTGAAAC	1	plus	AAATTCGTTGGGGTGGCCCTTAAAATATACACG	AAATTCGTTGGGGTGGCCCTTAAAATATACACG	Spacer_33	H0586_93770	1-Jun-2005	3
GTCGCGCCCCCCGCGGGCGCGTGGATTGAAAC	1	plus	ATGCATATCGACATAAATGGGCCGTAACCCTGTGTC	ATGCATATCGACATAAATGGGCCGTAACCCTGTGTC	Spacer_34	H0586_93770	1-Jun-2005	2
GTCGCGCCCCCCGCGGGCGCGTGGATTGAAAC	1	plus	ACCCAAACAAACACACCTATGTCTAACTACACTCA	ACCCAAACAAACACACCTATGTCTAACTACACTCA	Spacer_35	H0586_93770	1-Jun-2005	2
GTCGCGCCCCCCGCGGGCGCGTGGATTGAAAC	1	plus	AAATTCATTTGCTTGGCCCTTGAAATAGACGCGT	AAATTCATTTGCTTGGCCCTTGAAATAGACGCGT	Spacer_36	H0586_93770	1-Jun-2005	2
GTCGCGCCCCCCGCGGGCGCGTGGATTGAAAC	1	plus	AGCCTTGCAGTTCGAACAGGATCGAACATTTAAA	AGCCTTGCAGTTCGAACAGGATCGAACATTTAAA	Spacer_37	H0586_93770	1-Jun-2005	2
GTCGCGCCCCCCGCGGGCGCGTGGATTGAAAC	1	plus	ATTCGAATGGCCCTTAAAATATACGCGCGTATGAGG	ATTCGAATGGCCCTTAAAATATACGCGCGTATGAGG	Spacer_38	H0586_93770	1-Jun-2005	3
GTCGCGCCCCCCGCGGGCGCGTGGATTGAAAC	1	plus	TTTTGTAATGTCAGCTTGTGCAAGTATCGCCTG	TTTTGTAATGTCAGCTTGTGCAAGTATCGCCTG	Spacer_39	H0586_93770	1-Jun-2005	2
GTCGCGCCCCCCGCGGGCGCGTGGATTGAAAC	1	plus	CCGGGTATTACTGCTACTGTGGATTCGGAGTACG	CCGGGTATTACTGCTACTGTGGATTCGGAGTACG	Spacer_40	H0586_93770	1-Jun-2005	2
GTCGCGCCCCCCGCGGGCGCGTGGATTGAAAC	1	plus	TGCTGATCCAAATCCGTCAAGCACCGACTCTCTT	TGCTGATCCAAATCCGTCAAGCACCGACTCTCTT	Spacer_41	H0586_93770	1-Jun-2005	2
GTCGCGCCCCCCGCGGGCGCGTGGATTGAAAC	1	plus	ATGTCGTCCTGACTCATAAACCCTTTTCCATCCGT	ATGTCGTCCTGACTCATAAACCCTTTTCCATCCGT	Spacer_42	H0586_93770	1-Jun-2005	2
GTCGCGCCCCCCGCGGGCGCGTGGATTGAAAC	1	plus	AAAATACTCATGCGTTATCCATTACCCGTTTAT	AAAATACTCATGCGTTATCCATTACCCGTTTAT	Spacer_43	H0586_93770	1-Jun-2005	2
GTCGCGCCCCCCGCGGGCGCGTGGATTGAAAC	1	plus	ACTGCCTCGGTGTCAACAATGCGAGCTTTGAAG	ACTGCCTCGGTGTCAACAATGCGAGCTTTGAAG	Spacer_44	H0586_93770	1-Jun-2005	2
GTCGCGCCCCCCGCGGGCGCGTGGATTGAAAC	1	plus	GCGATAGCAACAAGCGAGAAGTACAAGGACAAA	GCGATAGCAACAAGCGAGAAGTACAAGGACAAA	Spacer_45	H0586_93770	1-Jun-2005	3
GTCGCGCCCCCCGCGGGCGCGTGGATTGAAAC	1	plus	ATGAGAAGGATGGAAGTTGTTATCATCCCTGCCGAA	ATGAGAAGGATGGAAGTTGTTATCATCCCTGCCGAA	Spacer_46	H0586_93770	1-Jun-2005	3
GTCGCGCCCCCCGCGGGCGCGTGGATTGAAAC	1	plus	CTTACCTACGCGCTGGGGGTATCGAATCGCGACGG	CTTACCTACGCGCTGGGGGTATCGAATCGCGACGG	Spacer_47	H0586_93770	1-Jun-2005	2
GTCGCGCCCCCCGCGGGCGCGTGGATTGAAAC	1	plus	CTTGAGCAACATCGGGAATGGATTTTTCCACGG	CTTGAGCAACATCGGGAATGGATTTTTCCACGG	Spacer_48	H0586_93770	1-Jun-2005	2
GTCGCGCCCCCCGCGGGCGCGTGGATTGAAAC	1	plus	TCGACATCATCACGCTTTACGAACCGGGGCTTG	TCGACATCATCACGCTTTACGAACCGGGGCTTG	Spacer_49	H0586_93770	1-Jun-2005	2
GTCGCGCCCCCCGCGGGCGCGTGGATTGAAAC	1	plus	AATCAGATCGTCAAGACGGCGTCAGATATTCCTGG	AATCAGATCGTCAAGACGGCGTCAGATATTCCTGG	Spacer_50	H0586_93770	1-Jun-2005	2
GTCGCGCCCCCCGCGGGCGCGTGGATTGAAAC	1	plus	AGGTTTATTGATCGCGACGCACATGCTGACCGC	AGGTTTATTGATCGCGACGCACATGCTGACCGC	Spacer_51	H0586_93770	1-Jun-2005	2
GTCGCGCCCCCCGCGGGCGCGTGGATTGAAAC	1	plus	CTTTGCCTGCTGGGCTTGGATCCCCGTGGTGCGG	CTTTGCCTGCTGGGCTTGGATCCCCGTGGTGCGG	Spacer_52	H0586_93770	1-Jun-2005	2
GTCGCGCCCCCCGCGGGCGCGTGGATTGAAAC	1	plus	CAAGACAACGGCTCTGCACTGGCGGACAGCTTGAA	CAAGACAACGGCTCTGCACTGGCGGACAGCTTGAA	Spacer_53	H0586_93770	1-Jun-2005	2
CTTAATATCTAATTGCACTCATAGAGTATTGCGAC	2	plus	GAATACCATAGCCAATTGTTTCTCCGAGGAAGATCAGTTTGC	GAATACCATAGCCAATTGTTTCTCCGAGGAAGATCAGTTTGC	Spacer_24	H0587_93745	22-Jun-2005	3
CTTAATATCTAATTGCACTCATAGAGTATTGCGAC	2	plus	CATGTGCAAACCCTGCTGACAAAATTTTGGCACCTTTTTC	CATGTGCAAACCCTGCTGACAAAATTTTGGCACCTTTTTC	Spacer_14	H0587_93745	22-Jun-2005	2
CTTAATATCTAATTGCACTCATAGAGTATTGCGAC	2	plus	ATTCCTGATATTACATGGGAAAAGTCACCATTACGGAA	ATTCCTGATATTACATGGGAAAAGTCACCATTACGGAA	Spacer_20	H0587_93745	22-Jun-2005	3
CTTAATATCTAATTGCACTCATAGAGTATTGCGAC	2	plus	TTATCGCCCTTCATTTCAGGGTTGATGAAATATTTTATTTGTA	TTATCGCCCTTCATTTCAGGGTTGATGAAATATTTTATTTGTA	Spacer_2	H0587_93745	22-Jun-2005	3
CTTAATATCTAATTGCACTCATAGAGTATTGCGAC	2	plus	ATTATCCGAAAACATAATCCTGGAGATCCCCCATCGAG	ATTATCCGAAAACATAATCCTGGAGATCCCCCATCGAG	Spacer_1	H0587_93745	22-Jun-2005	3
CTTAATATCTAATTGCACTCATAGAGTATTGCGAC	2	plus	ACGCTCATTAAAGAGGTAGCACCTACTCGGATCAGTA	ACGCTCATTAAAGAGGTAGCACCTACTCGGATCAGTA	Spacer_25	H0587_93745	22-Jun-2005	6
CTTAATATCTAATTGCACTCATAGAGTATTGCGAC	2	plus	TGATGACCCTTATATCCAGGTGTGCCGAAGAGCCACT	TGATGACCCTTATATCCAGGTGTGCCGAAGAGCCACT	Spacer_11	H0587_93745	22-Jun-2005	3
CTTAATATCTAATTGCACTCATAGAGTATTGCGAC	2	plus	GATTACTGTGTCGTAATGGTAATCCTCAGGGCTATAGG	GATTACTGTGTCGTAATGGTAATCCTCAGGGCTATAGG	Spacer_54	H0587_93745	22-Jun-2005	4
CTTAATATCTAATTGCACTCATAGAGTATTGCGAC	2	plus	AAACACATGAATGTGCTTGCCTCGAATTCCTCATTTTTATGC	AAACACATGAATGTGCTTGCCTCGAATTCCTCATTTTTATGC	Spacer_55	H0587_93745	22-Jun-2005	2
CTTAATATCTAATTGCACTCATAGAGTATTGCGAC	2	plus	CCACGTTCTGCCTCTATCAACGCAACAATTTCTCT	CCACGTTCTGCCTCTATCAACGCAACAATTTCTCT	Spacer_5	H0587_93745	22-Jun-2005	3
CTTAATATCTAATTGCACTCATAGAGTATTGCGAC	2	plus	TAACATTCTCGTCTGCCATAATAAATAAAATTTAAATTA	TAACATTCTCGTCTGCCATAATAAATAAAATTTAAATTA	Spacer_15	H0587_93745	22-Jun-2005	4
CTTAATATCTAATTGCACTCATAGAGTATTGCGAC	2	plus	TTTGCGGCATCTTCTATCTGAAGTTCGCTGTTGATA	TTTGCGGCATCTTCTATCTGAAGTTCGCTGTTGATA	Spacer_0	H0587_93745	22-Jun-2005	4
CTTAATATCTAATTGCACTCATAGAGTATTGCGAC	2	plus	AGATTATGGACAATAATTAACTCCAATTTCAGCAAAAATTT	AGATTATGGACAATAATTAACTCCAATTTCAGCAAAAATTT	Spacer_56	H0587_93745	22-Jun-2005	2
CTTAATATCTAATTGCACTCATAGAGTATTGCGAC	2	plus	AAATCGGCTGATTCGGGTACATTCTGGCGATATCCATGAT	AAATCGGCTGATTCGGGTACATTCTGGCGATATCCATGAT	Spacer_57	H0587_93745	22-Jun-2005	2
CTTAATATCTAATTGCACTCATAGAGTATTGCGAC	2	plus	AAGGATAAACTCATTCACAACCCCTGATGATGAGACATT	AAGGATAAACTCATTCACAACCCCTGATGATGAGACATT	Spacer_6	H0587_93745	22-Jun-2005	2
CTTAATATCTAATTGCACTCATAGAGTATTGCGAC	2	plus	GTTCGTCTTTATGTGAATGTGTCAGGCATTACCTTTTTTATAA	GTTCGTCTTTATGTGAATGTGTCAGGCATTACCTTTTTTATAA	Spacer_58	H0587_93745	22-Jun-2005	3
GTCGCGCCCCCCGCGGGCGCGTGGATTGAAAC	1	plus	AAATTCGTTGGGGTGGCCCTTAAAATATACACG	AAATTCGTTGGGGTGGCCCTTAAAATATACACG	Spacer_33	H0587_93745	22-Jun-2005	5
GTCGCGCCCCCCGCGGGCGCGTGGATTGAAAC	1	plus	AAATTCATTTGGGTGGCCCTTAAAATATACACG	AAATTCATTTGGGTGGCCCTTAAAATATACACG	Spacer_59	H0587_93745	22-Jun-2005	5
GTCGCGCCCCCCGCGGGCGCGTGGATTGAAAC	1	plus	ACCCAAACAAACACACCTATGTCTAACTACACTCA	ACCCAAACAAACACACCTATGTCTAACTACACTCA	Spacer_35	H0587_93745	22-Jun-2005	4
GTCGCGCCCCCCGCGGGCGCGTGGATTGAAAC	1	plus	ATTGTTGAACCCGTCAACCACGTTCTGCCAGTTGGT	ATTGTTGAACCCGTCAACCACGTTCTGCCAGTTGGT	Spacer_60	H0587_93745	22-Jun-2005	4
GTCGCGCCCCCCGCGGGCGCGTGGATTGAAAC	1	plus	ATTTTCCTCTCCTTTTAATTCATTTTATTGTTG	ATTTTCCTCTCCTTTTAATTCATTTTATTGTTG	Spacer_61	H0587_93745	22-Jun-2005	11
GTCGCGCCCCCCGCGGGCGCGTGGATTGAAAC	1	plus	AGACGATTGCCGTGCGATTGTGCCAAAATTAAT	AGACGATTGCCGTGCGATTGTGCCAAAATTAAT	Spacer_62	H0587_93745	22-Jun-2005	4
GTCGCGCCCCCCGCGGGCGCGTGGATTGAAAC	1	plus	ACGCTGCACTGCAAGCGCTTGTTGTAAGTTAATT	ACGCTGCACTGCAAGCGCTTGTTGTAAGTTAATT	Spacer_63	H0587_93745	22-Jun-2005	3
GTCGCGCCCCCCGCGGGCGCGTGGATTGAAAC	1	plus	ATCGCACTGATCTGCCGTCTGTGTCCAATCGCA	ATCGCACTGATCTGCCGTCTGTGTCCAATCGCA	Spacer_64	H0587_93745	22-Jun-2005	2
GTCGCGCCCCCCGCGGGCGCGTGGATTGAAAC	1	plus	AGCCTTGCAGTTCGAACAGGATCGAACATTTAAA	AGCCTTGCAGTTCGAACAGGATCGAACATTTAAA	Spacer_37	H0587_93745	22-Jun-2005	5
GTCGCGCCCCCCGCGGGCGCGTGGATTGAAAC	1	plus	ATTCGAATGGCCCTTAAAATATACGCGCGTATGAGG	ATTCGAATGGCCCTTAAAATATACGCGCGTATGAGG	Spacer_38	H0587_93745	22-Jun-2005	6
GTCGCGCCCCCCGCGGGCGCGTGGATTGAAAC	1	plus	ATTTCAGCCATGCTATATAATATAGCATGGCTT	ATTTCAGCCATGCTATATAATATAGCATGGCTT	Spacer_65	H0587_93745	22-Jun-2005	2
GTCGCGCCCCCCGCGGGCGCGTGGATTGAAAC	1	plus	ATTTCAGCCATGCTATATAATATAGCATGGCTTGAA	ATTTCAGCCATGCTATATAATATAGCATGGCTTGAA	Spacer_66	H0587_93745	22-Jun-2005	4
GTCGCGCCCCCCGCGGGCGCGTGGATTGAAAC	1	plus	TTGCATACCAGCGCTTTAACTACGGGTGGGACT	TTGCATACCAGCGCTTTAACTACGGGTGGGACT	Spacer_67	H0587_93745	22-Jun-2005	2
GTCGCGCCCCCCGCGGGCGCGTGGATTGAAAC	1	plus	ACTTGCGTATTACTATAAGCTTTTGTCGGATTTG	ACTTGCGTATTACTATAAGCTTTTGTCGGATTTG	Spacer_68	H0587_93745	22-Jun-2005	2
GTCGCGCCCCCCGCGGGCGCGTGGATTGAAAC	1	plus	CGCTATAGGGATAAGATCATAATTAACCTCATC	CGCTATAGGGATAAGATCATAATTAACCTCATC	Spacer_69	H0587_93745	22-Jun-2005	2
GTCGCGCCCCCCGCGGGCGCGTGGATTGAAAC	1	plus	TCTACCAGTCTCTACAGTAACACCTATATTTTTT	TCTACCAGTCTCTACAGTAACACCTATATTTTTT	Spacer_32	H0587_93745	22-Jun-2005	4
GTCGCGCCCCCCGCGGGCGCGTGGATTGAAAC	1	plus	ACAATTAATCTCTAATCTCTCATTTCAGCCATG	ACAATTAATCTCTAATCTCTCATTTCAGCCATG	Spacer_70	H0587_93745	22-Jun-2005	2
GTCGCGCCCCCCGCGGGCGCGTGGATTGAAAC	1	plus	TTCATTGCTTGTTGCTGGAGCAAACGGAGCAA	TTCATTGCTTGTTGCTGGAGCAAACGGAGCAA	Spacer_71	H0587_93745	22-Jun-2005	2
GTCGCGCCCCCCGCGGGCGCGTGGATTGAAAC	1	plus	TTTTATTTGCGGTGCATCAAACCAACATGATTCGG	TTTTATTTGCGGTGCATCAAACCAACATGATTCGG	Spacer_72	H0587_93745	22-Jun-2005	7
GTCGCGCCCCCCGCGGGCGCGTGGATTGAAAC	1	plus	ATGCATATCGACATAAATGGGCCGTAACCCTGTGTC	ATGCATATCGACATAAATGGGCCGTAACCCTGTGTC	Spacer_34	H0587_93745	22-Jun-2005	9
GTCGCGCCCCCCGCGGGCGCGTGGATTGAAAC	1	plus	GTAAATACGGGAGTTCCGCGCATGCGTGGATA	GTAAATACGGGAGTTCCGCGCATGCGTGGATA	Spacer_73	H0587_93745	22-Jun-2005	2
GTCGCGCCCCCCGCGGGCGCGTGGATTGAAAC	1	plus	AGGTTTATTGATCGCGACGCACATGCTGACCGC	AGGTTTATTGATCGCGACGCACATGCTGACCGC	Spacer_51	H0587_93745	22-Jun-2005	5
GTCGCGCCCCCCGCGGGCGCGTGGATTGAAAC	1	plus	ATGTTTAAGCCCTATCATAATCAAGCCAGATTTAT	ATGTTTAAGCCCTATCATAATCAAGCCAGATTTAT	Spacer_74	H0587_93745	22-Jun-2005	6
GTCGCGCCCCCCGCGGGCGCGTGGATTGAAAC	1	plus	GCTATAAAGATATGTCTTGAGAGTCTTTTTTGATT	GCTATAAAGATATGTCTTGAGAGTCTTTTTTGATT	Spacer_75	H0587_93745	22-Jun-2005	5
GTCGCGCCCCCCGCGGGCGCGTGGATTGAAAC	1	plus	TCTGTATATCCAAAGATTTTCCGCTCAGATTCCGT	TCTGTATATCCAAAGATTTTCCGCTCAGATTCCGT	Spacer_76	H0587_93745	22-Jun-2005	4
GTCGCGCCCCCCGCGGGCGCGTGGATTGAAAC	1	plus	AAATTCATTTGCTTGGCCCTTGAAATAGACGCGT	AAATTCATTTGCTTGGCCCTTGAAATAGACGCGT	Spacer_36	H0587_93745	22-Jun-2005	5
GTCGCGCCCCCCGCGGGCGCGTGGATTGAAAC	1	plus	CAAGACAACGGCTCTGCACTGGCGGACAGCTTGAA	CAAGACAACGGCTCTGCACTGGCGGACAGCTTGAA	Spacer_53	H0587_93745	22-Jun-2005	5
GTCGCGCCCCCCGCGGGCGCGTGGATTGAAAC	1	plus	ACTACAATCGGATTACAGGTTGTAGTACATATCGCA	ACTACAATCGGATTACAGGTTGTAGTACATATCGCA	Spacer_77	H0587_93745	22-Jun-2005	7
GTCGCGCCCCCCGCGGGCGCGTGGATTGAAAC	1	plus	CAATTTACAGGAGGATTGACGTTAAAAGACTTTCA	CAATTTACAGGAGGATTGACGTTAAAAGACTTTCA	Spacer_78	H0587_93745	22-Jun-2005	3
GTCGCGCCCCCCGCGGGCGCGTGGATTGAAAC	1	plus	AATGACACACAAGGAGGCTCACTTGCAGATGCAC	AATGACACACAAGGAGGCTCACTTGCAGATGCAC	Spacer_79	H0587_93745	22-Jun-2005	3
GTCGCGCCCCCCGCGGGCGCGTGGATTGAAAC	1	plus	GCGTTGATTGTGAGTATGCAAGCGAGTGGGTTGATA	GCGTTGATTGTGAGTATGCAAGCGAGTGGGTTGATA	Spacer_80	H0587_93745	22-Jun-2005	2
GTCGCGCCCCCCGCGGGCGCGTGGATTGAAAC	1	plus	ATCAACCTAAAAACAAACACACCAATGTCTAA	ATCAACCTAAAAACAAACACACCAATGTCTAA	Spacer_81	H0587_93745	22-Jun-2005	3
GTCGCGCCCCCCGCGGGCGCGTGGATTGAAAC	1	plus	CACGAACGATGAAAATCATAATGATGCACGAA	CACGAACGATGAAAATCATAATGATGCACGAA	Spacer_82	H0587_93745	22-Jun-2005	2
GTCGCGCCCCCCGCGGGCGCGTGGATTGAAAC	1	plus	TTATCACTAGTCTTGCTGTTACGGCACCGGTAGGAG	TTATCACTAGTCTTGCTGTTACGGCACCGGTAGGAG	Spacer_83	H0587_93745	22-Jun-2005	3
GTCGCGCCCCCCGCGGGCGCGTGGATTGAAAC	1	plus	ACGATAGGGATTAGTCAGGTTCCAACGCTTA	ACGATAGGGATTAGTCAGGTTCCAACGCTTA	Spacer_84	H0587_93745	22-Jun-2005	3
GTCGCGCCCCCCGCGGGCGCGTGGATTGAAAC	1	plus	GGAGCATCATCAAGCCACTCAGAAAAAGCTTCG	GGAGCATCATCAAGCCACTCAGAAAAAGCTTCG	Spacer_85	H0587_93745	22-Jun-2005	3
GTCGCGCCCCCCGCGGGCGCGTGGATTGAAAC	1	plus	CAATGGTTATGATAATTTGTTGAATGCCAACTA	CAATGGTTATGATAATTTGTTGAATGCCAACTA	Spacer_86	H0587_93745	22-Jun-2005	3
GTCGCGCCCCCCGCGGGCGCGTGGATTGAAAC	1	plus	CAATTTCGGTTTGGGAAATTTGCCATATAACGC	CAATTTCGGTTTGGGAAATTTGCCATATAACGC	Spacer_87	H0587_93745	22-Jun-2005	3
GTCGCGCCCCCCGCGGGCGCGTGGATTGAAAC	1	plus	AGAAAAGTCTGTTGCGTGGTTGTCTACGGACATAG	AGAAAAGTCTGTTGCGTGGTTGTCTACGGACATAG	Spacer_88	H0587_93745	22-Jun-2005	3
GTCGCGCCCCCCGCGGGCGCGTGGATTGAAAC	1	plus	TCGACATCATCACGCTTTACGAACCGGGGCTTG	TCGACATCATCACGCTTTACGAACCGGGGCTTG	Spacer_49	H0587_93745	22-Jun-2005	3
GTCGCGCCCCCCGCGGGCGCGTGGATTGAAAC	1	plus	GATGTATCTGAAGTGGAAGGGAAAAATATCGAA	GATGTATCTGAAGTGGAAGGGAAAAATATCGAA	Spacer_89	H0587_93745	22-Jun-2005	5
GTCGCGCCCCCCGCGGGCGCGTGGATTGAAAC	1	plus	CATCAGTATTTTATTATCGCTGACTTTCGATGGTAT	CATCAGTATTTTATTATCGCTGACTTTCGATGGTAT	Spacer_90	H0587_93745	22-Jun-2005	3
GTCGCGCCCCCCGCGGGCGCGTGGATTGAAAC	1	plus	AGCGAAATACCTCTCCATCGCAAGAAAACTCTCG	AGCGAAATACCTCTCCATCGCAAGAAAACTCTCG	Spacer_91	H0587_93745	22-Jun-2005	3
GTCGCGCCCCCCGCGGGCGCGTGGATTGAAAC	1	plus	AAACTGGTTGTGGTGGCCTTTGAAATATACCCT	AAACTGGTTGTGGTGGCCTTTGAAATATACCCT	Spacer_92	H0587_93745	22-Jun-2005	2
GTCGCGCCCCCCGCGGGCGCGTGGATTGAAAC	1	plus	ATTATAGTGTGCATAGAATATACAAGCATTGA	ATTATAGTGTGCATAGAATATACAAGCATTGA	Spacer_93	H0587_93745	22-Jun-2005	4
GTCGCGCCCCCCGCGGGCGCGTGGATTGAAAC	1	plus	GCTGTGCAGAGCTTCCAAGGCATTTTGTCTCAAC	GCTGTGCAGAGCTTCCAAGGCATTTTGTCTCAAC	Spacer_94	H0587_93745	22-Jun-2005	3
GTCGCGCCCCCCGCGGGCGCGTGGATTGAAAC	1	plus	CCATCGATCGAGTAAAAGTAGCTAAATTTTCGGAT	CCATCGATCGAGTAAAAGTAGCTAAATTTTCGGAT	Spacer_95	H0587_93745	22-Jun-2005	2
GTCGCGCCCCCCGCGGGCGCGTGGATTGAAAC	1	plus	ATCATGGGCGACTTCATCGAGGCACTTTTTGTA	ATCATGGGCGACTTCATCGAGGCACTTTTTGTA	Spacer_96	H0587_93745	22-Jun-2005	2
GTCGCGCCCCCCGCGGGCGCGTGGATTGAAAC	1	plus	AACAGTTCCTTTTTTAAAAACTGCTCAATTAATCAT	AACAGTTCCTTTTTTAAAAACTGCTCAATTAATCAT	Spacer_97	H0587_93745	22-Jun-2005	2
GTCGCGCCCCCCGCGGGCGCGTGGATTGAAAC	1	plus	AACATATGAGTATTGATAAAAACAAAATTCGAAAT	AACATATGAGTATTGATAAAAACAAAATTCGAAAT	Spacer_98	H0587_93745	22-Jun-2005	2
CTTAATATCTAATTGCACTCATAGAGTATTGCGAC	2	plus	CATGTGCAAACCCTGCTGACAAAATTTTGGCACCTTTTTC	CATGTGCAAACCCTGCTGACAAAATTTTGGCACCTTTTTC	Spacer_14	H0587_93770	22-Jun-2005	3
CTTAATATCTAATTGCACTCATAGAGTATTGCGAC	2	plus	ATTCCTGATATTACATGGGAAAAGTCACCATTACGGAA	ATTCCTGATATTACATGGGAAAAGTCACCATTACGGAA	Spacer_20	H0587_93770	22-Jun-2005	3
CTTAATATCTAATTGCACTCATAGAGTATTGCGAC	2	plus	TTCGATAATCTTCACCCGCTCCCACACAGAGCACACA	TTCGATAATCTTCACCCGCTCCCACACAGAGCACACA	Spacer_99	H0587_93770	22-Jun-2005	2
CTTAATATCTAATTGCACTCATAGAGTATTGCGAC	2	plus	TTACAAGGGCTTCAGGTTTAAGATTTTTGAAAAATCTTTGA	TTACAAGGGCTTCAGGTTTAAGATTTTTGAAAAATCTTTGA	Spacer_4	H0587_93770	22-Jun-2005	4
CTTAATATCTAATTGCACTCATAGAGTATTGCGAC	2	plus	AAGGATAAACTCATTCACAACCCCTGATGATGAGACATT	AAGGATAAACTCATTCACAACCCCTGATGATGAGACATT	Spacer_6	H0587_93770	22-Jun-2005	6
CTTAATATCTAATTGCACTCATAGAGTATTGCGAC	2	plus	ATTATCCGAAAACATAATCCTGGAGATCCCCCATCGAG	ATTATCCGAAAACATAATCCTGGAGATCCCCCATCGAG	Spacer_1	H0587_93770	22-Jun-2005	6
CTTAATATCTAATTGCACTCATAGAGTATTGCGAC	2	plus	CACATCAATGACGTCAATGGTTATCCAAAAGTTAACCGTCAA	CACATCAATGACGTCAATGGTTATCCAAAAGTTAACCGTCAA	Spacer_3	H0587_93770	22-Jun-2005	3
CTTAATATCTAATTGCACTCATAGAGTATTGCGAC	2	plus	GTTCGTCTTTATGTGAATGTGTCAGGCATTACCTTTTTTATAA	GTTCGTCTTTATGTGAATGTGTCAGGCATTACCTTTTTTATAA	Spacer_58	H0587_93770	22-Jun-2005	3
CTTAATATCTAATTGCACTCATAGAGTATTGCGAC	2	plus	TAACATTCTCGTCTGCCATAATAAATAAAATTTAAATTA	TAACATTCTCGTCTGCCATAATAAATAAAATTTAAATTA	Spacer_15	H0587_93770	22-Jun-2005	2
CTTAATATCTAATTGCACTCATAGAGTATTGCGAC	2	plus	TGATGACCCTTATATCCAGGTGTGCCGAAGAGCCACT	TGATGACCCTTATATCCAGGTGTGCCGAAGAGCCACT	Spacer_11	H0587_93770	22-Jun-2005	3
CTTAATATCTAATTGCACTCATAGAGTATTGCGAC	2	plus	TTTCATCGCGTCTTTTTTTCATAAGAGTCTCCTTTAAGGT	TTTCATCGCGTCTTTTTTTCATAAGAGTCTCCTTTAAGGT	Spacer_100	H0587_93770	22-Jun-2005	3
CTTAATATCTAATTGCACTCATAGAGTATTGCGAC	2	plus	TTTGCACGACGGTCTTCGTCCCGCTGACGACGGAATGCCTCT	TTTGCACGACGGTCTTCGTCCCGCTGACGACGGAATGCCTCT	Spacer_101	H0587_93770	22-Jun-2005	2
CTTAATATCTAATTGCACTCATAGAGTATTGCGAC	2	plus	TTGCCATAGTTATTCTCCGTTACCGTGTTATCAGAATTAAA	TTGCCATAGTTATTCTCCGTTACCGTGTTATCAGAATTAAA	Spacer_102	H0587_93770	22-Jun-2005	2
CTTAATATCTAATTGCACTCATAGAGTATTGCGAC	2	plus	TTACTCATGCAGTACCAGCGATGACCAGTACGCTCATTAA	TTACTCATGCAGTACCAGCGATGACCAGTACGCTCATTAA	Spacer_103	H0587_93770	22-Jun-2005	4
CTTAATATCTAATTGCACTCATAGAGTATTGCGAC	2	plus	CCAGAACAAACGAATCAACACAATGTGCTGTGAGATTC	CCAGAACAAACGAATCAACACAATGTGCTGTGAGATTC	Spacer_7	H0587_93770	22-Jun-2005	2
CTTAATATCTAATTGCACTCATAGAGTATTGCGAC	2	plus	GAGGTGTTCGAATATTCCTCGGCAATCTTTCGAAATGCCGA	GAGGTGTTCGAATATTCCTCGGCAATCTTTCGAAATGCCGA	Spacer_10	H0587_93770	22-Jun-2005	5
CTTAATATCTAATTGCACTCATAGAGTATTGCGAC	2	plus	TTTGCGGCATCTTCTATCTGAAGTTCGCTGTTGATA	TTTGCGGCATCTTCTATCTGAAGTTCGCTGTTGATA	Spacer_0	H0587_93770	22-Jun-2005	3
GTCGCGCCCCCCGCGGGCGCGTGGATTGAAAC	1	plus	ATTCGAATGGCCCTTAAAATATACGCGCGTATGAGG	ATTCGAATGGCCCTTAAAATATACGCGCGTATGAGG	Spacer_38	H0587_93770	22-Jun-2005	4
GTCGCGCCCCCCGCGGGCGCGTGGATTGAAAC	1	plus	GGGTACTCATCAAGCAGCTCTTGTTTTGTGTCCGC	GGGTACTCATCAAGCAGCTCTTGTTTTGTGTCCGC	Spacer_104	H0587_93770	22-Jun-2005	3
GTCGCGCCCCCCGCGGGCGCGTGGATTGAAAC	1	plus	TGTGAACAACGTATCAAGAAATATACCTCCATCAC	TGTGAACAACGTATCAAGAAATATACCTCCATCAC	Spacer_105	H0587_93770	22-Jun-2005	2
GTCGCGCCCCCCGCGGGCGCGTGGATTGAAAC	1	plus	GGTATATCTGGTACCTCCACGTGCGTCACGCTCGAG	GGTATATCTGGTACCTCCACGTGCGTCACGCTCGAG	Spacer_106	H0587_93770	22-Jun-2005	4
GTCGCGCCCCCCGCGGGCGCGTGGATTGAAAC	1	plus	CTAAAAAGAACGGGGGTGAAACGCTCCTCCGATTTGA	CTAAAAAGAACGGGGGTGAAACGCTCCTCCGATTTGA	Spacer_107	H0587_93770	22-Jun-2005	4
GTCGCGCCCCCCGCGGGCGCGTGGATTGAAAC	1	plus	ATGCATATCGACATAAATGGGCCGTAACCCTGTGTC	ATGCATATCGACATAAATGGGCCGTAACCCTGTGTC	Spacer_34	H0587_93770	22-Jun-2005	3
GTCGCGCCCCCCGCGGGCGCGTGGATTGAAAC	1	plus	TCGATTGCCATTTTAAGCTATATCTTCTCACCGT	TCGATTGCCATTTTAAGCTATATCTTCTCACCGT	Spacer_108	H0587_93770	22-Jun-2005	2
GTCGCGCCCCCCGCGGGCGCGTGGATTGAAAC	1	plus	ATTACGATCCCGCAGAATTACTTAATTTTGTGCA	ATTACGATCCCGCAGAATTACTTAATTTTGTGCA	Spacer_109	H0587_93770	22-Jun-2005	2
GTCGCGCCCCCCGCGGGCGCGTGGATTGAAAC	1	plus	CAAGACAACGGCTCTGCACTGGCGGCCAGCTTGAA	CAAGACAACGGCTCTGCACTGGCGGCCAGCTTGAA	Spacer_110	H0587_93770	22-Jun-2005	5
GTCGCGCCCCCCGCGGGCGCGTGGATTGAAAC	1	plus	ATTTCAGCCATGCTATATAATATAGCATGGCTTGAA	ATTTCAGCCATGCTATATAATATAGCATGGCTTGAA	Spacer_66	H0587_93770	22-Jun-2005	7
GTCGCGCCCCCCGCGGGCGCGTGGATTGAAAC	1	plus	AATGACACACAAAGAGGCTCACTTGCAGATGCAC	AATGACACACAAAGAGGCTCACTTGCAGATGCAC	Spacer_111	H0587_93770	22-Jun-2005	5
GTCGCGCCCCCCGCGGGCGCGTGGATTGAAAC	1	plus	CTAAAATAACCGGTATTGTCGAAGATAAGTGTGCGAT	CTAAAATAACCGGTATTGTCGAAGATAAGTGTGCGAT	Spacer_112	H0587_93770	22-Jun-2005	5
GTCGCGCCCCCCGCGGGCGCGTGGATTGAAAC	1	plus	ACTACAATCGGATTACAGGTTGTAGTACATATCGCA	ACTACAATCGGATTACAGGTTGTAGTACATATCGCA	Spacer_77	H0587_93770	22-Jun-2005	6
GTCGCGCCCCCCGCGGGCGCGTGGATTGAAAC	1	plus	AAACTGGTTGTGGTGGCCTTTGAAATATACCCT	AAACTGGTTGTGGTGGCCTTTGAAATATACCCT	Spacer_92	H0587_93770	22-Jun-2005	4
GTCGCGCCCCCCGCGGGCGCGTGGATTGAAAC	1	plus	AAATTCATTTGGGTGGCCCTTAAAATATACACG	AAATTCATTTGGGTGGCCCTTAAAATATACACG	Spacer_59	H0587_93770	22-Jun-2005	8
GTCGCGCCCCCCGCGGGCGCGTGGATTGAAAC	1	plus	AAATTCATTTGCTTGGCCCTTGAAATAGACGCGT	AAATTCATTTGCTTGGCCCTTGAAATAGACGCGT	Spacer_36	H0587_93770	22-Jun-2005	3
GTCGCGCCCCCCGCGGGCGCGTGGATTGAAAC	1	plus	AAATTCGTTGGGGTGGCCCTTAAAATATACACG	AAATTCGTTGGGGTGGCCCTTAAAATATACACG	Spacer_33	H0587_93770	22-Jun-2005	3
GTCGCGCCCCCCGCGGGCGCGTGGATTGAAAC	1	plus	ACCCAAACAAACACACCTATGTCTAACTACACTCA	ACCCAAACAAACACACCTATGTCTAACTACACTCA	Spacer_35	H0587_93770	22-Jun-2005	3
GTCGCGCCCCCCGCGGGCGCGTGGATTGAAAC	1	plus	ATGTTTAAGCCCTATCATAATCAAGCCAGATTTAT	ATGTTTAAGCCCTATCATAATCAAGCCAGATTTAT	Spacer_74	H0587_93770	22-Jun-2005	2
GTCGCGCCCCCCGCGGGCGCGTGGATTGAAAC	1	plus	GCGGCTCTTACCGCTCCCGACTGCGACGTGTAT	GCGGCTCTTACCGCTCCCGACTGCGACGTGTAT	Spacer_113	H0587_93770	22-Jun-2005	2
GTCGCGCCCCCCGCGGGCGCGTGGATTGAAAC	1	plus	TCCATCATGCTCAATCACGGATGAGTACCATGAAC	TCCATCATGCTCAATCACGGATGAGTACCATGAAC	Spacer_114	H0587_93770	22-Jun-2005	2
GTCGCGCCCCCCGCGGGCGCGTGGATTGAAAC	1	plus	GTAAGCTCTCGGCTTGATCTGTATATTGTACCCGA	GTAAGCTCTCGGCTTGATCTGTATATTGTACCCGA	Spacer_115	H0587_93770	22-Jun-2005	2
GTCGCGCCCCCCGCGGGCGCGTGGATTGAAAC	1	plus	TCCGTCAGTTGTTGACGGCGGTGTTGGGCTGGTGC	TCCGTCAGTTGTTGACGGCGGTGTTGGGCTGGTGC	Spacer_116	H0587_93770	22-Jun-2005	2
GTCGCGCCCCCCGCGGGCGCGTGGATTGAAAC	1	plus	CCGCCATACGGAGGAACTTATTCTATGACGAT	CCGCCATACGGAGGAACTTATTCTATGACGAT	Spacer_117	H0587_93770	22-Jun-2005	2
GTCGCGCCCCCCGCGGGCGCGTGGATTGAAAC	1	plus	TTATCACTAGTCTTGCTGTTACGGCACCGGTAGGAG	TTATCACTAGTCTTGCTGTTACGGCACCGGTAGGAG	Spacer_83	H0587_93770	22-Jun-2005	3
GTCGCGCCCCCCGCGGGCGCGTGGATTGAAAC	1	plus	AGCCATAATCTCAGCCAGTGATTCAGCGATAAG	AGCCATAATCTCAGCCAGTGATTCAGCGATAAG	Spacer_118	H0587_93770	22-Jun-2005	3
GTCGCGCCCCCCGCGGGCGCGTGGATTGAAAC	1	plus	TGCATAAAGAACCCACGTGCTACCCTGCCGGA	TGCATAAAGAACCCACGTGCTACCCTGCCGGA	Spacer_119	H0587_93770	22-Jun-2005	2
GTCGCGCCCCCCGCGGGCGCGTGGATTGAAAC	1	plus	GCTATAAAGATATGTCTTGAGAGTCTTTTTTGATT	GCTATAAAGATATGTCTTGAGAGTCTTTTTTGATT	Spacer_75	H0587_93770	22-Jun-2005	4
GTCGCGCCCCCCGCGGGCGCGTGGATTGAAAC	1	plus	GGTATCGTGAAGTTAAGTGTGGAAGCAGACGAAGAT	GGTATCGTGAAGTTAAGTGTGGAAGCAGACGAAGAT	Spacer_120	H0587_93770	22-Jun-2005	3
GTCGCGCCCCCCGCGGGCGCGTGGATTGAAAC	1	plus	AACCACTGCTTGATAAGTTCACGTCATATGCTCAC	AACCACTGCTTGATAAGTTCACGTCATATGCTCAC	Spacer_121	H0587_93770	22-Jun-2005	2
GTCGCGCCCCCCGCGGGCGCGTGGATTGAAAC	1	plus	ATGAGAAGGATGGAAGTTGTTATCATCCCTGCCGAA	ATGAGAAGGATGGAAGTTGTTATCATCCCTGCCGAA	Spacer_46	H0587_93770	22-Jun-2005	2
GTCGCGCCCCCCGCGGGCGCGTGGATTGAAAC	1	plus	GCGTTGATTGTGAGTATGCAAGCGAGTGGGTTGATA	GCGTTGATTGTGAGTATGCAAGCGAGTGGGTTGATA	Spacer_80	H0587_93770	22-Jun-2005	2
GTCGCGCCCCCCGCGGGCGCGTGGATTGAAAC	1	plus	GCTGTGCAGAGCTTCCAAGGCATTTTGTCTCAAC	GCTGTGCAGAGCTTCCAAGGCATTTTGTCTCAAC	Spacer_94	H0587_93770	22-Jun-2005	2
GTCGCGCCCCCCGCGGGCGCGTGGATTGAAAC	1	plus	ATTGTTGAACCCGTCAACCACGTTCTGCCAGTTGGT	ATTGTTGAACCCGTCAACCACGTTCTGCCAGTTGGT	Spacer_60	H0587_93770	22-Jun-2005	4
GTCGCGCCCCCCGCGGGCGCGTGGATTGAAAC	1	plus	ATTTTCCTCTCCTTTTAATTCATTTTATTGTTG	ATTTTCCTCTCCTTTTAATTCATTTTATTGTTG	Spacer_61	H0587_93770	22-Jun-2005	2
GTCGCGCCCCCCGCGGGCGCGTGGATTGAAAC	1	plus	ACGATAGGGATTAGTCAGGTTCCAACGCTTA	ACGATAGGGATTAGTCAGGTTCCAACGCTTA	Spacer_84	H0587_93770	22-Jun-2005	2
GTCGCGCCCCCCGCGGGCGCGTGGATTGAAAC	1	plus	GGAGCATCATCAAGCCACTCAGAAAAAGCTTCG	GGAGCATCATCAAGCCACTCAGAAAAAGCTTCG	Spacer_85	H0587_93770	22-Jun-2005	2
GTCGCGCCCCCCGCGGGCGCGTGGATTGAAAC	1	plus	ACGCTGCACTGCAAGCGCTTGTTGTAAGTTAATT	ACGCTGCACTGCAAGCGCTTGTTGTAAGTTAATT	Spacer_63	H0587_93770	22-Jun-2005	7
GTCGCGCCCCCCGCGGGCGCGTGGATTGAAAC	1	plus	AGACGATTGCCGTGCGATTGTGCCAAAATTAAT	AGACGATTGCCGTGCGATTGTGCCAAAATTAAT	Spacer_62	H0587_93770	22-Jun-2005	6
GTCGCGCCCCCCGCGGGCGCGTGGATTGAAAC	1	plus	TCGACATCATCACGCTTTACGAACCGGGGCTTG	TCGACATCATCACGCTTTACGAACCGGGGCTTG	Spacer_49	H0587_93770	22-Jun-2005	2
GTCGCGCCCCCCGCGGGCGCGTGGATTGAAAC	1	plus	TGCAAATCTTCTACCCACCTGAGCAAACATTAG	TGCAAATCTTCTACCCACCTGAGCAAACATTAG	Spacer_122	H0587_93770	22-Jun-2005	3
GTCGCGCCCCCCGCGGGCGCGTGGATTGAAAC	1	plus	AGTGCGGGATACTTTACCCAAATCTGTGTAGCTGACT	AGTGCGGGATACTTTACCCAAATCTGTGTAGCTGACT	Spacer_123	H0587_93770	22-Jun-2005	3
GTCGCGCCCCCCGCGGGCGCGTGGATTGAAAC	1	plus	GTGCCTAAGTAAGGTTAAATACCTATGCCCAAGTAAG	GTGCCTAAGTAAGGTTAAATACCTATGCCCAAGTAAG	Spacer_124	H0587_93770	22-Jun-2005	8
GTCGCGCCCCCCGCGGGCGCGTGGATTGAAAC	1	plus	GAGCCTTCCCAATACCTGCGCACGGCAGTATTCGTCA	GAGCCTTCCCAATACCTGCGCACGGCAGTATTCGTCA	Spacer_125	H0587_93770	22-Jun-2005	4
GTCGCGCCCCCCGCGGGCGCGTGGATTGAAAC	1	plus	ATTATAGTGTGCATAGAATATACAAGCATTGA	ATTATAGTGTGCATAGAATATACAAGCATTGA	Spacer_93	H0587_93770	22-Jun-2005	5
GTCGCGCCCCCCGCGGGCGCGTGGATTGAAAC	1	plus	TATCATTGTTGCGATATTAACATCAGATGAA	TATCATTGTTGCGATATTAACATCAGATGAA	Spacer_126	H0587_93770	22-Jun-2005	2
GTCGCGCCCCCCGCGGGCGCGTGGATTGAAAC	1	plus	TGCGCTTGCATCAACAGCGGGAGTATCTTTGACA	TGCGCTTGCATCAACAGCGGGAGTATCTTTGACA	Spacer_127	H0587_93770	22-Jun-2005	2
GTCGCGCCCCCCGCGGGCGCGTGGATTGAAAC	1	plus	GTTATATCAAGGATAAACTCATTCACAACCCCTGA	GTTATATCAAGGATAAACTCATTCACAACCCCTGA	Spacer_128	H0587_93770	22-Jun-2005	3
GTCGCGCCCCCCGCGGGCGCGTGGATTGAAAC	1	plus	GAGAATTTTCGACACTCACCGCCATAAACATGCAG	GAGAATTTTCGACACTCACCGCCATAAACATGCAG	Spacer_129	H0587_93770	22-Jun-2005	2
GTCGCGCCCCCCGCGGGCGCGTGGATTGAAAC	1	plus	AAAAAAATGGAAAATGTAGACTTATCGCAGCAGCCAC	AAAAAAATGGAAAATGTAGACTTATCGCAGCAGCCAC	Spacer_130	H0587_93770	22-Jun-2005	5
GTCGCGCCCCCCGCGGGCGCGTGGATTGAAAC	1	plus	TCTGTATATCCAAAGATTTTCCGCTCAGATTCCGT	TCTGTATATCCAAAGATTTTCCGCTCAGATTCCGT	Spacer_76	H0587_93770	22-Jun-2005	2
GTCGCGCCCCCCGCGGGCGCGTGGATTGAAAC	1	plus	GTAAAGCAGCCGGTCAAGCAGCGCCGTTGCAA	GTAAAGCAGCCGGTCAAGCAGCGCCGTTGCAA	Spacer_131	H0587_93770	22-Jun-2005	2
GTCGCGCCCCCCGCGGGCGCGTGGATTGAAAC	1	plus	CATGCATGGCTTTTGTAAGGCTTATATTTGGCT	CATGCATGGCTTTTGTAAGGCTTATATTTGGCT	Spacer_132	H0587_93770	22-Jun-2005	2
GTCGCGCCCCCCGCGGGCGCGTGGATTGAAAC	1	plus	AGCAAAGACTGGTTATCGCTGATCTGCTTTACTGTT	AGCAAAGACTGGTTATCGCTGATCTGCTTTACTGTT	Spacer_133	H0587_93770	22-Jun-2005	2
GTCGCGCCCCCCGCGGGCGCGTGGATTGAAAC	1	plus	CAATTTACAGGAGGATTGACGTTAAAAGACTTTCA	CAATTTACAGGAGGATTGACGTTAAAAGACTTTCA	Spacer_78	H0587_93770	22-Jun-2005	2
GTCGCGCCCCCCGCGGGCGCGTGGATTGAAAC	1	plus	TCTACCAGTCTCTACAGTAACACCTATATTTTTT	TCTACCAGTCTCTACAGTAACACCTATATTTTTT	Spacer_32	H0587_93770	22-Jun-2005	3
GTCGCGCCCCCCGCGGGCGCGTGGATTGAAAC	1	plus	ACTGAGGCAGAGCAGTCAGCGAAGGACAATCTCA	ACTGAGGCAGAGCAGTCAGCGAAGGACAATCTCA	Spacer_134	H0587_93770	22-Jun-2005	2
GTCGCGCCCCCCGCGGGCGCGTGGATTGAAAC	1	plus	AGCCTTGCAGTTCGAACAGGATCGAACATTTAAA	AGCCTTGCAGTTCGAACAGGATCGAACATTTAAA	Spacer_37	H0587_93770	22-Jun-2005	2
GTTCACTGCCGCATAGGCAGCTTAGAAA	3	plus	AGAAAAAACAACACCAAACGACCCGTTAATAT	AGAAAAAACAACACCAAACGACCCGTTAATAT	Spacer_135	H0587_93770	22-Jun-2005	2
GTTCACTGCCGCATAGGCAGCTTAGAAA	3	plus	TTTTTTACAATCTTTATATGAACGATGTGCTT	TTTTTTACAATCTTTATATGAACGATGTGCTT	Spacer_136	H0587_93770	22-Jun-2005	2
GTTCACTGCCGCATAGGCAGCTTAGAAA	3	plus	ATAAATATTCCTGTGGTTGGTGTGGACCTCCT	ATAAATATTCCTGTGGTTGGTGTGGACCTCCT	Spacer_137	H0587_93770	22-Jun-2005	2
GTTCACTGCCGCATAGGCAGCTTAGAAA	3	plus	TTTGTACCCCCCCAGTCTTGGCACATATTCAG	TTTGTACCCCCCCAGTCTTGGCACATATTCAG	Spacer_138	H0587_93770	22-Jun-2005	3
GTTCACTGCCGCATAGGCAGCTTAGAAA	3	plus	ATCCCAAACAGACACCACGCATTTCTTTGATA	ATCCCAAACAGACACCACGCATTTCTTTGATA	Spacer_139	H0587_93770	22-Jun-2005	2
GTTCACTGCCGAATAGGCAGCTCAGAAA	3	plus	GCCGCGCCGGCGCTGGCCAGCGTGCCCGCCGC	GCCGCGCCGGCGCTGGCCAGCGTGCCCGCCGC	Spacer_140	H0588_93745	29-Jun-2005	2
GTTCACTGCCGAATAGGCAGCTCAGAAA	3	plus	TGGCTGCGCTGCCCCTGCTTCGCATAATTTCC	TGGCTGCGCTGCCCCTGCTTCGCATAATTTCC	Spacer_141	H0588_93745	29-Jun-2005	2
GTTCACTGCCGAATAGGCAGCTCAGAAA	3	plus	TCAAAATGTCGGTCTGATTAAAGGCTTTTTGC	TCAAAATGTCGGTCTGATTAAAGGCTTTTTGC	Spacer_142	H0588_93745	29-Jun-2005	2
GTCGCGCCCCCCGCGGGCGCGTGGATTGAAAC	1	plus	GCCATTTTCCTATTTCGTTCGACAAATACGCGGAAG	GCCATTTTCCTATTTCGTTCGACAAATACGCGGAAG	Spacer_143	H0588_93745	29-Jun-2005	2
GTCGCGCCCCCCGCGGGCGCGTGGATTGAAAC	1	plus	TTTACAGAAAACGGAAGCACAAACGAAGAAGCAG	TTTACAGAAAACGGAAGCACAAACGAAGAAGCAG	Spacer_144	H0588_93745	29-Jun-2005	2
GTCGCGCCCCCCGCGGGCGCGTGGATTGAAAC	1	plus	ACTACAATCGGATTACAGGTTGTAGTACATATCGCA	ACTACAATCGGATTACAGGTTGTAGTACATATCGCA	Spacer_77	H0588_93745	29-Jun-2005	140
GTCGCGCCCCCCGCGGGCGCGTGGATTGAAAC	1	plus	TATTGCTACAGCAATCAATTGACTGATTTTGGA	TATTGCTACAGCAATCAATTGACTGATTTTGGA	Spacer_145	H0588_93745	29-Jun-2005	2
GTCGCGCCCCCCGCGGGCGCGTGGATTGAAAC	1	plus	ATCATGGGCGACTTCATCGAGGCACTTTTTGTA	ATCATGGGCGACTTCATCGAGGCACTTTTTGTA	Spacer_96	H0588_93745	29-Jun-2005	4
GTCGCGCCCCCCGCGGGCGCGTGGATTGAAAC	1	plus	AAACTGGTTGTGGTGGCCTTTGAAATATACCCT	AAACTGGTTGTGGTGGCCTTTGAAATATACCCT	Spacer_92	H0588_93745	29-Jun-2005	69
GTCGCGCCCCCCGCGGGCGCGTGGATTGAAAC	1	plus	TTTTGTAATGTCAGCTTGTGCAAGTATCGCCTG	TTTTGTAATGTCAGCTTGTGCAAGTATCGCCTG	Spacer_39	H0588_93745	29-Jun-2005	17
GTCGCGCCCCCCGCGGGCGCGTGGATTGAAAC	1	plus	GCGATTTGCTTCGATGAAAAATCCAAAGTAGGAATCG	GCGATTTGCTTCGATGAAAAATCCAAAGTAGGAATCG	Spacer_146	H0588_93745	29-Jun-2005	2
GTCGCGCCCCCCGCGGGCGCGTGGATTGAAAC	1	plus	TGGGAGTACCGCAAAGCCATGAACCCAGGGAT	TGGGAGTACCGCAAAGCCATGAACCCAGGGAT	Spacer_147	H0588_93745	29-Jun-2005	4
GTCGCGCCCCCCGCGGGCGCGTGGATTGAAAC	1	plus	ATTCAGGATAACCAAATCTCCTTGTTGCAGCGT	ATTCAGGATAACCAAATCTCCTTGTTGCAGCGT	Spacer_148	H0588_93745	29-Jun-2005	2
GTCGCGCCCCCCGCGGGCGCGTGGATTGAAAC	1	plus	TAAGGGCCAGCTGTCACCGGTGGGATTGATAGCGGG	TAAGGGCCAGCTGTCACCGGTGGGATTGATAGCGGG	Spacer_149	H0588_93745	29-Jun-2005	2
GTCGCGCCCCCCGCGGGCGCGTGGATTGAAAC	1	plus	CGGCTGCACCAGCAGGATCTGCAACTTACACA	CGGCTGCACCAGCAGGATCTGCAACTTACACA	Spacer_150	H0588_93745	29-Jun-2005	24
GTCGCGCCCCCCGCGGGCGCGTGGATTGAAAC	1	plus	ATTATAGTGTGCATAGAATATACAAGCATTGA	ATTATAGTGTGCATAGAATATACAAGCATTGA	Spacer_93	H0588_93745	29-Jun-2005	63
GTCGCGCCCCCCGCGGGCGCGTGGATTGAAAC	1	plus	GTCAACTCGCTGATGTGGATCCCGCGCATGAGG	GTCAACTCGCTGATGTGGATCCCGCGCATGAGG	Spacer_151	H0588_93745	29-Jun-2005	4
GTCGCGCCCCCCGCGGGCGCGTGGATTGAAAC	1	plus	TTGCGCCATACACTTGCGCTTGACCGCGAAACCGGC	TTGCGCCATACACTTGCGCTTGACCGCGAAACCGGC	Spacer_152	H0588_93745	29-Jun-2005	2
GTCGCGCCCCCCGCGGGCGCGTGGATTGAAAC	1	plus	AGCAAGGACATCCGCGTGTACGTGCGCGCGAAG	AGCAAGGACATCCGCGTGTACGTGCGCGCGAAG	Spacer_153	H0588_93745	29-Jun-2005	7
GTCGCGCCCCCCGCGGGCGCGTGGATTGAAAC	1	plus	AGCGAAGGGCTTTTGAAGATCACGCCATACGGGGA	AGCGAAGGGCTTTTGAAGATCACGCCATACGGGGA	Spacer_154	H0588_93745	29-Jun-2005	14
GTCGCGCCCCCCGCGGGCGCGTGGATTGAAAC	1	plus	TCTACCAGTCTCTACAGTAACACCTATATTTTTT	TCTACCAGTCTCTACAGTAACACCTATATTTTTT	Spacer_32	H0588_93745	29-Jun-2005	67
GTCGCGCCCCCCGCGGGCGCGTGGATTGAAAC	1	plus	TCTACCAGTCTCTACAGTAACACCTATATTTTTTG	TCTACCAGTCTCTACAGTAACACCTATATTTTTTG	Spacer_155	H0588_93745	29-Jun-2005	2
GTCGCGCCCCCCGCGGGCGCGTGGATTGAAAC	1	plus	GTGATCGGAGCCGTAGCGCCATTGACGACGAGG	GTGATCGGAGCCGTAGCGCCATTGACGACGAGG	Spacer_156	H0588_93745	29-Jun-2005	6
GTCGCGCCCCCCGCGGGCGCGTGGATTGAAAC	1	plus	TCTCGTGGGTGCGTGCGTGCGATGCCAGATCGACCG	TCTCGTGGGTGCGTGCGTGCGATGCCAGATCGACCG	Spacer_157	H0588_93745	29-Jun-2005	2
GTCGCGCCCCCCGCGGGCGCGTGGATTGAAAC	1	plus	GCCGTCTGCGCTCGCGTGAGCTGGCTCACGAACG	GCCGTCTGCGCTCGCGTGAGCTGGCTCACGAACG	Spacer_158	H0588_93745	29-Jun-2005	7
GTCGCGCCCCCCGCGGGCGCGTGGATTGAAAC	1	plus	ACTGAGGCAGAGCAGTCAGCGAAGGACAATCTCA	ACTGAGGCAGAGCAGTCAGCGAAGGACAATCTCA	Spacer_134	H0588_93745	29-Jun-2005	16
GTCGCGCCCCCCGCGGGCGCGTGGATTGAAAC	1	plus	GCCATAGCCAGAGCCAGAGCCAGAGCCATAGCCAGA	GCCATAGCCAGAGCCAGAGCCAGAGCCATAGCCAGA	Spacer_159	H0588_93745	29-Jun-2005	7
GTCGCGCCCCCCGCGGGCGCGTGGATTGAAAC	1	plus	AATCTCATAAAATAGATTATTTATTGCCATTCCT	AATCTCATAAAATAGATTATTTATTGCCATTCCT	Spacer_160	H0588_93745	29-Jun-2005	2
GTCGCGCCCCCCGCGGGCGCGTGGATTGAAAC	1	plus	ATCCGGTCACGTTTGCTTCCGGGCCACGGGAGTCCCGTG	ATCCGGTCACGTTTGCTTCCGGGCCACGGGAGTCCCGTG	Spacer_161	H0588_93745	29-Jun-2005	3
GTCGCGCCCCCCGCGGGCGCGTGGATTGAAAC	1	plus	TAAATGGGGGTATGAGCCAGAATCAATTGACAGGG	TAAATGGGGGTATGAGCCAGAATCAATTGACAGGG	Spacer_162	H0588_93745	29-Jun-2005	6
GTCGCGCCCCCCGCGGGCGCGTGGATTGAAAC	1	plus	AAAGCGATATGAGATATCGGTATAATCTCTATCG	AAAGCGATATGAGATATCGGTATAATCTCTATCG	Spacer_163	H0588_93745	29-Jun-2005	5
GTCGCGCCCCCCGCGGGCGCGTGGATTGAAAC	1	plus	AACTTAAAAATGACTGCTTTTGCACGACTATCT	AACTTAAAAATGACTGCTTTTGCACGACTATCT	Spacer_164	H0588_93745	29-Jun-2005	7
GTCGCGCCCCCCGCGGGCGCGTGGATTGAAAC	1	plus	GCGGCTCTTACCGCTCCCGACTGCGACGTGTAT	GCGGCTCTTACCGCTCCCGACTGCGACGTGTAT	Spacer_113	H0588_93745	29-Jun-2005	6
GTCGCGCCCCCCGCGGGCGCGTGGATTGAAAC	1	plus	GTTATATCAAGGATAAACTCATTCACAACCCCTGA	GTTATATCAAGGATAAACTCATTCACAACCCCTGA	Spacer_128	H0588_93745	29-Jun-2005	21
GTCGCGCCCCCCGCGGGCGCGTGGATTGAAAC	1	plus	ACCGTTTGCCGCTCCAGACGTAAAGATTATG	ACCGTTTGCCGCTCCAGACGTAAAGATTATG	Spacer_165	H0588_93745	29-Jun-2005	6
GTCGCGCCCCCCGCGGGCGCGTGGATTGAAAC	1	plus	GGTATCGTGAAGTTAAGTGTGGAAGCAGACGAAGAT	GGTATCGTGAAGTTAAGTGTGGAAGCAGACGAAGAT	Spacer_120	H0588_93745	29-Jun-2005	19
GTCGCGCCCCCCGCGGGCGCGTGGATTGAAAC	1	plus	TATATGATCTGGATGGCAGTCTATGACCCAGAGAG	TATATGATCTGGATGGCAGTCTATGACCCAGAGAG	Spacer_166	H0588_93745	29-Jun-2005	3
GTCGCGCCCCCCGCGGGCGCGTGGATTGAAAC	1	plus	ATCAATGAATCTTTTTCCCAGTATCTGGCCGGAG	ATCAATGAATCTTTTTCCCAGTATCTGGCCGGAG	Spacer_167	H0588_93745	29-Jun-2005	2
GTCGCGCCCCCCGCGGGCGCGTGGATTGAAAC	1	plus	ACCCACCAAACCGCCGGCCGTTGGCGGCGTTCCG	ACCCACCAAACCGCCGGCCGTTGGCGGCGTTCCG	Spacer_168	H0588_93745	29-Jun-2005	5
GTCGCGCCCCCCGCGGGCGCGTGGATTGAAAC	1	plus	AGCCTTGCAGTTCGAACAGGATCGAACATTTAAA	AGCCTTGCAGTTCGAACAGGATCGAACATTTAAA	Spacer_37	H0588_93745	29-Jun-2005	63
GTCGCGCCCCCCGCGGGCGCGTGGATTGAAAC	1	plus	AGCCTTGAGCATTGTATCGATTTCGATAAGCTCA	AGCCTTGAGCATTGTATCGATTTCGATAAGCTCA	Spacer_169	H0588_93745	29-Jun-2005	2
GTCGCGCCCCCCGCGGGCGCGTGGATTGAAAC	1	plus	ATTTCAGCCATGCTATATAATATAGCATGGCTT	ATTTCAGCCATGCTATATAATATAGCATGGCTT	Spacer_65	H0588_93745	29-Jun-2005	62
GTCGCGCCCCCCGCGGGCGCGTGGATTGAAAC	1	plus	TTTAATAATATTAATAAATCGTTTCTTTTCATTTAACT	TTTAATAATATTAATAAATCGTTTCTTTTCATTTAACT	Spacer_170	H0588_93745	29-Jun-2005	13
GTCGCGCCCCCCGCGGGCGCGTGGATTGAAAC	1	plus	ATTCGAATGGCCCTTAAAATATACGCGCGTATGAGG	ATTCGAATGGCCCTTAAAATATACGCGCGTATGAGG	Spacer_38	H0588_93745	29-Jun-2005	57
GTCGCGCCCCCCGCGGGCGCGTGGATTGAAAC	1	plus	ATTCGAATGGCCCTTAAAATATACGCGCGTATGAGGG	ATTCGAATGGCCCTTAAAATATACGCGCGTATGAGGG	Spacer_171	H0588_93745	29-Jun-2005	3
GTCGCGCCCCCCGCGGGCGCGTGGATTGAAAC	1	plus	CCGTCGTAATCGTCAGAGCTCCAACAGAGTTAT	CCGTCGTAATCGTCAGAGCTCCAACAGAGTTAT	Spacer_172	H0588_93745	29-Jun-2005	3
GTCGCGCCCCCCGCGGGCGCGTGGATTGAAAC	1	plus	ATTTTATACTCCATCTTTTTAGGTTGAACTTTTCG	ATTTTATACTCCATCTTTTTAGGTTGAACTTTTCG	Spacer_173	H0588_93745	29-Jun-2005	3
GTCGCGCCCCCCGCGGGCGCGTGGATTGAAAC	1	plus	TCCATCATGCTCAATCACGGATGAGTACCATGAAC	TCCATCATGCTCAATCACGGATGAGTACCATGAAC	Spacer_114	H0588_93745	29-Jun-2005	59
GTCGCGCCCCCCGCGGGCGCGTGGATTGAAAC	1	plus	CCTGACAGCTCATTAAAGATCTCCGTATTGCTCATAA	CCTGACAGCTCATTAAAGATCTCCGTATTGCTCATAA	Spacer_174	H0588_93745	29-Jun-2005	3
GTCGCGCCCCCCGCGGGCGCGTGGATTGAAAC	1	plus	TTTCCGAAAACAGGCAAGAGACTGCCAAACGGA	TTTCCGAAAACAGGCAAGAGACTGCCAAACGGA	Spacer_175	H0588_93745	29-Jun-2005	2
GTCGCGCCCCCCGCGGGCGCGTGGATTGAAAC	1	plus	CTTCTGCGCCAGCTTGGCTTGCGCGATGCCAAGG	CTTCTGCGCCAGCTTGGCTTGCGCGATGCCAAGG	Spacer_176	H0588_93745	29-Jun-2005	5
GTCGCGCCCCCCGCGGGCGCGTGGATTGAAAC	1	plus	ACTGCCTCGGTGTCAACAATGTGAGCTTTGAAG	ACTGCCTCGGTGTCAACAATGTGAGCTTTGAAG	Spacer_177	H0588_93745	29-Jun-2005	5
GTCGCGCCCCCCGCGGGCGCGTGGATTGAAAC	1	plus	CACGAAATACTTGATTACAGAGATATACA	CACGAAATACTTGATTACAGAGATATACA	Spacer_178	H0588_93745	29-Jun-2005	2
GTCGCGCCCCCCGCGGGCGCGTGGATTGAAAC	1	plus	TCATACTTCCCCCACCGCATAGCCCGCTCGTTGAT	TCATACTTCCCCCACCGCATAGCCCGCTCGTTGAT	Spacer_179	H0588_93745	29-Jun-2005	7
GTCGCGCCCCCCGCGGGCGCGTGGATTGAAAC	1	plus	CGGCCCATCCACCGATGACCGCCTTGCTGGTTGG	CGGCCCATCCACCGATGACCGCCTTGCTGGTTGG	Spacer_180	H0588_93745	29-Jun-2005	6
GTCGCGCCCCCCGCGGGCGCGTGGATTGAAAC	1	plus	ATGGCTATTTCGGCCACGGTTCTGGGAGCCGTAA	ATGGCTATTTCGGCCACGGTTCTGGGAGCCGTAA	Spacer_181	H0588_93745	29-Jun-2005	3
GTCGCGCCCCCCGCGGGCGCGTGGATTGAAAC	1	plus	AAATTCATTTGCTTGGCCCTTGAAATAGACGCGT	AAATTCATTTGCTTGGCCCTTGAAATAGACGCGT	Spacer_36	H0588_93745	29-Jun-2005	55
GTCGCGCCCCCCGCGGGCGCGTGGATTGAAAC	1	plus	AAATTCATTTGGGTGGCCCTTAAAATATACACG	AAATTCATTTGGGTGGCCCTTAAAATATACACG	Spacer_59	H0588_93745	29-Jun-2005	47
GTCGCGCCCCCCGCGGGCGCGTGGATTGAAAC	1	plus	AAATTCATTTTGGTGGCCCTTGAAATATATGCGTG	AAATTCATTTTGGTGGCCCTTGAAATATATGCGTG	Spacer_182	H0588_93745	29-Jun-2005	7
GTCGCGCCCCCCGCGGGCGCGTGGATTGAAAC	1	plus	AAATTCATTTGCTTGGCCCTTGAAATAGACGCGTG	AAATTCATTTGCTTGGCCCTTGAAATAGACGCGTG	Spacer_183	H0588_93745	29-Jun-2005	2
GTCGCGCCCCCCGCGGGCGCGTGGATTGAAAC	1	plus	CGCTTATTCTCGCGCACTCGTTTCGCGCGCTTGG	CGCTTATTCTCGCGCACTCGTTTCGCGCGCTTGG	Spacer_184	H0588_93745	29-Jun-2005	6
GTCGCGCCCCCCGCGGGCGCGTGGATTGAAAC	1	plus	CGCTTATTCTCGCGCACTCGTTTCGCGCGCTTG	CGCTTATTCTCGCGCACTCGTTTCGCGCGCTTG	Spacer_185	H0588_93745	29-Jun-2005	2
GTCGCGCCCCCCGCGGGCGCGTGGATTGAAAC	1	plus	TTGCCAGCCGCGTACATGCCCTTATAGATTTTCG	TTGCCAGCCGCGTACATGCCCTTATAGATTTTCG	Spacer_186	H0588_93745	29-Jun-2005	3
GTCGCGCCCCCCGCGGGCGCGTGGATTGAAAC	1	plus	AGATCAGAAACGGTATCGAGATATAGTAAAAAG	AGATCAGAAACGGTATCGAGATATAGTAAAAAG	Spacer_187	H0588_93745	29-Jun-2005	5
GTCGCGCCCCCCGCGGGCGCGTGGATTGAAAC	1	plus	TTGATTATAAATAGGTTGTTCACCAATATGTGCTAAT	TTGATTATAAATAGGTTGTTCACCAATATGTGCTAAT	Spacer_188	H0588_93745	29-Jun-2005	9
GTCGCGCCCCCCGCGGGCGCGTGGATTGAAAC	1	plus	ATGCATTGGCAGAGCAAGTCATTTTCTGAGCAT	ATGCATTGGCAGAGCAAGTCATTTTCTGAGCAT	Spacer_189	H0588_93745	29-Jun-2005	2
GTCGCGCCCCCCGCGGGCGCGTGGATTGAAAC	1	plus	ACCCTTTTCTGCGCAGATGTCACCCTTTTCTGTTG	ACCCTTTTCTGCGCAGATGTCACCCTTTTCTGTTG	Spacer_190	H0588_93745	29-Jun-2005	2
GTCGCGCCCCCCGCGGGCGCGTGGATTGAAAC	1	plus	GATTTAACCATCCGAGCAAGAACTTTGCTTGAG	GATTTAACCATCCGAGCAAGAACTTTGCTTGAG	Spacer_191	H0588_93745	29-Jun-2005	7
GTCGCGCCCCCCGCGGGCGCGTGGATTGAAAC	1	plus	ATTTTCCTCTCCTTTTAATTCATTTTATTGTTG	ATTTTCCTCTCCTTTTAATTCATTTTATTGTTG	Spacer_61	H0588_93745	29-Jun-2005	64
GTCGCGCCCCCCGCGGGCGCGTGGATTGAAAC	1	plus	TACGCAGTGAGCCAAGGGCCTAATGCCAACAAT	TACGCAGTGAGCCAAGGGCCTAATGCCAACAAT	Spacer_192	H0588_93745	29-Jun-2005	6
GTCGCGCCCCCCGCGGGCGCGTGGATTGAAAC	1	plus	ATTGTTGAACCCGTCAACCACGTTCTGCCAGTTGGT	ATTGTTGAACCCGTCAACCACGTTCTGCCAGTTGGT	Spacer_60	H0588_93745	29-Jun-2005	69
GTCGCGCCCCCCGCGGGCGCGTGGATTGAAAC	1	plus	ACGACATTATGAGATCAATTGAGGGGTGGCAAG	ACGACATTATGAGATCAATTGAGGGGTGGCAAG	Spacer_193	H0588_93745	29-Jun-2005	4
GTCGCGCCCCCCGCGGGCGCGTGGATTGAAAC	1	plus	ATGGGTAAGAGTTTGTCGCTGATTTTCGCGCGCG	ATGGGTAAGAGTTTGTCGCTGATTTTCGCGCGCG	Spacer_194	H0588_93745	29-Jun-2005	5
GTCGCGCCCCCCGCGGGCGCGTGGATTGAAAC	1	plus	AGGAAAGCTCTTCCAATCTCCGGCCCACTCAAG	AGGAAAGCTCTTCCAATCTCCGGCCCACTCAAG	Spacer_195	H0588_93745	29-Jun-2005	8
GTCGCGCCCCCCGCGGGCGCGTGGATTGAAAC	1	plus	GCTATAAAGATATGTCTTGAGAGTCTTTTTTGATT	GCTATAAAGATATGTCTTGAGAGTCTTTTTTGATT	Spacer_75	H0588_93745	29-Jun-2005	50
GTCGCGCCCCCCGCGGGCGCGTGGATTGAAAC	1	plus	GCTACATTGCAGCTCTCTCAGGGGACATCTATAA	GCTACATTGCAGCTCTCTCAGGGGACATCTATAA	Spacer_196	H0588_93745	29-Jun-2005	13
GTCGCGCCCCCCGCGGGCGCGTGGATTGAAAC	1	plus	AAATTCGTTGGGGTGGCCCTTAAAATATACACG	AAATTCGTTGGGGTGGCCCTTAAAATATACACG	Spacer_33	H0588_93745	29-Jun-2005	44
GTCGCGCCCCCCGCGGGCGCGTGGATTGAAAC	1	plus	CAGCTGACACTCAACTACACCGTGCAGTTTAGC	CAGCTGACACTCAACTACACCGTGCAGTTTAGC	Spacer_197	H0588_93745	29-Jun-2005	2
GTCGCGCCCCCCGCGGGCGCGTGGATTGAAAC	1	plus	GCTTTAAAACATGTTATAGAACATGAAAAATAAA	GCTTTAAAACATGTTATAGAACATGAAAAATAAA	Spacer_198	H0588_93745	29-Jun-2005	4
GTCGCGCCCCCCGCGGGCGCGTGGATTGAAAC	1	plus	TTGAGCTTCGAGATAGTCAGTGTCTTAGCGCCCTTG	TTGAGCTTCGAGATAGTCAGTGTCTTAGCGCCCTTG	Spacer_199	H0588_93745	29-Jun-2005	2
GTCGCGCCCCCCGCGGGCGCGTGGATTGAAAC	1	plus	CATCAGTATTTTATTATCGCTGACTTTCGATGGTAT	CATCAGTATTTTATTATCGCTGACTTTCGATGGTAT	Spacer_90	H0588_93745	29-Jun-2005	52
GTCGCGCCCCCCGCGGGCGCGTGGATTGAAAC	1	plus	ACCCAAACAAACACACCTATGTCTAACTACACTCA	ACCCAAACAAACACACCTATGTCTAACTACACTCA	Spacer_35	H0588_93745	29-Jun-2005	45
GTCGCGCCCCCCGCGGGCGCGTGGATTGAAAC	1	plus	AAAGATGAGTGTGATATTAATTCGATTCTTCAGTCG	AAAGATGAGTGTGATATTAATTCGATTCTTCAGTCG	Spacer_200	H0588_93745	29-Jun-2005	8
GTCGCGCCCCCCGCGGGCGCGTGGATTGAAAC	1	plus	CATTTTCAACCAGGTTGCCATCACGGTCTCTCAA	CATTTTCAACCAGGTTGCCATCACGGTCTCTCAA	Spacer_201	H0588_93745	29-Jun-2005	3
GTCGCGCCCCCCGCGGGCGCGTGGATTGAAAC	1	plus	TCTGCTCCCGTTGCCTTTGGAAGATCGTATTTG	TCTGCTCCCGTTGCCTTTGGAAGATCGTATTTG	Spacer_202	H0588_93745	29-Jun-2005	4
GTCGCGCCCCCCGCGGGCGCGTGGATTGAAAC	1	plus	GAAGAAATCCATGCCCTGCAACCTTCCGAGGGA	GAAGAAATCCATGCCCTGCAACCTTCCGAGGGA	Spacer_203	H0588_93745	29-Jun-2005	6
GTCGCGCCCCCCGCGGGCGCGTGGATTGAAAC	1	plus	CTAAAATAACCGGTATTGTCGAAGATAAGTGTGCGAT	CTAAAATAACCGGTATTGTCGAAGATAAGTGTGCGAT	Spacer_112	H0588_93745	29-Jun-2005	62
GTCGCGCCCCCCGCGGGCGCGTGGATTGAAAC	1	plus	AGGTTTATTGATCGCGACGCACATGCTGACCGC	AGGTTTATTGATCGCGACGCACATGCTGACCGC	Spacer_51	H0588_93745	29-Jun-2005	72
GTCGCGCCCCCCGCGGGCGCGTGGATTGAAAC	1	plus	ACAACAGCGATTTGACGCCTGATATGGTTCGCGA	ACAACAGCGATTTGACGCCTGATATGGTTCGCGA	Spacer_204	H0588_93745	29-Jun-2005	2
GTCGCGCCCCCCGCGGGCGCGTGGATTGAAAC	1	plus	GGTTTCCCCTGTATGTAACAAGCAAGTAATTTT	GGTTTCCCCTGTATGTAACAAGCAAGTAATTTT	Spacer_205	H0588_93745	29-Jun-2005	10
GTCGCGCCCCCCGCGGGCGCGTGGATTGAAAC	1	plus	CATCAGATTGTAATTGCGCCCACTTACCCGCAGT	CATCAGATTGTAATTGCGCCCACTTACCCGCAGT	Spacer_206	H0588_93745	29-Jun-2005	3
GTCGCGCCCCCCGCGGGCGCGTGGATTGAAAC	1	plus	ACAATTAATCTCTAATCTCTCATTTCAGCCATG	ACAATTAATCTCTAATCTCTCATTTCAGCCATG	Spacer_70	H0588_93745	29-Jun-2005	62
GTCGCGCCCCCCGCGGGCGCGTGGATTGAAAC	1	plus	ACAATTAATCTCTAATTGCTTTCATTTCAGCCCT	ACAATTAATCTCTAATTGCTTTCATTTCAGCCCT	Spacer_207	H0588_93745	29-Jun-2005	5
GTCGCGCCCCCCGCGGGCGCGTGGATTGAAAC	1	plus	CGAGAACCACAACGACTTACACGAATGACACAGT	CGAGAACCACAACGACTTACACGAATGACACAGT	Spacer_208	H0588_93745	29-Jun-2005	6
GTCGCGCCCCCCGCGGGCGCGTGGATTGAAAC	1	plus	TACAGACACCAAAGGTGAATCAGATATCTATAT	TACAGACACCAAAGGTGAATCAGATATCTATAT	Spacer_209	H0588_93745	29-Jun-2005	3
GTCGCGCCCCCCGCGGGCGCGTGGATTGAAAC	1	plus	CAGGGCTATCAAATCCTCAAGGATGTCAAGTTCTCTCAG	CAGGGCTATCAAATCCTCAAGGATGTCAAGTTCTCTCAG	Spacer_210	H0588_93745	29-Jun-2005	5
GTCGCGCCCCCCGCGGGCGCGTGGATTGAAAC	1	plus	ATTCTTCCTCGGCAACTGATTCCGTTACACAGG	ATTCTTCCTCGGCAACTGATTCCGTTACACAGG	Spacer_211	H0588_93745	29-Jun-2005	2
GTCGCGCCCCCCGCGGGCGCGTGGATTGAAAC	1	plus	ACTTCACAAAGCACACTTTCAAAAATTCCTTAAA	ACTTCACAAAGCACACTTTCAAAAATTCCTTAAA	Spacer_212	H0588_93745	29-Jun-2005	6
GTCGCGCCCCCCGCGGGCGCGTGGATTGAAAC	1	plus	TGCTGTTACCTCCGTGCCGGGTAGCCCTGCGCT	TGCTGTTACCTCCGTGCCGGGTAGCCCTGCGCT	Spacer_213	H0588_93745	29-Jun-2005	17
GTCGCGCCCCCCGCGGGCGCGTGGATTGAAAC	1	plus	AATCTGTCGCATCAGGCGGCAACTCATACTTAT	AATCTGTCGCATCAGGCGGCAACTCATACTTAT	Spacer_214	H0588_93745	29-Jun-2005	4
GTCGCGCCCCCCGCGGGCGCGTGGATTGAAAC	1	plus	AGGCGAGAGGGATTCTTGGAAAGAGGTCTAC	AGGCGAGAGGGATTCTTGGAAAGAGGTCTAC	Spacer_215	H0588_93745	29-Jun-2005	21
GTCGCGCCCCCCGCGGGCGCGTGGATTGAAAC	1	plus	GGCACGGCGGCGGCCATGGCGACGGCGCAGGCGAG	GGCACGGCGGCGGCCATGGCGACGGCGCAGGCGAG	Spacer_216	H0588_93745	29-Jun-2005	7
GTCGCGCCCCCCGCGGGCGCGTGGATTGAAAC	1	plus	GTAAGCTCTCGGCTTGATCTGTATATTGTACCCGA	GTAAGCTCTCGGCTTGATCTGTATATTGTACCCGA	Spacer_115	H0588_93745	29-Jun-2005	6
GTCGCGCCCCCCGCGGGCGCGTGGATTGAAAC	1	plus	AGAAAAGTCTGTTGCGTGGTTGTCTACGGACATAG	AGAAAAGTCTGTTGCGTGGTTGTCTACGGACATAG	Spacer_88	H0588_93745	29-Jun-2005	24
GTCGCGCCCCCCGCGGGCGCGTGGATTGAAAC	1	plus	CCATCCCCATCAGACTGCTGTCCTGCCCAACTAG	CCATCCCCATCAGACTGCTGTCCTGCCCAACTAG	Spacer_217	H0588_93745	29-Jun-2005	4
GTCGCGCCCCCCGCGGGCGCGTGGATTGAAAC	1	plus	TCGACTGGATCGGTGAGTTTCCCATCGATCGAGT	TCGACTGGATCGGTGAGTTTCCCATCGATCGAGT	Spacer_218	H0588_93745	29-Jun-2005	5
GTCGCGCCCCCCGCGGGCGCGTGGATTGAAAC	1	plus	CTGACTACAAAGGTGGTTCTGTCTCAATTGTAT	CTGACTACAAAGGTGGTTCTGTCTCAATTGTAT	Spacer_219	H0588_93745	29-Jun-2005	3
GTCGCGCCCCCCGCGGGCGCGTGGATTGAAAC	1	plus	GTTTGTGGTTAGTGCTCAAACACAGTGTGACAAT	GTTTGTGGTTAGTGCTCAAACACAGTGTGACAAT	Spacer_220	H0588_93745	29-Jun-2005	2
GTCGCGCCCCCCGCGGGCGCGTGGATTGAAAC	1	plus	CTAAATGGTGACAAAGGGATATTGATTACCCCTA	CTAAATGGTGACAAAGGGATATTGATTACCCCTA	Spacer_221	H0588_93745	29-Jun-2005	3
GTCGCGCCCCCCGCGGGCGCGTGGATTGAAAC	1	plus	TCGACATCATCACGCTTTACGAACCGGGGCTTG	TCGACATCATCACGCTTTACGAACCGGGGCTTG	Spacer_49	H0588_93745	29-Jun-2005	24
GTCGCGCCCCCCGCGGGCGCGTGGATTGAAAC	1	plus	TCCGTCAGTTGTTGACGGCGGTGTTGGGCTGG	TCCGTCAGTTGTTGACGGCGGTGTTGGGCTGG	Spacer_222	H0588_93745	29-Jun-2005	15
GTCGCGCCCCCCGCGGGCGCGTGGATTGAAAC	1	plus	TTTTTTGTATTTCGCAAGGCCGAGGGGAAAGAGCG	TTTTTTGTATTTCGCAAGGCCGAGGGGAAAGAGCG	Spacer_223	H0588_93745	29-Jun-2005	2
GTCGCGCCCCCCGCGGGCGCGTGGATTGAAAC	1	plus	CCTTGAGCATAAAGTGCGTTCTGACTTGCGATATCC	CCTTGAGCATAAAGTGCGTTCTGACTTGCGATATCC	Spacer_224	H0588_93745	29-Jun-2005	4
GTCGCGCCCCCCGCGGGCGCGTGGATTGAAAC	1	plus	AGCTTTGTATTTACAGGGAATCAAACTATTGAT	AGCTTTGTATTTACAGGGAATCAAACTATTGAT	Spacer_225	H0588_93745	29-Jun-2005	2
GTCGCGCCCCCCGCGGGCGCGTGGATTGAAAC	1	plus	CCTGCAAGAAGTACATGCGAACGGCTGCCTGTTCC	CCTGCAAGAAGTACATGCGAACGGCTGCCTGTTCC	Spacer_226	H0588_93745	29-Jun-2005	4
GTCGCGCCCCCCGCGGGCGCGTGGATTGAAAC	1	plus	ACGCTGCACTGCAAGCGCTTGTTGTAAGTTAATT	ACGCTGCACTGCAAGCGCTTGTTGTAAGTTAATT	Spacer_63	H0588_93745	29-Jun-2005	63
GTCGCGCCCCCCGCGGGCGCGTGGATTGAAAC	1	plus	ACGCTGCACTGCAAGCGCTTGTTGTAAGTTAATTG	ACGCTGCACTGCAAGCGCTTGTTGTAAGTTAATTG	Spacer_227	H0588_93745	29-Jun-2005	3
GTCGCGCCCCCCGCGGGCGCGTGGATTGAAAC	1	plus	ACCATCACCTGCGAATCTCCAAGACGGAACCGCTTCC	ACCATCACCTGCGAATCTCCAAGACGGAACCGCTTCC	Spacer_228	H0588_93745	29-Jun-2005	4
GTCGCGCCCCCCGCGGGCGCGTGGATTGAAAC	1	plus	GACGATTGCCGTGCGATTGTGCCAAAATTAATG	GACGATTGCCGTGCGATTGTGCCAAAATTAATG	Spacer_229	H0588_93745	29-Jun-2005	3
GTCGCGCCCCCCGCGGGCGCGTGGATTGAAAC	1	plus	TGCTTTTAGCTCTGTGTGCTGCTCTCTCATCTCTT	TGCTTTTAGCTCTGTGTGCTGCTCTCTCATCTCTT	Spacer_230	H0588_93745	29-Jun-2005	7
GTCGCGCCCCCCGCGGGCGCGTGGATTGAAAC	1	plus	GATTAAAGTAATGAAATAATGTCTTGTAATAGT	GATTAAAGTAATGAAATAATGTCTTGTAATAGT	Spacer_231	H0588_93745	29-Jun-2005	8
GTCGCGCCCCCCGCGGGCGCGTGGATTGAAAC	1	plus	ATGTCTGCTTCATTTACATCGGCATCGCCGCCGGGTG	ATGTCTGCTTCATTTACATCGGCATCGCCGCCGGGTG	Spacer_232	H0588_93745	29-Jun-2005	2
GTCGCGCCCCCCGCGGGCGCGTGGATTGAAAC	1	plus	GGCAAGGTTTTCGCAATCGTGTTGCAAATATTTTG	GGCAAGGTTTTCGCAATCGTGTTGCAAATATTTTG	Spacer_233	H0588_93745	29-Jun-2005	2
GTCGCGCCCCCCGCGGGCGCGTGGATTGAAAC	1	plus	CAAGTTCTGCGCGGACTTCTGAAGACTGACGTGCAA	CAAGTTCTGCGCGGACTTCTGAAGACTGACGTGCAA	Spacer_234	H0588_93745	29-Jun-2005	6
GTCGCGCCCCCCGCGGGCGCGTGGATTGAAAC	1	plus	TCTATTACCTCTTCGCCTGGGCGGCCGAGCTGCTG	TCTATTACCTCTTCGCCTGGGCGGCCGAGCTGCTG	Spacer_235	H0588_93745	29-Jun-2005	3
GTCGCGCCCCCCGCGGGCGCGTGGATTGAAAC	1	plus	AGGCGCTGCTGGTCGATCCTCGTGGCCCGCTGCTG	AGGCGCTGCTGGTCGATCCTCGTGGCCCGCTGCTG	Spacer_236	H0588_93745	29-Jun-2005	2
GTCGCGCCCCCCGCGGGCGCGTGGATTGAAAC	1	plus	TTTCTTTTATCGGGAGCATGATGGACGATGGAAAGGG	TTTCTTTTATCGGGAGCATGATGGACGATGGAAAGGG	Spacer_237	H0588_93745	29-Jun-2005	7
GTCGCGCCCCCCGCGGGCGCGTGGATTGAAAC	1	plus	ACCACGGCCCCGACGAACTCGCCGACGCCTACGCG	ACCACGGCCCCGACGAACTCGCCGACGCCTACGCG	Spacer_238	H0588_93745	29-Jun-2005	5
GTCGCGCCCCCCGCGGGCGCGTGGATTGAAAC	1	plus	ACCGGCAGACTCAGCGCCACCGGCTGCCCCAAG	ACCGGCAGACTCAGCGCCACCGGCTGCCCCAAG	Spacer_239	H0588_93745	29-Jun-2005	8
GTCGCGCCCCCCGCGGGCGCGTGGATTGAAAC	1	plus	ACGACCTGCGATGGAAAAATGCGATAGCGCCGCGAG	ACGACCTGCGATGGAAAAATGCGATAGCGCCGCGAG	Spacer_240	H0588_93745	29-Jun-2005	8
GTCGCGCCCCCCGCGGGCGCGTGGATTGAAAC	1	plus	CTAAAATAACCGGTATTGTCGAAGATAAGTGTGCGATG	CTAAAATAACCGGTATTGTCGAAGATAAGTGTGCGATG	Spacer_241	H0588_93745	29-Jun-2005	2
GTCGCGCCCCCCGCGGGCGCGTGGATTGAAAC	1	plus	GAACGTGCTCTGGCAGGGCTGGCACTTGTGGTAGG	GAACGTGCTCTGGCAGGGCTGGCACTTGTGGTAGG	Spacer_242	H0588_93745	29-Jun-2005	2
GTCGCGCCCCCCGCGGGCGCGTGGATTGAAAC	1	plus	ACGCCAGTGACCAACCAATAACCCTACCTATGT	ACGCCAGTGACCAACCAATAACCCTACCTATGT	Spacer_243	H0588_93745	29-Jun-2005	22
GTCGCGCCCCCCGCGGGCGCGTGGATTGAAAC	1	plus	AATCGCCGTATGACGATACCCGCAACCAATGGGG	AATCGCCGTATGACGATACCCGCAACCAATGGGG	Spacer_244	H0588_93745	29-Jun-2005	4
GTCGCGCCCCCCGCGGGCGCGTGGATTGAAAC	1	plus	ATCAACCTAAAAACAAACACACCAATGTCTAA	ATCAACCTAAAAACAAACACACCAATGTCTAA	Spacer_81	H0588_93745	29-Jun-2005	20
GTCGCGCCCCCCGCGGGCGCGTGGATTGAAAC	1	plus	GTCAAGTATGTCATCGAGACCTAATTTCTGAAG	GTCAAGTATGTCATCGAGACCTAATTTCTGAAG	Spacer_245	H0588_93745	29-Jun-2005	3
GTCGCGCCCCCCGCGGGCGCGTGGATTGAAAC	1	plus	ACGAAAGCTGGCATGACCGGTTCGCCGAAAACT	ACGAAAGCTGGCATGACCGGTTCGCCGAAAACT	Spacer_246	H0588_93745	29-Jun-2005	2
GTCGCGCCCCCCGCGGGCGCGTGGATTGAAAC	1	plus	AGGATTTCTGTTTGATCATGACTCCAGCCTGG	AGGATTTCTGTTTGATCATGACTCCAGCCTGG	Spacer_247	H0588_93745	29-Jun-2005	2
GTCGCGCCCCCCGCGGGCGCGTGGATTGAAAC	1	plus	ATCGCACTGATCTGCCGTCTGTGTCCAATCGCA	ATCGCACTGATCTGCCGTCTGTGTCCAATCGCA	Spacer_64	H0588_93745	29-Jun-2005	3
GTCGCGCCCCCCGCGGGCGCGTGGATTGAAAC	1	plus	ACCAAAAAATAAAGAACCAGAAAAAGCAATAGATT	ACCAAAAAATAAAGAACCAGAAAAAGCAATAGATT	Spacer_248	H0588_93745	29-Jun-2005	2
GTCGCGCCCCCCGCGGGCGCGTGGATTGAAAC	1	plus	ACCACATTATCGGTTTGTGCTGCATAAAACCAAAA	ACCACATTATCGGTTTGTGCTGCATAAAACCAAAA	Spacer_249	H0588_93745	29-Jun-2005	3
GTCGCGCCCCCCGCGGGCGCGTGGATTGAAAC	1	plus	GCTTTTTTCGGTGTCATCCTTCCGTGTTGGCATTTA	GCTTTTTTCGGTGTCATCCTTCCGTGTTGGCATTTA	Spacer_250	H0588_93745	29-Jun-2005	4
GTCGCGCCCCCCGCGGGCGCGTGGATTGAAAC	1	plus	AACTTGATCCCTCTCGACATCGCGGCGGTGGAGG	AACTTGATCCCTCTCGACATCGCGGCGGTGGAGG	Spacer_251	H0588_93745	29-Jun-2005	9
GTCGCGCCCCCCGCGGGCGCGTGGATTGAAAC	1	plus	AGTCTGCACCCCGACAACTTTCACGATAGGGATTAGT	AGTCTGCACCCCGACAACTTTCACGATAGGGATTAGT	Spacer_252	H0588_93745	29-Jun-2005	7
GTCGCGCCCCCCGCGGGCGCGTGGATTGAAAC	1	plus	TCGGACATAGAAAGCGTAGACACTGAGAGGCGCTTTG	TCGGACATAGAAAGCGTAGACACTGAGAGGCGCTTTG	Spacer_253	H0588_93745	29-Jun-2005	6
GTCGCGCCCCCCGCGGGCGCGTGGATTGAAAC	1	plus	GATTAGTATCGAGTATGTCCAAGTCATTATCAA	GATTAGTATCGAGTATGTCCAAGTCATTATCAA	Spacer_254	H0588_93745	29-Jun-2005	2
GTCGCGCCCCCCGCGGGCGCGTGGATTGAAAC	1	plus	CCCTTCGCGCCGGGCCGGGCCGGATCGCTGGCCAGG	CCCTTCGCGCCGGGCCGGGCCGGATCGCTGGCCAGG	Spacer_255	H0588_93745	29-Jun-2005	6
GTCGCGCCCCCCGCGGGCGCGTGGATTGAAAC	1	plus	AAACTCTTCAAGAGTCCTGCATAGGGAATACTG	AAACTCTTCAAGAGTCCTGCATAGGGAATACTG	Spacer_256	H0588_93745	29-Jun-2005	5
GTCGCGCCCCCCGCGGGCGCGTGGATTGAAAC	1	plus	ATCACCAGGACTTTCTGGCATCCGTCTACGTAGTCTAC	ATCACCAGGACTTTCTGGCATCCGTCTACGTAGTCTAC	Spacer_257	H0588_93745	29-Jun-2005	10
GTCGCGCCCCCCGCGGGCGCGTGGATTGAAAC	1	plus	AACAGTTCCTTTTTTAAAAACTGCTCAATTAATCAT	AACAGTTCCTTTTTTAAAAACTGCTCAATTAATCAT	Spacer_97	H0588_93745	29-Jun-2005	14
GTCGCGCCCCCCGCGGGCGCGTGGATTGAAAC	1	plus	TACAGTGCACCATGGTGTGTGACGTGCCGTGGCGA	TACAGTGCACCATGGTGTGTGACGTGCCGTGGCGA	Spacer_258	H0588_93745	29-Jun-2005	2
GTCGCGCCCCCCGCGGGCGCGTGGATTGAAAC	1	plus	AAAAATGTTCTTTTATAAAGCCCAAAAACTCAAA	AAAAATGTTCTTTTATAAAGCCCAAAAACTCAAA	Spacer_259	H0588_93745	29-Jun-2005	25
GTCGCGCCCCCCGCGGGCGCGTGGATTGAAAC	1	plus	ACGGCCGATACTTACAGTTGCATCAAAGGACGTG	ACGGCCGATACTTACAGTTGCATCAAAGGACGTG	Spacer_260	H0588_93745	29-Jun-2005	3
GTCGCGCCCCCCGCGGGCGCGTGGATTGAAAC	1	plus	ACATCCGGTGGAGGTTTTACACTACAGACGGGAG	ACATCCGGTGGAGGTTTTACACTACAGACGGGAG	Spacer_261	H0588_93745	29-Jun-2005	17
GTCGCGCCCCCCGCGGGCGCGTGGATTGAAAC	1	plus	CCCCCGCCGCCCTTGCCGAAGCCCGCGCCAGGGTGAC	CCCCCGCCGCCCTTGCCGAAGCCCGCGCCAGGGTGAC	Spacer_262	H0588_93745	29-Jun-2005	2
GTCGCGCCCCCCGCGGGCGCGTGGATTGAAAC	1	plus	CCGGTTCCTGAATTGATCACGCCGTATAACTTGT	CCGGTTCCTGAATTGATCACGCCGTATAACTTGT	Spacer_263	H0588_93745	29-Jun-2005	2
GTCGCGCCCCCCGCGGGCGCGTGGATTGAAAC	1	plus	ACTGGTCGGGCGGAAGATGCCCTTGACCAGTTCGGG	ACTGGTCGGGCGGAAGATGCCCTTGACCAGTTCGGG	Spacer_264	H0588_93745	29-Jun-2005	4
GTCGCGCCCCCCGCGGGCGCGTGGATTGAAAC	1	plus	ACAGTGATTTTCTGCACGGCAGTAGCCATAGGCT	ACAGTGATTTTCTGCACGGCAGTAGCCATAGGCT	Spacer_265	H0588_93745	29-Jun-2005	2
GTCGCGCCCCCCGCGGGCGCGTGGATTGAAAC	1	plus	CTTTCTGATGAGCAATAAGCCGACAATCAAGCAG	CTTTCTGATGAGCAATAAGCCGACAATCAAGCAG	Spacer_266	H0588_93745	29-Jun-2005	3
GTCGCGCCCCCCGCGGGCGCGTGGATTGAAAC	1	plus	GAGAATCACACCATTTAAGCATCCCACATAATCAA	GAGAATCACACCATTTAAGCATCCCACATAATCAA	Spacer_267	H0588_93745	29-Jun-2005	3
GTCGCGCCCCCCGCGGGCGCGTGGATTGAAAC	1	plus	TCAAGATTGGAAGTCATCGCGTCACTGACACGC	TCAAGATTGGAAGTCATCGCGTCACTGACACGC	Spacer_268	H0588_93745	29-Jun-2005	4
GTCGCGCCCCCCGCGGGCGCGTGGATTGAAAC	1	plus	CGATGAGCGCGCAATGGCGACTGTACTCAAGAT	CGATGAGCGCGCAATGGCGACTGTACTCAAGAT	Spacer_269	H0588_93745	29-Jun-2005	2
GTCGCGCCCCCCGCGGGCGCGTGGATTGAAAC	1	plus	CACTGGTACTTCAGCTCTTTTTTCCAAAGATCAAGGAG	CACTGGTACTTCAGCTCTTTTTTCCAAAGATCAAGGAG	Spacer_270	H0588_93745	29-Jun-2005	5
GTCGCGCCCCCCGCGGGCGCGTGGATTGAAAC	1	plus	GCTGTGCAGAGCTTCCAAGGCATTTTGTCTCAAC	GCTGTGCAGAGCTTCCAAGGCATTTTGTCTCAAC	Spacer_94	H0588_93745	29-Jun-2005	19
GTCGCGCCCCCCGCGGGCGCGTGGATTGAAAC	1	plus	CCAGAATCAATGCCGATAATACAGTGACGGCTCT	CCAGAATCAATGCCGATAATACAGTGACGGCTCT	Spacer_271	H0588_93745	29-Jun-2005	2
GTCGCGCCCCCCGCGGGCGCGTGGATTGAAAC	1	plus	TTGTCCATGCAGTGGCAACTACCTGAAAAAATT	TTGTCCATGCAGTGGCAACTACCTGAAAAAATT	Spacer_272	H0588_93745	29-Jun-2005	5
GTCGCGCCCCCCGCGGGCGCGTGGATTGAAAC	1	plus	AACAGCATAGCTTGCCGGTCGTTTGGATTCGCTG	AACAGCATAGCTTGCCGGTCGTTTGGATTCGCTG	Spacer_273	H0588_93745	29-Jun-2005	4
GTCGCGCCCCCCGCGGGCGCGTGGATTGAAAC	1	plus	TTTTTCAAGAACCTTTGCTTCTGGTATCCAAAAA	TTTTTCAAGAACCTTTGCTTCTGGTATCCAAAAA	Spacer_274	H0588_93745	29-Jun-2005	4
GTCGCGCCCCCCGCGGGCGCGTGGATTGAAAC	1	plus	ATGTTGGCGCACAGACCACGTAGCGCAACCAGCAG	ATGTTGGCGCACAGACCACGTAGCGCAACCAGCAG	Spacer_275	H0588_93745	29-Jun-2005	2
GTCGCGCCCCCCGCGGGCGCGTGGATTGAAAC	1	plus	AATGCAAACGCTTTTGTTATAACAGACAAAGGGTCGCG	AATGCAAACGCTTTTGTTATAACAGACAAAGGGTCGCG	Spacer_276	H0588_93745	29-Jun-2005	63
GTCGCGCCCCCCGCGGGCGCGTGGATTGAAAC	1	plus	AATGCAAACGCTTTTGTTATAACAGACAAAGGGTCGCGG	AATGCAAACGCTTTTGTTATAACAGACAAAGGGTCGCGG	Spacer_277	H0588_93745	29-Jun-2005	2
GTCGCGCCCCCCGCGGGCGCGTGGATTGAAAC	1	plus	CTCTCTGCCGAACCCTTCAGTCCTCGAATTGACG	CTCTCTGCCGAACCCTTCAGTCCTCGAATTGACG	Spacer_278	H0588_93745	29-Jun-2005	3
GTCGCGCCCCCCGCGGGCGCGTGGATTGAAAC	1	plus	CAGTTACCGTTTATACCGAGTTCCACCAAAAAAG	CAGTTACCGTTTATACCGAGTTCCACCAAAAAAG	Spacer_279	H0588_93745	29-Jun-2005	2
GTCGCGCCCCCCGCGGGCGCGTGGATTGAAAC	1	plus	AAAAAAGGGCCTACAAGGCACTACAAAGCACTAC	AAAAAAGGGCCTACAAGGCACTACAAAGCACTAC	Spacer_280	H0588_93745	29-Jun-2005	2
GTCGCGCCCCCCGCGGGCGCGTGGATTGAAAC	1	plus	AGGGTTGATGCGTCAAAGGTTATGGGTAGCATCAA	AGGGTTGATGCGTCAAAGGTTATGGGTAGCATCAA	Spacer_281	H0588_93745	29-Jun-2005	2
GTCGCGCCCCCCGCGGGCGCGTGGATTGAAAC	1	plus	GTATCTCTGCCGTGACTCGGTCGATGAACTCATCGG	GTATCTCTGCCGTGACTCGGTCGATGAACTCATCGG	Spacer_282	H0588_93745	29-Jun-2005	6
GTCGCGCCCCCCGCGGGCGCGTGGATTGAAAC	1	plus	TTTGAGTGTAATCGAGCGATTAGGGGATATTTCAA	TTTGAGTGTAATCGAGCGATTAGGGGATATTTCAA	Spacer_283	H0588_93745	29-Jun-2005	6
GTCGCGCCCCCCGCGGGCGCGTGGATTGAAAC	1	plus	ACGAAATAATGAGGTATTACCTTCTATTCTACAAT	ACGAAATAATGAGGTATTACCTTCTATTCTACAAT	Spacer_284	H0588_93745	29-Jun-2005	3
GTCGCGCCCCCCGCGGGCGCGTGGATTGAAAC	1	plus	ATATCCATTTTGCAGAGTTTAAAGACCTGCTCCG	ATATCCATTTTGCAGAGTTTAAAGACCTGCTCCG	Spacer_285	H0588_93745	29-Jun-2005	2
GTCGCGCCCCCCGCGGGCGCGTGGATTGAAAC	1	plus	AAATTTTAGAGGCTCTTTATAAGGCACTCGATAT	AAATTTTAGAGGCTCTTTATAAGGCACTCGATAT	Spacer_286	H0588_93745	29-Jun-2005	2
GTCGCGCCCCCCGCGGGCGCGTGGATTGAAAC	1	plus	GGGGTGGCACAGACAGCACCGTATGAACTTGGGAT	GGGGTGGCACAGACAGCACCGTATGAACTTGGGAT	Spacer_287	H0588_93745	29-Jun-2005	2
GTCGCGCCCCCCGCGGGCGCGTGGATTGAAAC	1	plus	GTGAACAACGTATCAAGAAATATACCTCCATCACG	GTGAACAACGTATCAAGAAATATACCTCCATCACG	Spacer_288	H0588_93745	29-Jun-2005	2
GTCGCGCCCCCCGCGGGCGCGTGGATTGAAAC	1	plus	TATCGCTCTCCGAAGGCATTGTAAAAGTGACCCC	TATCGCTCTCCGAAGGCATTGTAAAAGTGACCCC	Spacer_289	H0588_93745	29-Jun-2005	2
GTCGCGCCCCCCGCGGGCGCGTGGATTGAAAC	1	plus	ACGGGAGCCATCGCCGCGGCCACGGCGCATATCACG	ACGGGAGCCATCGCCGCGGCCACGGCGCATATCACG	Spacer_290	H0588_93745	29-Jun-2005	2
GTCGCGCCCCCCGCGGGCGCGTGGATTGAAAC	1	plus	CAACACCAAGCCCTCCACAATCGATGAACGCCTTGTCCG	CAACACCAAGCCCTCCACAATCGATGAACGCCTTGTCCG	Spacer_291	H0588_93745	29-Jun-2005	15
GTCGCGCCCCCCGCGGGCGCGTGGATTGAAAC	1	plus	GAGAATTTTCGACACTCACCGCCATAAACATGCAG	GAGAATTTTCGACACTCACCGCCATAAACATGCAG	Spacer_129	H0588_93745	29-Jun-2005	11
GTCGCGCCCCCCGCGGGCGCGTGGATTGAAAC	1	plus	AATGACACACAAGGAGGCTCACTTGCAGATGCAC	AATGACACACAAGGAGGCTCACTTGCAGATGCAC	Spacer_79	H0588_93745	29-Jun-2005	54
GTCGCGCCCCCCGCGGGCGCGTGGATTGAAAC	1	plus	AACAAAAGGGAGATAAACCACCCCTTTAAAAAGC	AACAAAAGGGAGATAAACCACCCCTTTAAAAAGC	Spacer_292	H0588_93745	29-Jun-2005	2
GTCGCGCCCCCCGCGGGCGCGTGGATTGAAAC	1	plus	ATCTGTTGCTTTATATAAAGCAATTATTTTATT	ATCTGTTGCTTTATATAAAGCAATTATTTTATT	Spacer_293	H0588_93745	29-Jun-2005	4
GTCGCGCCCCCCGCGGGCGCGTGGATTGAAAC	1	plus	TATCAACTAACCCTCCTATCTTTATCGACAATAATGCAG	TATCAACTAACCCTCCTATCTTTATCGACAATAATGCAG	Spacer_294	H0588_93745	29-Jun-2005	2
GTCGCGCCCCCCGCGGGCGCGTGGATTGAAAC	1	plus	ATAATCAATCTTATCATAGTGCTGTGATTCTTCAGC	ATAATCAATCTTATCATAGTGCTGTGATTCTTCAGC	Spacer_295	H0588_93745	29-Jun-2005	8
GTCGCGCCCCCCGCGGGCGCGTGGATTGAAAC	1	plus	GCTGAAGAAGGTTTTATGAAGTCAGGCATGAACATAACAG	GCTGAAGAAGGTTTTATGAAGTCAGGCATGAACATAACAG	Spacer_296	H0588_93745	29-Jun-2005	4
GTCGCGCCCCCCGCGGGCGCGTGGATTGAAAC	1	plus	CATGGCCGGTTAAAAACCTCTTATACTCAGGAG	CATGGCCGGTTAAAAACCTCTTATACTCAGGAG	Spacer_297	H0588_93745	29-Jun-2005	2
GTCGCGCCCCCCGCGGGCGCGTGGATTGAAAC	1	plus	TTTTGAGCAGCAATTCGAGCTTATCGAAAAGGCA	TTTTGAGCAGCAATTCGAGCTTATCGAAAAGGCA	Spacer_298	H0588_93745	29-Jun-2005	2
GTCGCGCCCCCCGCGGGCGCGTGGATTGAAAC	1	plus	TTGAAAAATTATGGCCCTTTGGTTATGCAACAATTG	TTGAAAAATTATGGCCCTTTGGTTATGCAACAATTG	Spacer_299	H0588_93745	29-Jun-2005	5
GTCGCGCCCCCCGCGGGCGCGTGGATTGAAAC	1	plus	GGAGAAATCGTCAGGCGTGACGGAATGGAAGTCGT	GGAGAAATCGTCAGGCGTGACGGAATGGAAGTCGT	Spacer_300	H0588_93745	29-Jun-2005	10
GTCGCGCCCCCCGCGGGCGCGTGGATTGAAAC	1	plus	TCTGGCGGGCGGGTTCCGGGGGTCGGGCCGGGCCGGG	TCTGGCGGGCGGGTTCCGGGGGTCGGGCCGGGCCGGG	Spacer_301	H0588_93745	29-Jun-2005	2
GTCGCGCCCCCCGCGGGCGCGTGGATTGAAAC	1	plus	TCCAACAAGCAAAACACTCGAACCCGGAACAACG	TCCAACAAGCAAAACACTCGAACCCGGAACAACG	Spacer_302	H0588_93745	29-Jun-2005	8
GTCGCGCCCCCCGCGGGCGCGTGGATTGAAAC	1	plus	CCATCGATCGAGTAAAAGTAGCTAAATTTTCGGAT	CCATCGATCGAGTAAAAGTAGCTAAATTTTCGGAT	Spacer_95	H0588_93745	29-Jun-2005	5
GTCGCGCCCCCCGCGGGCGCGTGGATTGAAAC	1	plus	AATCAGATCGTCAAGACGGCGTCAGATATTCCTGG	AATCAGATCGTCAAGACGGCGTCAGATATTCCTGG	Spacer_50	H0588_93745	29-Jun-2005	7
GTCGCGCCCCCCGCGGGCGCGTGGATTGAAAC	1	plus	TGATGTAGCCAATGATAATACTAAAGCGCTACCAG	TGATGTAGCCAATGATAATACTAAAGCGCTACCAG	Spacer_303	H0588_93745	29-Jun-2005	2
GTCGCGCCCCCCGCGGGCGCGTGGATTGAAAC	1	plus	TCGATTGCCATTTTAAGCTATATCTTCTCACCGT	TCGATTGCCATTTTAAGCTATATCTTCTCACCGT	Spacer_108	H0588_93745	29-Jun-2005	15
GTCGCGCCCCCCGCGGGCGCGTGGATTGAAAC	1	plus	TTGCCGTGGCGCGAAATCCATGACCACAAACCTGA	TTGCCGTGGCGCGAAATCCATGACCACAAACCTGA	Spacer_304	H0588_93745	29-Jun-2005	3
GTCGCGCCCCCCGCGGGCGCGTGGATTGAAAC	1	plus	GTAAAGCAGCCGGTCAAGCAGCGCCGTTGCAA	GTAAAGCAGCCGGTCAAGCAGCGCCGTTGCAA	Spacer_131	H0588_93745	29-Jun-2005	7
GTCGCGCCCCCCGCGGGCGCGTGGATTGAAAC	1	plus	TTGGTTTATTGTTCGTTTTGATTTCGATTACTGC	TTGGTTTATTGTTCGTTTTGATTTCGATTACTGC	Spacer_305	H0588_93745	29-Jun-2005	2
GTCGCGCCCCCCGCGGGCGCGTGGATTGAAAC	1	plus	ATTACGATCCCGCAGAATTACTTAATTTTGTGCA	ATTACGATCCCGCAGAATTACTTAATTTTGTGCA	Spacer_109	H0588_93745	29-Jun-2005	13
GTCGCGCCCCCCGCGGGCGCGTGGATTGAAAC	1	plus	TCTCAGACGTGAAATCAGTTGGTCATAAGCGTC	TCTCAGACGTGAAATCAGTTGGTCATAAGCGTC	Spacer_306	H0588_93745	29-Jun-2005	2
GTCGCGCCCCCCGCGGGCGCGTGGATTGAAAC	1	plus	ATGTCGTCCTGACTCATAAACCCTTTTCCATCCGT	ATGTCGTCCTGACTCATAAACCCTTTTCCATCCGT	Spacer_42	H0588_93745	29-Jun-2005	9
GTCGCGCCCCCCGCGGGCGCGTGGATTGAAAC	1	plus	TGCCTTAACCCAACGTTATTACATGACCGTATTG	TGCCTTAACCCAACGTTATTACATGACCGTATTG	Spacer_307	H0588_93745	29-Jun-2005	2
GTCGCGCCCCCCGCGGGCGCGTGGATTGAAAC	1	plus	CATCCAGAAGAAAGGTTCGCGTTACCTCCAGCTTC	CATCCAGAAGAAAGGTTCGCGTTACCTCCAGCTTC	Spacer_308	H0588_93745	29-Jun-2005	6
GTCGCGCCCCCCGCGGGCGCGTGGATTGAAAC	1	plus	TTTGGAGACGGGACTGAGTATTTCAACAGTCGCAG	TTTGGAGACGGGACTGAGTATTTCAACAGTCGCAG	Spacer_309	H0588_93745	29-Jun-2005	2
GTCGCGCCCCCCGCGGGCGCGTGGATTGAAAC	1	plus	ATTAGCTGCGTTAGCTGCATTAGCTGCGTCATTAGCTG	ATTAGCTGCGTTAGCTGCATTAGCTGCGTCATTAGCTG	Spacer_310	H0588_93745	29-Jun-2005	49
GTCGCGCCCCCCGCGGGCGCGTGGATTGAAAC	1	plus	CGCACAGCCGAGCCGGGCCGCGATGATGCGCCC	CGCACAGCCGAGCCGGGCCGCGATGATGCGCCC	Spacer_311	H0588_93745	29-Jun-2005	2
GTCGCGCCCCCCGCGGGCGCGTGGATTGAAAC	1	plus	AGCCATAATCTCAGCCAGTGATTCAGCGATAAG	AGCCATAATCTCAGCCAGTGATTCAGCGATAAG	Spacer_118	H0588_93745	29-Jun-2005	14
GTCGCGCCCCCCGCGGGCGCGTGGATTGAAAC	1	plus	AAGCCATGCTATATAATATTATATAGC	AAGCCATGCTATATAATATTATATAGC	Spacer_312	H0588_93745	29-Jun-2005	82
GTCGCGCCCCCCGCGGGCGCGTGGATTGAAAC	1	plus	TTAATCAATAAGCACATTGGTTATGACAAAGAAG	TTAATCAATAAGCACATTGGTTATGACAAAGAAG	Spacer_313	H0588_93745	29-Jun-2005	2
GTCGCGCCCCCCGCGGGCGCGTGGATTGAAAC	1	plus	TTTAACCTTCCAACTCTCCGTTGTGCGTACAGAG	TTTAACCTTCCAACTCTCCGTTGTGCGTACAGAG	Spacer_314	H0588_93745	29-Jun-2005	8
GTCGCGCCCCCCGCGGGCGCGTGGATTGAAAC	1	plus	TGCATAAAGAACCCACGTGCTACCCTGCCGGA	TGCATAAAGAACCCACGTGCTACCCTGCCGGA	Spacer_119	H0588_93745	29-Jun-2005	13
GTCGCGCCCCCCGCGGGCGCGTGGATTGAAAC	1	plus	AGCGATTCCTCCATTGATCTGGATGTCGAAAAGGTT	AGCGATTCCTCCATTGATCTGGATGTCGAAAAGGTT	Spacer_315	H0588_93745	29-Jun-2005	3
GTCGCGCCCCCCGCGGGCGCGTGGATTGAAAC	1	plus	TGCCACTGCTCTAAATCAAGCTCGTATCCCACAGA	TGCCACTGCTCTAAATCAAGCTCGTATCCCACAGA	Spacer_316	H0588_93745	29-Jun-2005	5
GTCGCGCCCCCCGCGGGCGCGTGGATTGAAAC	1	plus	GCTTAAAGGAATATTCTGGCGTGATGATAGCCTT	GCTTAAAGGAATATTCTGGCGTGATGATAGCCTT	Spacer_317	H0588_93745	29-Jun-2005	6
GTCGCGCCCCCCGCGGGCGCGTGGATTGAAAC	1	plus	ACCAGATGCTCGCCAGCAACGTCCTGAATATT	ACCAGATGCTCGCCAGCAACGTCCTGAATATT	Spacer_318	H0588_93745	29-Jun-2005	7
GTCGCGCCCCCCGCGGGCGCGTGGATTGAAAC	1	plus	TGTTGAGCATCCTCTGCCGTCCTGATTGATGCCGTTAC	TGTTGAGCATCCTCTGCCGTCCTGATTGATGCCGTTAC	Spacer_319	H0588_93745	29-Jun-2005	6
GTCGCGCCCCCCGCGGGCGCGTGGATTGAAAC	1	plus	TCGCGATACCGACAGAAGGCGATAACGATACCGAAA	TCGCGATACCGACAGAAGGCGATAACGATACCGAAA	Spacer_320	H0588_93745	29-Jun-2005	7
GTCGCGCCCCCCGCGGGCGCGTGGATTGAAAC	1	plus	GTTAATCCACTTCCAGAATCACCAGCTACCCCCG	GTTAATCCACTTCCAGAATCACCAGCTACCCCCG	Spacer_321	H0588_93745	29-Jun-2005	2
GTCGCGCCCCCCGCGGGCGCGTGGATTGAAAC	1	plus	AACATATGAGTATTGATAAAAACAAAATTCGAAAT	AACATATGAGTATTGATAAAAACAAAATTCGAAAT	Spacer_98	H0588_93745	29-Jun-2005	5
GTCGCGCCCCCCGCGGGCGCGTGGATTGAAAC	1	plus	GTGCCTAAGTAAGGTTAAATACCTATGCCCAAGTAAG	GTGCCTAAGTAAGGTTAAATACCTATGCCCAAGTAAG	Spacer_124	H0588_93745	29-Jun-2005	59
GTCGCGCCCCCCGCGGGCGCGTGGATTGAAAC	1	plus	AGTTCCAGCCAGATCCCACGCCCTGACGGTTT	AGTTCCAGCCAGATCCCACGCCCTGACGGTTT	Spacer_322	H0588_93745	29-Jun-2005	21
GTCGCGCCCCCCGCGGGCGCGTGGATTGAAAC	1	plus	GAGCCTTCCCAATACCTGCGCACGGCAGTATTCGTCA	GAGCCTTCCCAATACCTGCGCACGGCAGTATTCGTCA	Spacer_125	H0588_93745	29-Jun-2005	64
GTCGCGCCCCCCGCGGGCGCGTGGATTGAAAC	1	plus	TGTGACCATACAGAAGTATCGTTCAGTATTTTTCC	TGTGACCATACAGAAGTATCGTTCAGTATTTTTCC	Spacer_323	H0588_93745	29-Jun-2005	7
GTCGCGCCCCCCGCGGGCGCGTGGATTGAAAC	1	plus	ATGAATCTGGAGGGAATGCCCGCATTCAGGAAGTG	ATGAATCTGGAGGGAATGCCCGCATTCAGGAAGTG	Spacer_324	H0588_93745	29-Jun-2005	2
GTCGCGCCCCCCGCGGGCGCGTGGATTGAAAC	1	plus	TTCCCACCACTGGCTCAACTGCACATTGGGAATAG	TTCCCACCACTGGCTCAACTGCACATTGGGAATAG	Spacer_325	H0588_93745	29-Jun-2005	2
GTCGCGCCCCCCGCGGGCGCGTGGATTGAAAC	1	plus	ATGTTTAAGCCCTATCATAATCAAGCCAGATTTAT	ATGTTTAAGCCCTATCATAATCAAGCCAGATTTAT	Spacer_74	H0588_93745	29-Jun-2005	67
GTCGCGCCCCCCGCGGGCGCGTGGATTGAAAC	1	plus	TGCAAATCTTCTACCCACCTGAGCAAACATTAG	TGCAAATCTTCTACCCACCTGAGCAAACATTAG	Spacer_122	H0588_93745	29-Jun-2005	17
GTCGCGCCCCCCGCGGGCGCGTGGATTGAAAC	1	plus	TCACCTTACATGAAACAAATGACTGTCGTGTTGTAC	TCACCTTACATGAAACAAATGACTGTCGTGTTGTAC	Spacer_326	H0588_93745	29-Jun-2005	21
GTCGCGCCCCCCGCGGGCGCGTGGATTGAAAC	1	plus	TATAGGCACTTGACGAGGGTGCGCAAATCCCATG	TATAGGCACTTGACGAGGGTGCGCAAATCCCATG	Spacer_327	H0588_93745	29-Jun-2005	2
GTCGCGCCCCCCGCGGGCGCGTGGATTGAAAC	1	plus	AAACGATCAATACGCGATGCGTAGTAGCTTGTTGA	AAACGATCAATACGCGATGCGTAGTAGCTTGTTGA	Spacer_328	H0588_93745	29-Jun-2005	23
GTCGCGCCCCCCGCGGGCGCGTGGATTGAAAC	1	plus	GGCACAAGATCAATAAGGGATACTTGCGGTCGGC	GGCACAAGATCAATAAGGGATACTTGCGGTCGGC	Spacer_329	H0588_93745	29-Jun-2005	4
GTCGCGCCCCCCGCGGGCGCGTGGATTGAAAC	1	plus	CCCGGTATGGGCGCCAGCACCAACCTCAAGCAGG	CCCGGTATGGGCGCCAGCACCAACCTCAAGCAGG	Spacer_330	H0588_93745	29-Jun-2005	4
GTCGCGCCCCCCGCGGGCGCGTGGATTGAAAC	1	plus	TAAATCATCTTTGTCCATTAGTCCAAAGGTGTC	TAAATCATCTTTGTCCATTAGTCCAAAGGTGTC	Spacer_331	H0588_93745	29-Jun-2005	2
GTCGCGCCCCCCGCGGGCGCGTGGATTGAAAC	1	plus	GGCGGAGATCGGGCGCGTGATCAGGTACTCGAT	GGCGGAGATCGGGCGCGTGATCAGGTACTCGAT	Spacer_332	H0588_93745	29-Jun-2005	7
GTCGCGCCCCCCGCGGGCGCGTGGATTGAAAC	1	plus	TATCCGTGCACTCTTTGCTTATCTGATCCTGAGG	TATCCGTGCACTCTTTGCTTATCTGATCCTGAGG	Spacer_333	H0588_93745	29-Jun-2005	6
GTCGCGCCCCCCGCGGGCGCGTGGATTGAAAC	1	plus	AAAAAGGCCAGCCAGGTTGTTTCCCGATTGCGCCA	AAAAAGGCCAGCCAGGTTGTTTCCCGATTGCGCCA	Spacer_334	H0588_93745	29-Jun-2005	2
GTCGCGCCCCCCGCGGGCGCGTGGATTGAAAC	1	plus	AATTTTTACCTTCTACTGCTATTTCGTTAGGGA	AATTTTTACCTTCTACTGCTATTTCGTTAGGGA	Spacer_335	H0588_93745	29-Jun-2005	2
GTCGCGCCCCCCGCGGGCGCGTGGATTGAAAC	1	plus	ACCGCAGGTGGGATGGTAGAGACCTCTGAAGGT	ACCGCAGGTGGGATGGTAGAGACCTCTGAAGGT	Spacer_336	H0588_93745	29-Jun-2005	5
GTCGCGCCCCCCGCGGGCGCGTGGATTGAAAC	1	plus	CAGACGGTGACGGGCTCGAAGAGCGACTCGAGG	CAGACGGTGACGGGCTCGAAGAGCGACTCGAGG	Spacer_337	H0588_93745	29-Jun-2005	5
GTCGCGCCCCCCGCGGGCGCGTGGATTGAAAC	1	plus	GTTCATGACCGGGTTTGACTTTCATGAGTTGAT	GTTCATGACCGGGTTTGACTTTCATGAGTTGAT	Spacer_338	H0588_93745	29-Jun-2005	2
GTCGCGCCCCCCGCGGGCGCGTGGATTGAAAC	1	plus	GCTTTAGTTGGTGTGCAGCCACCATTGTTGTGC	GCTTTAGTTGGTGTGCAGCCACCATTGTTGTGC	Spacer_339	H0588_93745	29-Jun-2005	4
GTCGCGCCCCCCGCGGGCGCGTGGATTGAAAC	1	plus	TTTCGCTGGATCACTACGGACACTTTACACACA	TTTCGCTGGATCACTACGGACACTTTACACACA	Spacer_340	H0588_93745	29-Jun-2005	6
GTCGCGCCCCCCGCGGGCGCGTGGATTGAAAC	1	plus	ATGTACCTGTTGTCGTGATCCTCCAGAAACCCT	ATGTACCTGTTGTCGTGATCCTCCAGAAACCCT	Spacer_341	H0588_93745	29-Jun-2005	3
GTCGCGCCCCCCGCGGGCGCGTGGATTGAAAC	1	plus	AACCACTGCTTGATAAGTTCACGTCATATGCTCAC	AACCACTGCTTGATAAGTTCACGTCATATGCTCAC	Spacer_121	H0588_93745	29-Jun-2005	5
GTCGCGCCCCCCGCGGGCGCGTGGATTGAAAC	1	plus	AGGTGGGATTTGTGCAATTATACGCGCGATTACACGCA	AGGTGGGATTTGTGCAATTATACGCGCGATTACACGCA	Spacer_342	H0588_93745	29-Jun-2005	20
GTCGCGCCCCCCGCGGGCGCGTGGATTGAAAC	1	plus	CAAGTAATCGTAATCCGAGTGCATGGATGGTTTC	CAAGTAATCGTAATCCGAGTGCATGGATGGTTTC	Spacer_343	H0588_93745	29-Jun-2005	7
GTCGCGCCCCCCGCGGGCGCGTGGATTGAAAC	1	plus	CCGCCATACGGAGGAACTTATTCTATGACGAT	CCGCCATACGGAGGAACTTATTCTATGACGAT	Spacer_117	H0588_93745	29-Jun-2005	12
GTCGCGCCCCCCGCGGGCGCGTGGATTGAAAC	1	plus	TTATCACTAGTCTTGCTGTTACGGCACCGGTAGGAG	TTATCACTAGTCTTGCTGTTACGGCACCGGTAGGAG	Spacer_83	H0588_93745	29-Jun-2005	20
GTCGCGCCCCCCGCGGGCGCGTGGATTGAAAC	1	plus	CCCACGTACCCCTTATTCTCAAGCATCATCGA	CCCACGTACCCCTTATTCTCAAGCATCATCGA	Spacer_344	H0588_93745	29-Jun-2005	5
GTCGCGCCCCCCGCGGGCGCGTGGATTGAAAC	1	plus	ACGATAGGGATTAGTCAGGTTCCAACGCTTA	ACGATAGGGATTAGTCAGGTTCCAACGCTTA	Spacer_84	H0588_93745	29-Jun-2005	20
GTCGCGCCCCCCGCGGGCGCGTGGATTGAAAC	1	plus	TTCCTGTGGGCTACAAACCGAATGTTATCAAGTCA	TTCCTGTGGGCTACAAACCGAATGTTATCAAGTCA	Spacer_345	H0588_93745	29-Jun-2005	2
GTCGCGCCCCCCGCGGGCGCGTGGATTGAAAC	1	plus	GGAGATCGTTGATCCGTAGGCCGCATTTAAAG	GGAGATCGTTGATCCGTAGGCCGCATTTAAAG	Spacer_346	H0588_93745	29-Jun-2005	2
GTCGCGCCCCCCGCGGGCGCGTGGATTGAAAC	1	plus	AATGCATACAACAATACTGCGGCCACTGGAGC	AATGCATACAACAATACTGCGGCCACTGGAGC	Spacer_347	H0588_93745	29-Jun-2005	8
GTCGCGCCCCCCGCGGGCGCGTGGATTGAAAC	1	plus	TATCATTGTTGCGATATTAACATCAGATGAA	TATCATTGTTGCGATATTAACATCAGATGAA	Spacer_126	H0588_93745	29-Jun-2005	15
GTCGCGCCCCCCGCGGGCGCGTGGATTGAAAC	1	plus	GACCATTTAAACAAAGGTGTTGCTGTAGGATCAA	GACCATTTAAACAAAGGTGTTGCTGTAGGATCAA	Spacer_348	H0588_93745	29-Jun-2005	10
GTCGCGCCCCCCGCGGGCGCGTGGATTGAAAC	1	plus	ATACTGATAAGAGTGAACTTACACTTACGACCATT	ATACTGATAAGAGTGAACTTACACTTACGACCATT	Spacer_349	H0588_93745	29-Jun-2005	4
GTCGCGCCCCCCGCGGGCGCGTGGATTGAAAC	1	plus	CTCCAGTATTAATTCATAGGTTCCCGCCACCGCTC	CTCCAGTATTAATTCATAGGTTCCCGCCACCGCTC	Spacer_350	H0588_93745	29-Jun-2005	7
GTCGCGCCCCCCGCGGGCGCGTGGATTGAAAC	1	plus	AAGCTCTGATAGATATGCATCATTCCATGGGCCTCT	AAGCTCTGATAGATATGCATCATTCCATGGGCCTCT	Spacer_351	H0588_93745	29-Jun-2005	14
GTCGCGCCCCCCGCGGGCGCGTGGATTGAAAC	1	plus	TTCTTCAACATCGTCTGGAGATTCGGTTCCAGCT	TTCTTCAACATCGTCTGGAGATTCGGTTCCAGCT	Spacer_352	H0588_93745	29-Jun-2005	2
GTCGCGCCCCCCGCGGGCGCGTGGATTGAAAC	1	plus	CTCCTCTATCGGTATCTGATAGCTGTCTTTAG	CTCCTCTATCGGTATCTGATAGCTGTCTTTAG	Spacer_353	H0588_93745	29-Jun-2005	2
GTCGCGCCCCCCGCGGGCGCGTGGATTGAAAC	1	plus	CCGAAAGATATAACAGCCGTTATCCAATAATC	CCGAAAGATATAACAGCCGTTATCCAATAATC	Spacer_354	H0588_93745	29-Jun-2005	2
GTCGCGCCCCCCGCGGGCGCGTGGATTGAAAC	1	plus	AGACGATTGCCGTGCGATTGTGCCAAAATTAAT	AGACGATTGCCGTGCGATTGTGCCAAAATTAAT	Spacer_62	H0588_93745	29-Jun-2005	63
GTCGCGCCCCCCGCGGGCGCGTGGATTGAAAC	1	plus	CAAGACAACGGCTCTGCACTGGCGGACAGCTTGAA	CAAGACAACGGCTCTGCACTGGCGGACAGCTTGAA	Spacer_53	H0588_93745	29-Jun-2005	64
GTCGCGCCCCCCGCGGGCGCGTGGATTGAAAC	1	plus	ATTTCAGCCATGCTATATAATATAGCATGGCTTGAA	ATTTCAGCCATGCTATATAATATAGCATGGCTTGAA	Spacer_66	H0588_93745	29-Jun-2005	50
GTCGCGCCCCCCGCGGGCGCGTGGATTGAAAC	1	plus	ATGTAAGGTGAGAATAGTACCCAATCGTCGCCTT	ATGTAAGGTGAGAATAGTACCCAATCGTCGCCTT	Spacer_355	H0588_93745	29-Jun-2005	12
GTCGCGCCCCCCGCGGGCGCGTGGATTGAAAC	1	plus	AATAGAGAGGGCCGCGGTATTCCCCGCTACCGTC	AATAGAGAGGGCCGCGGTATTCCCCGCTACCGTC	Spacer_356	H0588_93745	29-Jun-2005	15
GTCGCGCCCCCCGCGGGCGCGTGGATTGAAAC	1	plus	AGTGGACACCTCTAAGATGCCAGGCAACATAAG	AGTGGACACCTCTAAGATGCCAGGCAACATAAG	Spacer_357	H0588_93745	29-Jun-2005	2
GTCGCGCCCCCCGCGGGCGCGTGGATTGAAAC	1	plus	ACAGCAATCGGGGGAAATGCCGATAAGGTCAAGG	ACAGCAATCGGGGGAAATGCCGATAAGGTCAAGG	Spacer_358	H0588_93745	29-Jun-2005	8
GTCGCGCCCCCCGCGGGCGCGTGGATTGAAAC	1	plus	TGCGCGACGGACTCGACGATCACCCCGCGCTGCCG	TGCGCGACGGACTCGACGATCACCCCGCGCTGCCG	Spacer_359	H0588_93745	29-Jun-2005	7
GTCGCGCCCCCCGCGGGCGCGTGGATTGAAAC	1	plus	TTTTAGGGCATCGCGCATAATAGCCCCCGCCTCGT	TTTTAGGGCATCGCGCATAATAGCCCCCGCCTCGT	Spacer_360	H0588_93745	29-Jun-2005	2
GTCGCGCCCCCCGCGGGCGCGTGGATTGAAAC	1	plus	GGTTCGCGGGCGTGGGTCTCGCGCCAGATCGCCG	GGTTCGCGGGCGTGGGTCTCGCGCCAGATCGCCG	Spacer_361	H0588_93745	29-Jun-2005	3
GTCGCGCCCCCCGCGGGCGCGTGGATTGAAAC	1	plus	TGAGCCGGACTGATAAACATACTCCCACGCTCCA	TGAGCCGGACTGATAAACATACTCCCACGCTCCA	Spacer_362	H0588_93745	29-Jun-2005	2
GTCGCGCCCCCCGCGGGCGCGTGGATTGAAAC	1	plus	CCTTGCTCGCACCGTATCGAGTGTCGGTGCTTT	CCTTGCTCGCACCGTATCGAGTGTCGGTGCTTT	Spacer_363	H0588_93745	29-Jun-2005	17
GTCGCGCCCCCCGCGGGCGCGTGGATTGAAAC	1	plus	CACGAACGATGAAAATCATAATGATGCACGAA	CACGAACGATGAAAATCATAATGATGCACGAA	Spacer_82	H0588_93745	29-Jun-2005	20
GTCGCGCCCCCCGCGGGCGCGTGGATTGAAAC	1	plus	GCCGTCTGCGCTCGCGTGAGCTGGCTCACGAAC	GCCGTCTGCGCTCGCGTGAGCTGGCTCACGAAC	Spacer_364	H0588_93745	29-Jun-2005	4
GTCGCGCCCCCCGCGGGCGCGTGGATTGAAAC	1	plus	TTATATCAAGGATAAACTCATTCACAACCCCTGAG	TTATATCAAGGATAAACTCATTCACAACCCCTGAG	Spacer_365	H0588_93745	29-Jun-2005	2
GTCGCGCCCCCCGCGGGCGCGTGGATTGAAAC	1	plus	GCGTTGATTGTGAGTATGCAAGCGAGTGGGTTGATA	GCGTTGATTGTGAGTATGCAAGCGAGTGGGTTGATA	Spacer_80	H0588_93745	29-Jun-2005	19
GTCGCGCCCCCCGCGGGCGCGTGGATTGAAAC	1	plus	GCTTAAGCAAGAAATAATTTAAAAAAAAGTG	GCTTAAGCAAGAAATAATTTAAAAAAAAGTG	Spacer_366	H0588_93745	29-Jun-2005	2
GTCGCGCCCCCCGCGGGCGCGTGGATTGAAAC	1	plus	GAGTAGCTCACGCGGTGGTAGAGGGTCGCTGTCG	GAGTAGCTCACGCGGTGGTAGAGGGTCGCTGTCG	Spacer_367	H0588_93745	29-Jun-2005	4
GTCGCGCCCCCCGCGGGCGCGTGGATTGAAAC	1	plus	TTCCAGCCATTGACGATTAGCCAGGCCCACGGCTG	TTCCAGCCATTGACGATTAGCCAGGCCCACGGCTG	Spacer_368	H0588_93745	29-Jun-2005	5
GTCGCGCCCCCCGCGGGCGCGTGGATTGAAAC	1	plus	CACAAGTGCTAATGCATCCTGATCACAAGGTTCATCG	CACAAGTGCTAATGCATCCTGATCACAAGGTTCATCG	Spacer_369	H0588_93745	29-Jun-2005	3
GTCGCGCCCCCCGCGGGCGCGTGGATTGAAAC	1	plus	TTTCAATTTTGCGGCTATTTCTGCAGGCGTTATACGGC	TTTCAATTTTGCGGCTATTTCTGCAGGCGTTATACGGC	Spacer_370	H0588_93745	29-Jun-2005	11
GTCGCGCCCCCCGCGGGCGCGTGGATTGAAAC	1	plus	GGTATATCTGGTACCTCCACGTGCGTCACGCTCGAG	GGTATATCTGGTACCTCCACGTGCGTCACGCTCGAG	Spacer_106	H0588_93745	29-Jun-2005	38
GTCGCGCCCCCCGCGGGCGCGTGGATTGAAAC	1	plus	CTGCAACTGGAACTACCAATAGCGGAAAGGCTTT	CTGCAACTGGAACTACCAATAGCGGAAAGGCTTT	Spacer_371	H0588_93745	29-Jun-2005	2
GTCGCGCCCCCCGCGGGCGCGTGGATTGAAAC	1	plus	TTCTGCAGCGTGCGCTGCAGGACGCCTCGCGGGAGG	TTCTGCAGCGTGCGCTGCAGGACGCCTCGCGGGAGG	Spacer_372	H0588_93745	29-Jun-2005	9
GTCGCGCCCCCCGCGGGCGCGTGGATTGAAAC	1	plus	CCGGGCCAATCGGACTTTGACGACGACGGCCAG	CCGGGCCAATCGGACTTTGACGACGACGGCCAG	Spacer_373	H0588_93745	29-Jun-2005	7
GTCGCGCCCCCCGCGGGCGCGTGGATTGAAAC	1	plus	ACCGATATCACGCGCCGAGTGGTAGAGAGGGGCGGAA	ACCGATATCACGCGCCGAGTGGTAGAGAGGGGCGGAA	Spacer_374	H0588_93745	29-Jun-2005	2
GTCGCGCCCCCCGCGGGCGCGTGGATTGAAAC	1	plus	ACCGATATCACGCGCCGAGTGGTAGAGAGGGGCG	ACCGATATCACGCGCCGAGTGGTAGAGAGGGGCG	Spacer_375	H0588_93745	29-Jun-2005	3
GTCGCGCCCCCCGCGGGCGCGTGGATTGAAAC	1	plus	CGAAGTGGCGGGCGCGCTGCGGAGCAACGCAATCG	CGAAGTGGCGGGCGCGCTGCGGAGCAACGCAATCG	Spacer_376	H0588_93745	29-Jun-2005	4
GTCGCGCCCCCCGCGGGCGCGTGGATTGAAAC	1	plus	ACAACCAGTTGCACGCGCCAGTACCCAAACCCGCG	ACAACCAGTTGCACGCGCCAGTACCCAAACCCGCG	Spacer_377	H0588_93745	29-Jun-2005	2
GTCGCGCCCCCCGCGGGCGCGTGGATTGAAAC	1	plus	ATCAAGGAGCGGTTCTACGGGCAGGCGCACAAGGG	ATCAAGGAGCGGTTCTACGGGCAGGCGCACAAGGG	Spacer_378	H0588_93745	29-Jun-2005	5
GTCGCGCCCCCCGCGGGCGCGTGGATTGAAAC	1	plus	GGGTACTCATCAAGCAGCTCTTGTTTTGTGTCCGC	GGGTACTCATCAAGCAGCTCTTGTTTTGTGTCCGC	Spacer_104	H0588_93745	29-Jun-2005	20
GTCGCGCCCCCCGCGGGCGCGTGGATTGAAAC	1	plus	GGGTACTCATCAAGCAGCTCTTGTTTTGTGTCCGCG	GGGTACTCATCAAGCAGCTCTTGTTTTGTGTCCGCG	Spacer_379	H0588_93745	29-Jun-2005	3
GTCGCGCCCCCCGCGGGCGCGTGGATTGAAAC	1	plus	GCTTCAATGTCGCCAACCGCCGCCGCCATTTCAGG	GCTTCAATGTCGCCAACCGCCGCCGCCATTTCAGG	Spacer_380	H0588_93745	29-Jun-2005	2
GTCGCGCCCCCCGCGGGCGCGTGGATTGAAAC	1	plus	AGTGCGGGATACTTTACCCAAATCTGTGTAGCTGACT	AGTGCGGGATACTTTACCCAAATCTGTGTAGCTGACT	Spacer_123	H0588_93745	29-Jun-2005	55
GTCGCGCCCCCCGCGGGCGCGTGGATTGAAAC	1	plus	AATGCCTGCAGCAGAGCTCAACCTTGCAATGTCCGC	AATGCCTGCAGCAGAGCTCAACCTTGCAATGTCCGC	Spacer_381	H0588_93745	29-Jun-2005	3
GTCGCGCCCCCCGCGGGCGCGTGGATTGAAAC	1	plus	TCCAGCACGGTGCTATCGTTGTACGGCACCTGAAG	TCCAGCACGGTGCTATCGTTGTACGGCACCTGAAG	Spacer_382	H0588_93745	29-Jun-2005	3
GTCGCGCCCCCCGCGGGCGCGTGGATTGAAAC	1	plus	TCTTTCGACGCGTCAGCGGCTGCCGGGGCCGCCTG	TCTTTCGACGCGTCAGCGGCTGCCGGGGCCGCCTG	Spacer_383	H0588_93745	29-Jun-2005	2
GTCGCGCCCCCCGCGGGCGCGTGGATTGAAAC	1	plus	TTGGCGTCGTTCACCATGCGCGCAATCGGGTCGAG	TTGGCGTCGTTCACCATGCGCGCAATCGGGTCGAG	Spacer_384	H0588_93745	29-Jun-2005	4
GTCGCGCCCCCCGCGGGCGCGTGGATTGAAAC	1	plus	GGAGCATCATCAAGCCACTCAGAAAAAGCTTCG	GGAGCATCATCAAGCCACTCAGAAAAAGCTTCG	Spacer_85	H0588_93745	29-Jun-2005	15
GTCGCGCCCCCCGCGGGCGCGTGGATTGAAAC	1	plus	TCACACTGCGACCCCTGAGCCACTGGCGGAGCAT	TCACACTGCGACCCCTGAGCCACTGGCGGAGCAT	Spacer_385	H0588_93745	29-Jun-2005	2
GTCGCGCCCCCCGCGGGCGCGTGGATTGAAAC	1	plus	GTAAATACGGGAGTTCCGCGCATGCGTGGATA	GTAAATACGGGAGTTCCGCGCATGCGTGGATA	Spacer_73	H0588_93745	29-Jun-2005	21
GTCGCGCCCCCCGCGGGCGCGTGGATTGAAAC	1	plus	AAAATACTCATGCGTTATCCATTACCCGTTTAT	AAAATACTCATGCGTTATCCATTACCCGTTTAT	Spacer_43	H0588_93745	29-Jun-2005	18
GTCGCGCCCCCCGCGGGCGCGTGGATTGAAAC	1	plus	AGGGATTTCCCGAAAACACCCTCAGCAAACCCCG	AGGGATTTCCCGAAAACACCCTCAGCAAACCCCG	Spacer_386	H0588_93745	29-Jun-2005	7
GTCGCGCCCCCCGCGGGCGCGTGGATTGAAAC	1	plus	ATCATCTGCAGCGCAAACGTCGGTGGCTCCGCCG	ATCATCTGCAGCGCAAACGTCGGTGGCTCCGCCG	Spacer_387	H0588_93745	29-Jun-2005	9
GTCGCGCCCCCCGCGGGCGCGTGGATTGAAAC	1	plus	CTTACAACGTCACGCTCAACCTCTCGCCCAAGCCG	CTTACAACGTCACGCTCAACCTCTCGCCCAAGCCG	Spacer_388	H0588_93745	29-Jun-2005	7
GTCGCGCCCCCCGCGGGCGCGTGGATTGAAAC	1	plus	CCCGTCGATTACAGGAGCCATCATTAGCCCTATAA	CCCGTCGATTACAGGAGCCATCATTAGCCCTATAA	Spacer_389	H0588_93745	29-Jun-2005	5
GTCGCGCCCCCCGCGGGCGCGTGGATTGAAAC	1	plus	CTCTTCAGTCATGCTTTTTCTCCCCGTAAACCGT	CTCTTCAGTCATGCTTTTTCTCCCCGTAAACCGT	Spacer_390	H0588_93745	29-Jun-2005	2
GTCGCGCCCCCCGCGGGCGCGTGGATTGAAAC	1	plus	AAACCGTTCACCCCCATTGTGAGGGTGAAGGTGA	AAACCGTTCACCCCCATTGTGAGGGTGAAGGTGA	Spacer_391	H0588_93745	29-Jun-2005	2
GTCGCGCCCCCCGCGGGCGCGTGGATTGAAAC	1	plus	CGGTGTTGATGGTTATCGCTGACAAGCTGCCAAC	CGGTGTTGATGGTTATCGCTGACAAGCTGCCAAC	Spacer_392	H0588_93745	29-Jun-2005	17
GTCGCGCCCCCCGCGGGCGCGTGGATTGAAAC	1	plus	TTCTCTATTTCTTATTTTCTTCCTGTGACAAAAGAA	TTCTCTATTTCTTATTTTCTTCCTGTGACAAAAGAA	Spacer_393	H0588_93745	29-Jun-2005	4
GTCGCGCCCCCCGCGGGCGCGTGGATTGAAAC	1	plus	AAAAGAACAAAACACAATCATACAGGGTGATTTC	AAAAGAACAAAACACAATCATACAGGGTGATTTC	Spacer_394	H0588_93745	29-Jun-2005	2
GTCGCGCCCCCCGCGGGCGCGTGGATTGAAAC	1	plus	ACCGGGTTGTCACTCAAGAGCTTTGCGTCCACC	ACCGGGTTGTCACTCAAGAGCTTTGCGTCCACC	Spacer_395	H0588_93745	29-Jun-2005	2
GTCGCGCCCCCCGCGGGCGCGTGGATTGAAAC	1	plus	TTATATTCATCTGACGGCATTTATGATCCGGCGAC	TTATATTCATCTGACGGCATTTATGATCCGGCGAC	Spacer_396	H0588_93745	29-Jun-2005	14
GTCGCGCCCCCCGCGGGCGCGTGGATTGAAAC	1	plus	TTCCGACGACGGGCGAGATTTCGCGCGAGTCCTCG	TTCCGACGACGGGCGAGATTTCGCGCGAGTCCTCG	Spacer_397	H0588_93745	29-Jun-2005	5
GTCGCGCCCCCCGCGGGCGCGTGGATTGAAAC	1	plus	CCGGGTATTACTGCTACTGTGGATTCGGAGTACG	CCGGGTATTACTGCTACTGTGGATTCGGAGTACG	Spacer_40	H0588_93745	29-Jun-2005	20
GTCGCGCCCCCCGCGGGCGCGTGGATTGAAAC	1	plus	TGGTCCCACTTGATGCCGTAGACCGTTTCCGGAGG	TGGTCCCACTTGATGCCGTAGACCGTTTCCGGAGG	Spacer_398	H0588_93745	29-Jun-2005	6
GTCGCGCCCCCCGCGGGCGCGTGGATTGAAAC	1	plus	ACGGAGGCAGAGCAGTCAGCGAAGGACAATCTC	ACGGAGGCAGAGCAGTCAGCGAAGGACAATCTC	Spacer_399	H0588_93745	29-Jun-2005	13
GTCGCGCCCCCCGCGGGCGCGTGGATTGAAAC	1	plus	ATGAAGCCGGGTGCAGATTGCACGCCAGCAAAA	ATGAAGCCGGGTGCAGATTGCACGCCAGCAAAA	Spacer_400	H0588_93745	29-Jun-2005	2
GTCGCGCCCCCCGCGGGCGCGTGGATTGAAAC	1	plus	TTTTCCGCTCGTACAAGAACTCTAAGCTCTTGTGC	TTTTCCGCTCGTACAAGAACTCTAAGCTCTTGTGC	Spacer_401	H0588_93745	29-Jun-2005	4
GTCGCGCCCCCCGCGGGCGCGTGGATTGAAAC	1	plus	GCGATAGCAACAAGCGAGAAGTACAAGGACAAA	GCGATAGCAACAAGCGAGAAGTACAAGGACAAA	Spacer_45	H0588_93745	29-Jun-2005	8
GTCGCGCCCCCCGCGGGCGCGTGGATTGAAAC	1	plus	GCCTGTTATTGGCCCGCCTGTGGTTGTGTTGCGAAAGTA	GCCTGTTATTGGCCCGCCTGTGGTTGTGTTGCGAAAGTA	Spacer_402	H0588_93745	29-Jun-2005	9
GTCGCGCCCCCCGCGGGCGCGTGGATTGAAAC	1	plus	GCCTGTTATTGGCCCGCCTGTGGTTGTGTTGCGAAAGTAG	GCCTGTTATTGGCCCGCCTGTGGTTGTGTTGCGAAAGTAG	Spacer_403	H0588_93745	29-Jun-2005	2
GTCGCGCCCCCCGCGGGCGCGTGGATTGAAAC	1	plus	GATAAGCTATCAATCTGTTTCCTGGTCGCAACAT	GATAAGCTATCAATCTGTTTCCTGGTCGCAACAT	Spacer_404	H0588_93745	29-Jun-2005	2
GTCGCGCCCCCCGCGGGCGCGTGGATTGAAAC	1	plus	CTGCACGACCGGGTTCTGCTGGTAGAGCGCTTCC	CTGCACGACCGGGTTCTGCTGGTAGAGCGCTTCC	Spacer_405	H0588_93745	29-Jun-2005	4
GTCGCGCCCCCCGCGGGCGCGTGGATTGAAAC	1	plus	TTTAACATCCCACGAGAAATCAACGCTGCCGGTTT	TTTAACATCCCACGAGAAATCAACGCTGCCGGTTT	Spacer_406	H0588_93745	29-Jun-2005	2
GTCGCGCCCCCCGCGGGCGCGTGGATTGAAAC	1	plus	ACCGGCTTTTGACCATTGCCGGCATCGGCGTCCG	ACCGGCTTTTGACCATTGCCGGCATCGGCGTCCG	Spacer_407	H0588_93745	29-Jun-2005	5
GTCGCGCCCCCCGCGGGCGCGTGGATTGAAAC	1	plus	ATGAGAAGGATGGAAGTTGTTATCATCCCTGCCGAA	ATGAGAAGGATGGAAGTTGTTATCATCCCTGCCGAA	Spacer_46	H0588_93745	29-Jun-2005	7
GTCGCGCCCCCCGCGGGCGCGTGGATTGAAAC	1	plus	AGGATACCAGCTACCTTAGCATTGGTCAGGTAA	AGGATACCAGCTACCTTAGCATTGGTCAGGTAA	Spacer_408	H0588_93745	29-Jun-2005	2
GTCGCGCCCCCCGCGGGCGCGTGGATTGAAAC	1	plus	TTATTGGTGATGCGAACCCTTTAACGCAATAC	TTATTGGTGATGCGAACCCTTTAACGCAATAC	Spacer_409	H0588_93745	29-Jun-2005	4
GTCGCGCCCCCCGCGGGCGCGTGGATTGAAAC	1	plus	GCTGCGGCCGCCGGCACCAGCCCGGCGAACGCG	GCTGCGGCCGCCGGCACCAGCCCGGCGAACGCG	Spacer_410	H0588_93745	29-Jun-2005	6
GTCGCGCCCCCCGCGGGCGCGTGGATTGAAAC	1	plus	GGCCCACTCATAAAAAAAACCGCCGCCCTGCCG	GGCCCACTCATAAAAAAAACCGCCGCCCTGCCG	Spacer_411	H0588_93745	29-Jun-2005	9
GTCGCGCCCCCCGCGGGCGCGTGGATTGAAAC	1	plus	TGCGCTTGCATCAACAGCGGGAGTATCTTTGACA	TGCGCTTGCATCAACAGCGGGAGTATCTTTGACA	Spacer_127	H0588_93745	29-Jun-2005	19
GTCGCGCCCCCCGCGGGCGCGTGGATTGAAAC	1	plus	AGCATATTGCGTACTTTCAATGGGCGTAGGCGA	AGCATATTGCGTACTTTCAATGGGCGTAGGCGA	Spacer_412	H0588_93745	29-Jun-2005	2
GTCGCGCCCCCCGCGGGCGCGTGGATTGAAAC	1	plus	AACAGTAAACGGCTTTGAGTGATGGACAACAAGAAC	AACAGTAAACGGCTTTGAGTGATGGACAACAAGAAC	Spacer_413	H0588_93745	29-Jun-2005	5
GTCGCGCCCCCCGCGGGCGCGTGGATTGAAAC	1	plus	GCTTTTGCCATAGCGACATCATCCAGCTCTCG	GCTTTTGCCATAGCGACATCATCCAGCTCTCG	Spacer_414	H0588_93745	29-Jun-2005	2
GTCGCGCCCCCCGCGGGCGCGTGGATTGAAAC	1	plus	CATCGCGTACCATACCTAGATCTATCTATACAGG	CATCGCGTACCATACCTAGATCTATCTATACAGG	Spacer_415	H0588_93745	29-Jun-2005	8
GTCGCGCCCCCCGCGGGCGCGTGGATTGAAAC	1	plus	CTCGGTTTGCGACACGTCAAAGACAGTGCCCATG	CTCGGTTTGCGACACGTCAAAGACAGTGCCCATG	Spacer_416	H0588_93745	29-Jun-2005	7
GTCGCGCCCCCCGCGGGCGCGTGGATTGAAAC	1	plus	AGAGATCTGTGTGAGGATATCTGGACAAAGAGA	AGAGATCTGTGTGAGGATATCTGGACAAAGAGA	Spacer_417	H0588_93745	29-Jun-2005	3
GTCGCGCCCCCCGCGGGCGCGTGGATTGAAAC	1	plus	TTGGAATGTCTTCCAATCTCCTGCCCACTCAAG	TTGGAATGTCTTCCAATCTCCTGCCCACTCAAG	Spacer_418	H0588_93745	29-Jun-2005	3
GTCGCGCCCCCCGCGGGCGCGTGGATTGAAAC	1	plus	CTCAAGGTCGGGAATCTGCTCGCGCGCCCACTCAAG	CTCAAGGTCGGGAATCTGCTCGCGCGCCCACTCAAG	Spacer_419	H0588_93745	29-Jun-2005	2
GTCGCGCCCCCCGCGGGCGCGTGGATTGAAAC	1	plus	ACTTTTGACAACGGACAGGGCGAAGGCGTGCTAG	ACTTTTGACAACGGACAGGGCGAAGGCGTGCTAG	Spacer_420	H0588_93745	29-Jun-2005	7
GTCGCGCCCCCCGCGGGCGCGTGGATTGAAAC	1	plus	AGCAATCATCCGCGCGGCTTCGGTGCTGTTAC	AGCAATCATCCGCGCGGCTTCGGTGCTGTTAC	Spacer_421	H0588_93745	29-Jun-2005	2
GTCGCGCCCCCCGCGGGCGCGTGGATTGAAAC	1	plus	TCTGTATATCCAAAGATTTTCCGCTCAGATTCCGT	TCTGTATATCCAAAGATTTTCCGCTCAGATTCCGT	Spacer_76	H0588_93745	29-Jun-2005	17
GTCGCGCCCCCCGCGGGCGCGTGGATTGAAAC	1	plus	AAAAAAATGGAAAATGTAGACTTATCGCAGCAGCCAC	AAAAAAATGGAAAATGTAGACTTATCGCAGCAGCCAC	Spacer_130	H0588_93745	29-Jun-2005	62
GTCGCGCCCCCCGCGGGCGCGTGGATTGAAAC	1	plus	GCCGCATTGATAGGGGTTTCTCTTGGATTCTG	GCCGCATTGATAGGGGTTTCTCTTGGATTCTG	Spacer_422	H0588_93745	29-Jun-2005	2
GTCGCGCCCCCCGCGGGCGCGTGGATTGAAAC	1	plus	AGCCTGTATCTTAGCCATTGCCGCTTGATCTGC	AGCCTGTATCTTAGCCATTGCCGCTTGATCTGC	Spacer_423	H0588_93745	29-Jun-2005	10
GTCGCGCCCCCCGCGGGCGCGTGGATTGAAAC	1	plus	TTCCCCATGCCTCCGTAGCGATACTTACCGTACC	TTCCCCATGCCTCCGTAGCGATACTTACCGTACC	Spacer_424	H0588_93745	29-Jun-2005	22
GTCGCGCCCCCCGCGGGCGCGTGGATTGAAAC	1	plus	GGCATATAACCACGAAAACACGACGTATAATAC	GGCATATAACCACGAAAACACGACGTATAATAC	Spacer_425	H0588_93745	29-Jun-2005	17
GTCGCGCCCCCCGCGGGCGCGTGGATTGAAAC	1	plus	CCATTGCTTGCCACTCAGTCTCCTTTTCCCTTAG	CCATTGCTTGCCACTCAGTCTCCTTTTCCCTTAG	Spacer_426	H0588_93745	29-Jun-2005	16
GTCGCGCCCCCCGCGGGCGCGTGGATTGAAAC	1	plus	ATCCCGTCTAGCGTGTCCGACAACCCCTTTTTA	ATCCCGTCTAGCGTGTCCGACAACCCCTTTTTA	Spacer_427	H0588_93745	29-Jun-2005	2
GTCGCGCCCCCCGCGGGCGCGTGGATTGAAAC	1	plus	AAAGCTGGAACAGTTGATGAGTCATAGCATACA	AAAGCTGGAACAGTTGATGAGTCATAGCATACA	Spacer_428	H0588_93745	29-Jun-2005	2
GTCGCGCCCCCCGCGGGCGCGTGGATTGAAAC	1	plus	AAAGGATACGTCCATGGTGAACTCATTCATGGAT	AAAGGATACGTCCATGGTGAACTCATTCATGGAT	Spacer_429	H0588_93745	29-Jun-2005	2
GTCGCGCCCCCCGCGGGCGCGTGGATTGAAAC	1	plus	AAAGGATACATCCATAGTGAACTCATTCATGG	AAAGGATACATCCATAGTGAACTCATTCATGG	Spacer_430	H0588_93745	29-Jun-2005	2
GTCGCGCCCCCCGCGGGCGCGTGGATTGAAAC	1	plus	ATAATACCCTGCACTCTCCAACCTTCAATCCCGAA	ATAATACCCTGCACTCTCCAACCTTCAATCCCGAA	Spacer_431	H0588_93745	29-Jun-2005	5
GTCGCGCCCCCCGCGGGCGCGTGGATTGAAAC	1	plus	CAATTTACAGGAGGATTGACGTTAAAAGACTTTCA	CAATTTACAGGAGGATTGACGTTAAAAGACTTTCA	Spacer_78	H0588_93745	29-Jun-2005	14
GTCGCGCCCCCCGCGGGCGCGTGGATTGAAAC	1	plus	TCGCAAAGCGGCTGCACTTTCGCGTGCAGGTCGC	TCGCAAAGCGGCTGCACTTTCGCGTGCAGGTCGC	Spacer_432	H0588_93745	29-Jun-2005	20
GTCGCGCCCCCCGCGGGCGCGTGGATTGAAAC	1	plus	TATCTGTTAGATGAAGCGCAAAACACCACGCCT	TATCTGTTAGATGAAGCGCAAAACACCACGCCT	Spacer_433	H0588_93745	29-Jun-2005	4
GTCGCGCCCCCCGCGGGCGCGTGGATTGAAAC	1	plus	TCAATACGACAACAGGCGATGATGTCGCTCTAA	TCAATACGACAACAGGCGATGATGTCGCTCTAA	Spacer_434	H0588_93745	29-Jun-2005	8
GTCGCGCCCCCCGCGGGCGCGTGGATTGAAAC	1	plus	CTTGTGTGCGCCCTAACAGTTACTTGTGTCGGTG	CTTGTGTGCGCCCTAACAGTTACTTGTGTCGGTG	Spacer_435	H0588_93745	29-Jun-2005	7
GTCGCGCCCCCCGCGGGCGCGTGGATTGAAAC	1	plus	ACGATACCGAAGGGAGATACCGGATCATCCGGCTCGG	ACGATACCGAAGGGAGATACCGGATCATCCGGCTCGG	Spacer_436	H0588_93745	29-Jun-2005	12
GTCGCGCCCCCCGCGGGCGCGTGGATTGAAAC	1	plus	AGCACAGTAACCGGGCTCTCTTTTACGCGCCGCA	AGCACAGTAACCGGGCTCTCTTTTACGCGCCGCA	Spacer_437	H0588_93745	29-Jun-2005	2
GTCGCGCCCCCCGCGGGCGCGTGGATTGAAAC	1	plus	ACCTTTATTGCGGCAAACGGCCCGCGTTTCTTCGTG	ACCTTTATTGCGGCAAACGGCCCGCGTTTCTTCGTG	Spacer_438	H0588_93745	29-Jun-2005	2
GTCGCGCCCCCCGCGGGCGCGTGGATTGAAAC	1	plus	AGTTCATCCAGTTATGAAACGGTTCAGGATCGA	AGTTCATCCAGTTATGAAACGGTTCAGGATCGA	Spacer_439	H0588_93745	29-Jun-2005	2
GTCGCGCCCCCCGCGGGCGCGTGGATTGAAAC	1	plus	AATCCTTCGCTGTCTGCGTGCCAGACGTAGACTCC	AATCCTTCGCTGTCTGCGTGCCAGACGTAGACTCC	Spacer_440	H0588_93745	29-Jun-2005	9
GTCGCGCCCCCCGCGGGCGCGTGGATTGAAAC	1	plus	GGGATTGTTCAGCTTCCAATAGCTAAGCACTGGGT	GGGATTGTTCAGCTTCCAATAGCTAAGCACTGGGT	Spacer_441	H0588_93745	29-Jun-2005	2
GTCGCGCCCCCCGCGGGCGCGTGGATTGAAAC	1	plus	GCATGTTCGAACATGTTATCTCAAAAAATCAAA	GCATGTTCGAACATGTTATCTCAAAAAATCAAA	Spacer_442	H0588_93745	29-Jun-2005	7
GTCGCGCCCCCCGCGGGCGCGTGGATTGAAAC	1	plus	GAGCGGTCATACTCACGGTGACCGAGGCCGGCAG	GAGCGGTCATACTCACGGTGACCGAGGCCGGCAG	Spacer_443	H0588_93745	29-Jun-2005	2
GTCGCGCCCCCCGCGGGCGCGTGGATTGAAAC	1	plus	TGTGAACAACGTATCAAGAAATATACCTCCATCAC	TGTGAACAACGTATCAAGAAATATACCTCCATCAC	Spacer_105	H0588_93745	29-Jun-2005	18
GTCGCGCCCCCCGCGGGCGCGTGGATTGAAAC	1	plus	AGGCATGGTGATTATCAATGATACATTGTCGTCA	AGGCATGGTGATTATCAATGATACATTGTCGTCA	Spacer_444	H0588_93745	29-Jun-2005	15
GTCGCGCCCCCCGCGGGCGCGTGGATTGAAAC	1	plus	TGTGGAAAAGAAAGAATCAGCAATAAAAGCGGAAAC	TGTGGAAAAGAAAGAATCAGCAATAAAAGCGGAAAC	Spacer_445	H0588_93745	29-Jun-2005	21
GTCGCGCCCCCCGCGGGCGCGTGGATTGAAAC	1	plus	GGAAACAACATCAACAATCAAATCTAAAGTAAAA	GGAAACAACATCAACAATCAAATCTAAAGTAAAA	Spacer_446	H0588_93745	29-Jun-2005	2
GTCGCGCCCCCCGCGGGCGCGTGGATTGAAAC	1	plus	GTGCGGGATACTTTACCCAAATCTGTGTAGCTGACTG	GTGCGGGATACTTTACCCAAATCTGTGTAGCTGACTG	Spacer_447	H0588_93745	29-Jun-2005	2
GTCGCGCCCCCCGCGGGCGCGTGGATTGAAAC	1	plus	TCATGCCATGAGGAGATCGAAGAATGGCAAAAGGTC	TCATGCCATGAGGAGATCGAAGAATGGCAAAAGGTC	Spacer_448	H0588_93745	29-Jun-2005	3
GTCGCGCCCCCCGCGGGCGCGTGGATTGAAAC	1	plus	TGAAAGGAATAAAACACCAGGATGATATCATGCC	TGAAAGGAATAAAACACCAGGATGATATCATGCC	Spacer_449	H0588_93745	29-Jun-2005	2
GTCGCGCCCCCCGCGGGCGCGTGGATTGAAAC	1	plus	TATATGATCTGGATGGCAGTCTATGACCCAGAGA	TATATGATCTGGATGGCAGTCTATGACCCAGAGA	Spacer_450	H0588_93745	29-Jun-2005	10
GTCGCGCCCCCCGCGGGCGCGTGGATTGAAAC	1	plus	ATCAATTGCGGTCCTGTATTTGAGGGCGAGCTTC	ATCAATTGCGGTCCTGTATTTGAGGGCGAGCTTC	Spacer_451	H0588_93745	29-Jun-2005	6
GTCGCGCCCCCCGCGGGCGCGTGGATTGAAAC	1	plus	AGCCTTCCCAATACCTGCGCACGGCAGTATTCGTCAG	AGCCTTCCCAATACCTGCGCACGGCAGTATTCGTCAG	Spacer_452	H0588_93745	29-Jun-2005	2
GTCGCGCCCCCCGCGGGCGCGTGGATTGAAAC	1	plus	AGCGAAATACCTCTCCATCGCAAGAAAACTCTCG	AGCGAAATACCTCTCCATCGCAAGAAAACTCTCG	Spacer_91	H0588_93745	29-Jun-2005	4
GTCGCGCCCCCCGCGGGCGCGTGGATTGAAAC	1	plus	GCCAGTGCCAACGCAACAACGATCACAAACGGAGCG	GCCAGTGCCAACGCAACAACGATCACAAACGGAGCG	Spacer_453	H0588_93745	29-Jun-2005	4
GTCGCGCCCCCCGCGGGCGCGTGGATTGAAAC	1	plus	ATTTTATTGAACAAGGCTACCGCATTGCCGAAA	ATTTTATTGAACAAGGCTACCGCATTGCCGAAA	Spacer_454	H0588_93745	29-Jun-2005	2
GTCGCGCCCCCCGCGGGCGCGTGGATTGAAAC	1	plus	GGAAACGAGACCGTAGAGACCTACGAAATCGCCAAG	GGAAACGAGACCGTAGAGACCTACGAAATCGCCAAG	Spacer_455	H0588_93745	29-Jun-2005	5
GTCGCGCCCCCCGCGGGCGCGTGGATTGAAAC	1	plus	ATGACATTAACCTCACAAATGATACAAGCCAC	ATGACATTAACCTCACAAATGATACAAGCCAC	Spacer_456	H0588_93745	29-Jun-2005	3
GTCGCGCCCCCCGCGGGCGCGTGGATTGAAAC	1	plus	CGTATCTGAAACCGGCCGGAAGTCCGCGTCTATGG	CGTATCTGAAACCGGCCGGAAGTCCGCGTCTATGG	Spacer_457	H0588_93745	29-Jun-2005	6
GTCGCGCCCCCCGCGGGCGCGTGGATTGAAAC	1	plus	TCGTCTGCACCATCATCAGGAGCGGATTTAAGCTGG	TCGTCTGCACCATCATCAGGAGCGGATTTAAGCTGG	Spacer_458	H0588_93745	29-Jun-2005	4
GTCGCGCCCCCCGCGGGCGCGTGGATTGAAAC	1	plus	TTAACCCATATAATGCATTGCTTCAGGCTGAGTC	TTAACCCATATAATGCATTGCTTCAGGCTGAGTC	Spacer_459	H0588_93745	29-Jun-2005	6
GTCGCGCCCCCCGCGGGCGCGTGGATTGAAAC	1	plus	AGGCTGTTCGGAAGCACCGAGCGCGCCAGTTGTGG	AGGCTGTTCGGAAGCACCGAGCGCGCCAGTTGTGG	Spacer_460	H0588_93745	29-Jun-2005	7
GTCGCGCCCCCCGCGGGCGCGTGGATTGAAAC	1	plus	GGGAAAATCACGAGATTGGTAATCCCGCCACCGG	GGGAAAATCACGAGATTGGTAATCCCGCCACCGG	Spacer_461	H0588_93745	29-Jun-2005	4
GTCGCGCCCCCCGCGGGCGCGTGGATTGAAAC	1	plus	CCGCGCCTACCCGCGCACTCGCCGCACGGGCCACG	CCGCGCCTACCCGCGCACTCGCCGCACGGGCCACG	Spacer_462	H0588_93745	29-Jun-2005	7
GTCGCGCCCCCCGCGGGCGCGTGGATTGAAAC	1	plus	ACAAGCTACTCCGACCGCCTCGGGACCAGAGCAAA	ACAAGCTACTCCGACCGCCTCGGGACCAGAGCAAA	Spacer_463	H0588_93745	29-Jun-2005	6
GTCGCGCCCCCCGCGGGCGCGTGGATTGAAAC	1	plus	TCAGAGTACCTTCGACCTTAAAACTACTACTATA	TCAGAGTACCTTCGACCTTAAAACTACTACTATA	Spacer_464	H0588_93745	29-Jun-2005	3
GTCGCGCCCCCCGCGGGCGCGTGGATTGAAAC	1	plus	AGAAGAAAACCCGAACGCTGGCCCATAACGCGG	AGAAGAAAACCCGAACGCTGGCCCATAACGCGG	Spacer_465	H0588_93745	29-Jun-2005	2
GTCGCGCCCCCCGCGGGCGCGTGGATTGAAAC	1	plus	TTCGGCATCACGGAGCGGTTACCAAACTACGTTGG	TTCGGCATCACGGAGCGGTTACCAAACTACGTTGG	Spacer_466	H0588_93745	29-Jun-2005	7
GTCGCGCCCCCCGCGGGCGCGTGGATTGAAAC	1	plus	TTAGCGCGAGTGACGGCGCACGGCTCGCACGGCGCAG	TTAGCGCGAGTGACGGCGCACGGCTCGCACGGCGCAG	Spacer_467	H0588_93745	29-Jun-2005	9
GTCGCGCCCCCCGCGGGCGCGTGGATTGAAAC	1	plus	TCCGTCAGTTGTTGACGGCGGTGTTGGGCTGGTGC	TCCGTCAGTTGTTGACGGCGGTGTTGGGCTGGTGC	Spacer_116	H0588_93745	29-Jun-2005	15
GTCGCGCCCCCCGCGGGCGCGTGGATTGAAAC	1	plus	TACGGCTGTTTTAGCAGGGTTAAAACACGTTGT	TACGGCTGTTTTAGCAGGGTTAAAACACGTTGT	Spacer_468	H0588_93745	29-Jun-2005	2
GTCGCGCCCCCCGCGGGCGCGTGGATTGAAAC	1	plus	AAAAGCTACCACACTGGCGCGGTGTACGGCGTTGAG	AAAAGCTACCACACTGGCGCGGTGTACGGCGTTGAG	Spacer_469	H0588_93745	29-Jun-2005	5
GTCGCGCCCCCCGCGGGCGCGTGGATTGAAAC	1	plus	CATGCATGGCTTTTGTAAGGCTTATATTTGGCT	CATGCATGGCTTTTGTAAGGCTTATATTTGGCT	Spacer_132	H0588_93745	29-Jun-2005	19
GTCGCGCCCCCCGCGGGCGCGTGGATTGAAAC	1	plus	TGTGAATTGCCATGTAAAGGCCGGCCGCGCCAAG	TGTGAATTGCCATGTAAAGGCCGGCCGCGCCAAG	Spacer_470	H0588_93745	29-Jun-2005	5
GTCGCGCCCCCCGCGGGCGCGTGGATTGAAAC	1	plus	TATTGGTGATGCGAACCCTTTAACGCAATACG	TATTGGTGATGCGAACCCTTTAACGCAATACG	Spacer_471	H0588_93745	29-Jun-2005	2
GTCGCGCCCCCCGCGGGCGCGTGGATTGAAAC	1	plus	GGCACGATCTCGATTTCAAGCGCACACACCAAA	GGCACGATCTCGATTTCAAGCGCACACACCAAA	Spacer_472	H0588_93745	29-Jun-2005	2
GTCGCGCCCCCCGCGGGCGCGTGGATTGAAAC	1	plus	TATCGGGCGCCGGCAAGAGGCGCAGACGCGCGTG	TATCGGGCGCCGGCAAGAGGCGCAGACGCGCGTG	Spacer_473	H0588_93745	29-Jun-2005	2
GTCGCGCCCCCCGCGGGCGCGTGGATTGAAAC	1	plus	CGTTTAATTTTGAGACTGATGATCTGCTTGAAATGG	CGTTTAATTTTGAGACTGATGATCTGCTTGAAATGG	Spacer_474	H0588_93745	29-Jun-2005	2
GTCGCGCCCCCCGCGGGCGCGTGGATTGAAAC	1	plus	GTGCGCGGCCGGCGCGGCGTCCGCTTTCGCGGCCG	GTGCGCGGCCGGCGCGGCGTCCGCTTTCGCGGCCG	Spacer_475	H0588_93745	29-Jun-2005	3
GTCGCGCCCCCCGCGGGCGCGTGGATTGAAAC	1	plus	TCCGCGTCCTCTGCGCCTTGGCGGTGCCCTGCGG	TCCGCGTCCTCTGCGCCTTGGCGGTGCCCTGCGG	Spacer_476	H0588_93745	29-Jun-2005	7
GTCGCGCCCCCCGCGGGCGCGTGGATTGAAAC	1	plus	ACGGGCAAGGGCGACCACCTCAAAGCCGTCGCCAG	ACGGGCAAGGGCGACCACCTCAAAGCCGTCGCCAG	Spacer_477	H0588_93745	29-Jun-2005	3
GTCGCGCCCCCCGCGGGCGCGTGGATTGAAAC	1	plus	GAGCCGTGCGGGCAGTTCGTCGCCGGGTCGCCAG	GAGCCGTGCGGGCAGTTCGTCGCCGGGTCGCCAG	Spacer_478	H0588_93745	29-Jun-2005	7
GTCGCGCCCCCCGCGGGCGCGTGGATTGAAAC	1	plus	GTCTACCCAACTGAGGCGATGCGCGTGCCGGCGAGG	GTCTACCCAACTGAGGCGATGCGCGTGCCGGCGAGG	Spacer_479	H0588_93745	29-Jun-2005	3
GTCGCGCCCCCCGCGGGCGCGTGGATTGAAAC	1	plus	ATGTATCTGAAGTGGAAGGGAAAAATATCGAAG	ATGTATCTGAAGTGGAAGGGAAAAATATCGAAG	Spacer_480	H0588_93745	29-Jun-2005	2
GTCGCGCCCCCCGCGGGCGCGTGGATTGAAAC	1	plus	GAAAACCCCGCGGCCACCTGGCGCGCGATCCTGG	GAAAACCCCGCGGCCACCTGGCGCGCGATCCTGG	Spacer_481	H0588_93745	29-Jun-2005	8
GTCGCGCCCCCCGCGGGCGCGTGGATTGAAAC	1	plus	CATTTTTCAGCCCTTTGACTGCTATGTCCGACA	CATTTTTCAGCCCTTTGACTGCTATGTCCGACA	Spacer_482	H0588_93745	29-Jun-2005	4
GTCGCGCCCCCCGCGGGCGCGTGGATTGAAAC	1	plus	GGTGCTCATGATGCGATCCCGTGTTGGAGGTCTTG	GGTGCTCATGATGCGATCCCGTGTTGGAGGTCTTG	Spacer_483	H0588_93745	29-Jun-2005	6
GTCGCGCCCCCCGCGGGCGCGTGGATTGAAAC	1	plus	TTCATTGCTTGTTGCTGGAGCAAACGGAGCAA	TTCATTGCTTGTTGCTGGAGCAAACGGAGCAA	Spacer_71	H0588_93745	29-Jun-2005	23
GTCGCGCCCCCCGCGGGCGCGTGGATTGAAAC	1	plus	GCCGTCTGCGCTCGCGTGAGCTGGCTCAAGAACG	GCCGTCTGCGCTCGCGTGAGCTGGCTCAAGAACG	Spacer_484	H0588_93745	29-Jun-2005	4
GTCGCGCCCCCCGCGGGCGCGTGGATTGAAAC	1	plus	CACGCCGTAATACCAGAACTGCGCCGTATTGGG	CACGCCGTAATACCAGAACTGCGCCGTATTGGG	Spacer_485	H0588_93745	29-Jun-2005	2
GTCGCGCCCCCCGCGGGCGCGTGGATTGAAAC	1	plus	ATACCCCATGATACTCTTGGCATCAGCTACCC	ATACCCCATGATACTCTTGGCATCAGCTACCC	Spacer_486	H0588_93745	29-Jun-2005	37
GTCGCGCCCCCCGCGGGCGCGTGGATTGAAAC	1	plus	TGCTGCTGGGGATTGAAGAGCGCGTTGGGCGCCG	TGCTGCTGGGGATTGAAGAGCGCGTTGGGCGCCG	Spacer_487	H0588_93745	29-Jun-2005	8
GTCGCGCCCCCCGCGGGCGCGTGGATTGAAAC	1	plus	GCCCCGGCCGCGCCCACCACGGCCAAGGCCCTCAG	GCCCCGGCCGCGCCCACCACGGCCAAGGCCCTCAG	Spacer_488	H0588_93745	29-Jun-2005	5
GTCGCGCCCCCCGCGGGCGCGTGGATTGAAAC	1	plus	AGACGCAGCCGCTACCAGCCGGCGCGTTTCGGG	AGACGCAGCCGCTACCAGCCGGCGCGTTTCGGG	Spacer_489	H0588_93745	29-Jun-2005	8
GTCGCGCCCCCCGCGGGCGCGTGGATTGAAAC	1	plus	CGTCCAGCTCAATCCCTGTTAAATCACTCAGCTC	CGTCCAGCTCAATCCCTGTTAAATCACTCAGCTC	Spacer_490	H0588_93745	29-Jun-2005	2
GTCGCGCCCCCCGCGGGCGCGTGGATTGAAAC	1	plus	ACTTCGGACTGGATCGCCCCGGGCGTGCCCTTGG	ACTTCGGACTGGATCGCCCCGGGCGTGCCCTTGG	Spacer_491	H0588_93745	29-Jun-2005	5
GTCGCGCCCCCCGCGGGCGCGTGGATTGAAAC	1	plus	CCTTGGAGACCACGCGCAGGTAATCCACGGCCGCG	CCTTGGAGACCACGCGCAGGTAATCCACGGCCGCG	Spacer_492	H0588_93745	29-Jun-2005	3
GTCGCGCCCCCCGCGGGCGCGTGGATTGAAAC	1	plus	GCTATCGGTCAACAGCGTTTTCGCCACCTGAGCAGC	GCTATCGGTCAACAGCGTTTTCGCCACCTGAGCAGC	Spacer_493	H0588_93745	29-Jun-2005	2
GTCGCGCCCCCCGCGGGCGCGTGGATTGAAAC	1	plus	AATGGGCCGTGCGCGGCGGGCGGCGCGCTATCG	AATGGGCCGTGCGCGGCGGGCGGCGCGCTATCG	Spacer_494	H0588_93745	29-Jun-2005	7
GTCGCGCCCCCCGCGGGCGCGTGGATTGAAAC	1	plus	AGCGGTGAAGCTGCCGCCGGTCAAACTGCCGCG	AGCGGTGAAGCTGCCGCCGGTCAAACTGCCGCG	Spacer_495	H0588_93745	29-Jun-2005	6
GTCGCGCCCCCCGCGGGCGCGTGGATTGAAAC	1	plus	AAATGAACTCGCTCAACAGATCAGTGGACAAGG	AAATGAACTCGCTCAACAGATCAGTGGACAAGG	Spacer_496	H0588_93745	29-Jun-2005	2
GTCGCGCCCCCCGCGGGCGCGTGGATTGAAAC	1	plus	AGCCGCTTCCCGTCGCCAGCAAACAGCCGCATGAAG	AGCCGCTTCCCGTCGCCAGCAAACAGCCGCATGAAG	Spacer_497	H0588_93745	29-Jun-2005	6
GTCGCGCCCCCCGCGGGCGCGTGGATTGAAAC	1	plus	CTGGAAAGCGTTGCTATTCTTCCGAGTCGATTTTG	CTGGAAAGCGTTGCTATTCTTCCGAGTCGATTTTG	Spacer_498	H0588_93745	29-Jun-2005	3
GTCGCGCCCCCCGCGGGCGCGTGGATTGAAAC	1	plus	CTCGTGGATGGGGGCGTCGAACTGGCCGACAAGCG	CTCGTGGATGGGGGCGTCGAACTGGCCGACAAGCG	Spacer_499	H0588_93745	29-Jun-2005	5
GTCGCGCCCCCCGCGGGCGCGTGGATTGAAAC	1	plus	GCAGAGCGCGCGGACGCGATGCGCGGGCACGCAACG	GCAGAGCGCGCGGACGCGATGCGCGGGCACGCAACG	Spacer_500	H0588_93745	29-Jun-2005	7
GTCGCGCCCCCCGCGGGCGCGTGGATTGAAAC	1	plus	GTGCCTAAGTAAGGTTAAATACCTATGCCCAAGTAAGG	GTGCCTAAGTAAGGTTAAATACCTATGCCCAAGTAAGG	Spacer_501	H0588_93745	29-Jun-2005	2
GTCGCGCCCCCCGCGGGCGCGTGGATTGAAAC	1	plus	GTTCGCTGAAGGCAAAGTGATTCCGGAGTCGTTG	GTTCGCTGAAGGCAAAGTGATTCCGGAGTCGTTG	Spacer_502	H0588_93745	29-Jun-2005	4
GTCGCGCCCCCCGCGGGCGCGTGGATTGAAAC	1	plus	GCGGCACGGCGTAGACGATGCTGGACAGATTCAGG	GCGGCACGGCGTAGACGATGCTGGACAGATTCAGG	Spacer_503	H0588_93745	29-Jun-2005	4
GTCGCGCCCCCCGCGGGCGCGTGGATTGAAAC	1	plus	ATAGGGTCCCGCCACCGCTCCACAAAAATATACT	ATAGGGTCCCGCCACCGCTCCACAAAAATATACT	Spacer_504	H0588_93745	29-Jun-2005	4
GTCGCGCCCCCCGCGGGCGCGTGGATTGAAAC	1	plus	TTATCCCATACTCTCAAATGAGGAACAAACGCT	TTATCCCATACTCTCAAATGAGGAACAAACGCT	Spacer_505	H0588_93745	29-Jun-2005	2
CTTAATATCTAATTGCACTCATAGAGTATTGCGAC	2	plus	TTCGATAATCTTCACCCGCTCCCACACAAAGCACACA	TTCGATAATCTTCACCCGCTCCCACACAAAGCACACA	Spacer_13	H0588_93745	29-Jun-2005	21
CTTAATATCTAATTGCACTCATAGAGTATTGCGAC	2	plus	CATGTGCAAACCCTGCTGACAAAATTTTGGCACCTTTTTC	CATGTGCAAACCCTGCTGACAAAATTTTGGCACCTTTTTC	Spacer_14	H0588_93745	29-Jun-2005	27
CTTAATATCTAATTGCACTCATAGAGTATTGCGAC	2	plus	ATTCCTGATATTACATGGGAAAAGTCACCATTACGGAA	ATTCCTGATATTACATGGGAAAAGTCACCATTACGGAA	Spacer_20	H0588_93745	29-Jun-2005	21
CTTAATATCTAATTGCACTCATAGAGTATTGCGAC	2	plus	TTTGCGGCATCTTCTATCTGAAGTTCGCTGTTGATA	TTTGCGGCATCTTCTATCTGAAGTTCGCTGTTGATA	Spacer_0	H0588_93745	29-Jun-2005	16
CTTAATATCTAATTGCACTCATAGAGTATTGCGAC	2	plus	ATTATCCGAAAACATAATCCTGGAGATCCCCCATCGAG	ATTATCCGAAAACATAATCCTGGAGATCCCCCATCGAG	Spacer_1	H0588_93745	29-Jun-2005	19
CTTAATATCTAATTGCACTCATAGAGTATTGCGAC	2	plus	CACATCAATGACGTCAATGGTTATCCAAAAGTTAACCGTCAA	CACATCAATGACGTCAATGGTTATCCAAAAGTTAACCGTCAA	Spacer_3	H0588_93745	29-Jun-2005	11
CTTAATATCTAATTGCACTCATAGAGTATTGCGAC	2	plus	TTACATGATAATAATATTGTCCGCACCCGAGTATTTTAA	TTACATGATAATAATATTGTCCGCACCCGAGTATTTTAA	Spacer_506	H0588_93745	29-Jun-2005	2
CTTAATATCTAATTGCACTCATAGAGTATTGCGAC	2	plus	TTACTCATGCAGTACCAGCGATGACCAGTACGCTCATTAA	TTACTCATGCAGTACCAGCGATGACCAGTACGCTCATTAA	Spacer_103	H0588_93745	29-Jun-2005	4
CTTAATATCTAATTGCACTCATAGAGTATTGCGAC	2	plus	CCAGAACAAACGAATCAACACAATGTGCTGTGAGATTC	CCAGAACAAACGAATCAACACAATGTGCTGTGAGATTC	Spacer_7	H0588_93745	29-Jun-2005	3
CTTAATATCTAATTGCACTCATAGAGTATTGCGAC	2	plus	TTTCATCGCGTCTTTTTTTCATAAGAGTCTCCTTTAAGGT	TTTCATCGCGTCTTTTTTTCATAAGAGTCTCCTTTAAGGT	Spacer_100	H0588_93745	29-Jun-2005	5
CTTAATATCTAATTGCACTCATAGAGTATTGCGAC	2	plus	GTTCGAGTGTTTTGCTTGTTGGAGACCCAGACAAAG	GTTCGAGTGTTTTGCTTGTTGGAGACCCAGACAAAG	Spacer_8	H0588_93745	29-Jun-2005	16
CTTAATATCTAATTGCACTCATAGAGTATTGCGAC	2	plus	CCACGTTCTGCCTCTATCAACGCAACAATTTCTCT	CCACGTTCTGCCTCTATCAACGCAACAATTTCTCT	Spacer_5	H0588_93745	29-Jun-2005	19
CTTAATATCTAATTGCACTCATAGAGTATTGCGAC	2	plus	GTTCGTCTTTATGTGAATGTGTCAGGCATTACCTTTTTTATAA	GTTCGTCTTTATGTGAATGTGTCAGGCATTACCTTTTTTATAA	Spacer_58	H0588_93745	29-Jun-2005	15
CTTAATATCTAATTGCACTCATAGAGTATTGCGAC	2	plus	GAATACCATAGCCAATTGTTTCTCCGAGGAAGATCAGTTTGC	GAATACCATAGCCAATTGTTTCTCCGAGGAAGATCAGTTTGC	Spacer_24	H0588_93745	29-Jun-2005	14
CTTAATATCTAATTGCACTCATAGAGTATTGCGAC	2	plus	AGAAGGGATAAAAACAGAATTATTTCGACAGATTTATAGA	AGAAGGGATAAAAACAGAATTATTTCGACAGATTTATAGA	Spacer_19	H0588_93745	29-Jun-2005	17
CTTAATATCTAATTGCACTCATAGAGTATTGCGAC	2	plus	AAATCGGCTGATTCGGGTACATTCTGGCGATATCCATGAT	AAATCGGCTGATTCGGGTACATTCTGGCGATATCCATGAT	Spacer_57	H0588_93745	29-Jun-2005	5
CTTAATATCTAATTGCACTCATAGAGTATTGCGAC	2	plus	TTGTACTTCAAAGGTGATCTGCTCCTGTTCTGCTAACTTGC	TTGTACTTCAAAGGTGATCTGCTCCTGTTCTGCTAACTTGC	Spacer_28	H0588_93745	29-Jun-2005	3
CTTAATATCTAATTGCACTCATAGAGTATTGCGAC	2	plus	TTACAAGGGCTTCAGGTTTAAGATTTTTGAAAAATCTTTGA	TTACAAGGGCTTCAGGTTTAAGATTTTTGAAAAATCTTTGA	Spacer_4	H0588_93745	29-Jun-2005	19
CTTAATATCTAATTGCACTCATAGAGTATTGCGAC	2	plus	TCCAGTCTTGATCTCCTTCGCCCGGCTTTCTCT	TCCAGTCTTGATCTCCTTCGCCCGGCTTTCTCT	Spacer_507	H0588_93745	29-Jun-2005	21
CTTAATATCTAATTGCACTCATAGAGTATTGCGAC	2	plus	AAGGATAAACTCATTCACAACCCCTGATGATGAGACATT	AAGGATAAACTCATTCACAACCCCTGATGATGAGACATT	Spacer_6	H0588_93745	29-Jun-2005	21
CTTAATATCTAATTGCACTCATAGAGTATTGCGAC	2	plus	AATTGATGCTCCTACGCCTTCGTTTTCTCCGGGTCAACA	AATTGATGCTCCTACGCCTTCGTTTTCTCCGGGTCAACA	Spacer_508	H0588_93745	29-Jun-2005	4
CTTAATATCTAATTGCACTCATAGAGTATTGCGAC	2	plus	AGATTATGGACAATAATTAACTCCAATTTCAGCAAAAATTT	AGATTATGGACAATAATTAACTCCAATTTCAGCAAAAATTT	Spacer_56	H0588_93745	29-Jun-2005	4
CTTAATATCTAATTGCACTCATAGAGTATTGCGAC	2	plus	GATTACTGTGTCGTAATGGTAATCCTCAGGGCTATAGG	GATTACTGTGTCGTAATGGTAATCCTCAGGGCTATAGG	Spacer_54	H0588_93745	29-Jun-2005	2
CTTAATATCTAATTGCACTCATAGAGTATTGCGAC	2	plus	TATTGATATAAAATAGAGGCTAAAGATCCTCTATAATAGCAT	TATTGATATAAAATAGAGGCTAAAGATCCTCTATAATAGCAT	Spacer_12	H0588_93745	29-Jun-2005	19
CTTAATATCTAATTGCACTCATAGAGTATTGCGAC	2	plus	TAACATTCTCGTCTGCCATAATAAATAAAATTTAAATTA	TAACATTCTCGTCTGCCATAATAAATAAAATTTAAATTA	Spacer_15	H0588_93745	29-Jun-2005	16
CTTAATATCTAATTGCACTCATAGAGTATTGCGAC	2	plus	AAATGAATATATTTTTTGTGACACTTGACCTTTTCGGTAT	AAATGAATATATTTTTTGTGACACTTGACCTTTTCGGTAT	Spacer_16	H0588_93745	29-Jun-2005	18
CTTAATATCTAATTGCACTCATAGAGTATTGCGAC	2	plus	TTATCGCCCTTCATTTCAGGGTTGATGAAATATTTTATTTGTA	TTATCGCCCTTCATTTCAGGGTTGATGAAATATTTTATTTGTA	Spacer_2	H0588_93745	29-Jun-2005	17
CTTAATATCTAATTGCACTCATAGAGTATTGCGAC	2	plus	TGATGACCCTTATATCCAGGTGTGCCGAAGAGCCACT	TGATGACCCTTATATCCAGGTGTGCCGAAGAGCCACT	Spacer_11	H0588_93745	29-Jun-2005	17
CTTAATATCTAATTGCACTCATAGAGTATTGCGAC	2	plus	TTAGATTTCTTTCGACCTCAATCGCGATCGGACAATTTTTCTTAA	TTAGATTTCTTTCGACCTCAATCGCGATCGGACAATTTTTCTTAA	Spacer_509	H0588_93745	29-Jun-2005	13
CTTAATATCTAATTGCACTCATAGAGTATTGCGAC	2	plus	GAATGAAAAACTCATCAGCCATGATGGAATCCCAACGATAA	GAATGAAAAACTCATCAGCCATGATGGAATCCCAACGATAA	Spacer_510	H0588_93745	29-Jun-2005	8
CTTAATATCTAATTGCACTCATAGAGTATTGCGAC	2	plus	TTTTTTAATAATCTCCTTCTTTCTTTTTTTGATATCT	TTTTTTAATAATCTCCTTCTTTCTTTTTTTGATATCT	Spacer_511	H0588_93745	29-Jun-2005	2
CTTAATATCTAATTGCACTCATAGAGTATTGCGAC	2	plus	ACGCTCATTAAAGAGGTAGCACCTACTCGGATCAGTA	ACGCTCATTAAAGAGGTAGCACCTACTCGGATCAGTA	Spacer_25	H0588_93745	29-Jun-2005	19
CTTAATATCTAATTGCACTCATAGAGTATTGCGAC	2	plus	CTCTGTGCTAAAAGCAGGGATGGAGCTGTCCGAATACGTGCAGG	CTCTGTGCTAAAAGCAGGGATGGAGCTGTCCGAATACGTGCAGG	Spacer_512	H0588_93745	29-Jun-2005	5
CTTAATATCTAATTGCACTCATAGAGTATTGCGAC	2	plus	TCATTCAATGCTTTTGTTATATGTTCACTTGTAGCTTT	TCATTCAATGCTTTTGTTATATGTTCACTTGTAGCTTT	Spacer_31	H0588_93745	29-Jun-2005	3
CTTAATATCTAATTGCACTCATAGAGTATTGCGAC	2	plus	TTTTGCATTAAAGCACTCAATCCATTACCTACGCTGGCATGCATAGA	TTTTGCATTAAAGCACTCAATCCATTACCTACGCTGGCATGCATAGA	Spacer_513	H0588_93745	29-Jun-2005	2
CTTAATATCTAATTGCACTCATAGAGTATTGCGAC	2	plus	TTTCGGCTTTCTACGCGGTTCATCGTCTTCATCATC	TTTCGGCTTTCTACGCGGTTCATCGTCTTCATCATC	Spacer_29	H0588_93745	29-Jun-2005	6
CTTAATATCTAATTGCACTCATAGAGTATTGCGAC	2	plus	TTTCCCTTGGGCGTGGTTTTGGTCTTGTTAAAACTACCATAG	TTTCCCTTGGGCGTGGTTTTGGTCTTGTTAAAACTACCATAG	Spacer_30	H0588_93745	29-Jun-2005	4
CTTAATATCTAATTGCACTCATAGAGTATTGCGAC	2	plus	TCATTGAACCTGTAAACGAATCAAACGCTTCTTTACCTGTT	TCATTGAACCTGTAAACGAATCAAACGCTTCTTTACCTGTT	Spacer_514	H0588_93745	29-Jun-2005	7
CTTAATATCTAATTGCACTCATAGAGTATTGCGAC	2	plus	TGCTGCATAGTTGTCCAGACCTGTAACATATACCATACTTGC	TGCTGCATAGTTGTCCAGACCTGTAACATATACCATACTTGC	Spacer_515	H0588_93745	29-Jun-2005	3
CTTAATATCTAATTGCACTCATAGAGTATTGCGAC	2	plus	GAGGTGTTCGAATATTCCTCGGCAATCTTTCGAAATGCCGA	GAGGTGTTCGAATATTCCTCGGCAATCTTTCGAAATGCCGA	Spacer_10	H0588_93745	29-Jun-2005	9
CTTAATATCTAATTGCACTCATAGAGTATTGCGAC	2	plus	TTTGCACGACGGTCTTCGTCCCGCTGACGACGGAATGCCTCT	TTTGCACGACGGTCTTCGTCCCGCTGACGACGGAATGCCTCT	Spacer_101	H0588_93745	29-Jun-2005	4
CTTAATATCTAATTGCACTCATAGAGTATTGCGAC	2	plus	TTGCCATAGTTATTCTCCGTTACCGTGTTATCAGAATTAAA	TTGCCATAGTTATTCTCCGTTACCGTGTTATCAGAATTAAA	Spacer_102	H0588_93745	29-Jun-2005	4
CTTAATATCTAATTGCACTCATAGAGTATTGCGAC	2	plus	TTTCTCGGAAAAAAATACATTGAACGGTATCACATCATCAG	TTTCTCGGAAAAAAATACATTGAACGGTATCACATCATCAG	Spacer_516	H0588_93745	29-Jun-2005	3
CTTAATATCTAATTGCACTCATAGAGTATTGCGAC	2	plus	TTTTCATTTCTATTTTCCAATAATTAGTGTGTTCGATTTTGGAA	TTTTCATTTCTATTTTCCAATAATTAGTGTGTTCGATTTTGGAA	Spacer_517	H0588_93745	29-Jun-2005	2
CTTAATATCTAATTGCACTCATAGAGTATTGCGAC	2	plus	CGACCAAGAACATTTTTATATTGCGCGATGACTCTTTTGCTTG	CGACCAAGAACATTTTTATATTGCGCGATGACTCTTTTGCTTG	Spacer_518	H0588_93745	29-Jun-2005	2
GTTCACTGCCGCATAGGCAGCTTAGAAAA	3	plus	GTTGCAGCGTCTGTAGCAATTTGGGCGCAGA	GTTGCAGCGTCTGTAGCAATTTGGGCGCAGA	Spacer_519	H0588_93745	29-Jun-2005	2
GTTCACTGCCGCATAGGCAGCTTAGAAAA	3	plus	CAGAAGTCACACGCGGCAAAGATGGTTCAGC	CAGAAGTCACACGCGGCAAAGATGGTTCAGC	Spacer_520	H0588_93745	29-Jun-2005	2
GTTCACTGCCGCATAGGCAGCTTAGAAAA	3	plus	CAGGAAAAGCCGACTGTTACTGTTCAGACAG	CAGGAAAAGCCGACTGTTACTGTTCAGACAG	Spacer_521	H0588_93745	29-Jun-2005	2
GTTCACTGCCGCATAGGCAGCTTAGAAAA	3	plus	AAGGCATGCGCTTTGTCGGTTACTGGGGATC	AAGGCATGCGCTTTGTCGGTTACTGGGGATC	Spacer_522	H0588_93745	29-Jun-2005	2
GTTCACTGCCGCATAGGCAGCTTAGAAAA	3	plus	CACCTGTATACAAACGAGGAATGGTGTCACG	CACCTGTATACAAACGAGGAATGGTGTCACG	Spacer_523	H0588_93745	29-Jun-2005	3
GTTCACTGCCGCATAGGCAGCTTAGAAAA	3	plus	TCGAGATTAGGCAAAAACTTAATCTTATTAT	TCGAGATTAGGCAAAAACTTAATCTTATTAT	Spacer_524	H0588_93745	29-Jun-2005	3
CTTAATATCTAATTGCACTCATAGAGTATTGCGAC	2	plus	TTTCATCGCGTCTTTTTTTCATAAGAGTCTCCTTTAAGGT	TTTCATCGCGTCTTTTTTTCATAAGAGTCTCCTTTAAGGT	Spacer_100	H0588_93770	29-Jun-2005	4
CTTAATATCTAATTGCACTCATAGAGTATTGCGAC	2	plus	TTTGCACGACGGTCTTCGTCCCGCTGACGACGGAATGCCTCT	TTTGCACGACGGTCTTCGTCCCGCTGACGACGGAATGCCTCT	Spacer_101	H0588_93770	29-Jun-2005	11
CTTAATATCTAATTGCACTCATAGAGTATTGCGAC	2	plus	AATTGATGCTCCTACGCCTTCGTTTTCTCCGGGTCAACA	AATTGATGCTCCTACGCCTTCGTTTTCTCCGGGTCAACA	Spacer_508	H0588_93770	29-Jun-2005	4
CTTAATATCTAATTGCACTCATAGAGTATTGCGAC	2	plus	CCACGTTCTGCCTCTATCAACGCAACAATTTCTCT	CCACGTTCTGCCTCTATCAACGCAACAATTTCTCT	Spacer_5	H0588_93770	29-Jun-2005	23
CTTAATATCTAATTGCACTCATAGAGTATTGCGAC	2	plus	TCCAGTCTTGATCTCCTTCGCCCGGCTTTCTCT	TCCAGTCTTGATCTCCTTCGCCCGGCTTTCTCT	Spacer_507	H0588_93770	29-Jun-2005	15
CTTAATATCTAATTGCACTCATAGAGTATTGCGAC	2	plus	GCGAAGTGCGAAAAGCTCTCTGGCCTTCACGGCTTT	GCGAAGTGCGAAAAGCTCTCTGGCCTTCACGGCTTT	Spacer_525	H0588_93770	29-Jun-2005	2
CTTAATATCTAATTGCACTCATAGAGTATTGCGAC	2	plus	AGATTATGGACAATAATTAACTCCAATTTCAGCAAAAATTT	AGATTATGGACAATAATTAACTCCAATTTCAGCAAAAATTT	Spacer_56	H0588_93770	29-Jun-2005	4
CTTAATATCTAATTGCACTCATAGAGTATTGCGAC	2	plus	AAATGAATATATTTTTTGTGACACTTGACCTTTTCGGTAT	AAATGAATATATTTTTTGTGACACTTGACCTTTTCGGTAT	Spacer_16	H0588_93770	29-Jun-2005	23
CTTAATATCTAATTGCACTCATAGAGTATTGCGAC	2	plus	ACGCTCATTAAAGAGGTAGCACCTACTCGGATCAGTA	ACGCTCATTAAAGAGGTAGCACCTACTCGGATCAGTA	Spacer_25	H0588_93770	29-Jun-2005	20
CTTAATATCTAATTGCACTCATAGAGTATTGCGAC	2	plus	TAACATTCTCGTCTGCCATAATAAATAAAATTTAAATTA	TAACATTCTCGTCTGCCATAATAAATAAAATTTAAATTA	Spacer_15	H0588_93770	29-Jun-2005	19
CTTAATATCTAATTGCACTCATAGAGTATTGCGAC	2	plus	TTCCTTTAAAATTATATCCTTCTCTATCAGACTGTGCATTTTG	TTCCTTTAAAATTATATCCTTCTCTATCAGACTGTGCATTTTG	Spacer_526	H0588_93770	29-Jun-2005	2
CTTAATATCTAATTGCACTCATAGAGTATTGCGAC	2	plus	AAGGATAAACTCATTCACAACCCCTGATGATGAGACATT	AAGGATAAACTCATTCACAACCCCTGATGATGAGACATT	Spacer_6	H0588_93770	29-Jun-2005	13
CTTAATATCTAATTGCACTCATAGAGTATTGCGAC	2	plus	TTAGATTTCTTTCGACCTCAATCGCGATCGGACAATTTTTCTTAA	TTAGATTTCTTTCGACCTCAATCGCGATCGGACAATTTTTCTTAA	Spacer_509	H0588_93770	29-Jun-2005	9
CTTAATATCTAATTGCACTCATAGAGTATTGCGAC	2	plus	TCAGGACTACCAAATTTTCCGTTGCATTCATACAAAGA	TCAGGACTACCAAATTTTCCGTTGCATTCATACAAAGA	Spacer_527	H0588_93770	29-Jun-2005	2
CTTAATATCTAATTGCACTCATAGAGTATTGCGAC	2	plus	GAGGTGTTCGAATATTCCTCGGCAATCTTTCGAAATGCCGA	GAGGTGTTCGAATATTCCTCGGCAATCTTTCGAAATGCCGA	Spacer_10	H0588_93770	29-Jun-2005	9
CTTAATATCTAATTGCACTCATAGAGTATTGCGAC	2	plus	GTTCGTCTTTATGTGAATGTGTCAGGCATTACCTTTTTTATAA	GTTCGTCTTTATGTGAATGTGTCAGGCATTACCTTTTTTATAA	Spacer_58	H0588_93770	29-Jun-2005	13
CTTAATATCTAATTGCACTCATAGAGTATTGCGAC	2	plus	TTATCGCCCTTCATTTCAGGGTTGATGAAATATTTTATTTGTA	TTATCGCCCTTCATTTCAGGGTTGATGAAATATTTTATTTGTA	Spacer_2	H0588_93770	29-Jun-2005	9
CTTAATATCTAATTGCACTCATAGAGTATTGCGAC	2	plus	TTTGCGGCATCTTCTATCTGAAGTTCGCTGTTGATA	TTTGCGGCATCTTCTATCTGAAGTTCGCTGTTGATA	Spacer_0	H0588_93770	29-Jun-2005	19
CTTAATATCTAATTGCACTCATAGAGTATTGCGAC	2	plus	ATTATCCGAAAACATAATCCTGGAGATCCCCCATCGAG	ATTATCCGAAAACATAATCCTGGAGATCCCCCATCGAG	Spacer_1	H0588_93770	29-Jun-2005	21
CTTAATATCTAATTGCACTCATAGAGTATTGCGAC	2	plus	TGATGACCCTTATATCCAGGTGTGCCGAAGAGCCACT	TGATGACCCTTATATCCAGGTGTGCCGAAGAGCCACT	Spacer_11	H0588_93770	29-Jun-2005	20
CTTAATATCTAATTGCACTCATAGAGTATTGCGAC	2	plus	TTGCCATAGTTATTCTCCGTTACCGTGTTATCAGAATTAAA	TTGCCATAGTTATTCTCCGTTACCGTGTTATCAGAATTAAA	Spacer_102	H0588_93770	29-Jun-2005	10
CTTAATATCTAATTGCACTCATAGAGTATTGCGAC	2	plus	TCATTGAACCTGTAAACGAATCAAACGCTTCTTTACCTGTT	TCATTGAACCTGTAAACGAATCAAACGCTTCTTTACCTGTT	Spacer_514	H0588_93770	29-Jun-2005	5
CTTAATATCTAATTGCACTCATAGAGTATTGCGAC	2	plus	TGCTGCATAGTTGTCCAGACCTGTAACATATACCATACTTGC	TGCTGCATAGTTGTCCAGACCTGTAACATATACCATACTTGC	Spacer_515	H0588_93770	29-Jun-2005	5
CTTAATATCTAATTGCACTCATAGAGTATTGCGAC	2	plus	AGAAGGGATAAAAACAGAATTATTTCGACAGATTTATAGA	AGAAGGGATAAAAACAGAATTATTTCGACAGATTTATAGA	Spacer_19	H0588_93770	29-Jun-2005	21
CTTAATATCTAATTGCACTCATAGAGTATTGCGAC	2	plus	TATTGATATAAAATAGAGGCTAAAGATCCTCTATAATAGCAT	TATTGATATAAAATAGAGGCTAAAGATCCTCTATAATAGCAT	Spacer_12	H0588_93770	29-Jun-2005	9
CTTAATATCTAATTGCACTCATAGAGTATTGCGAC	2	plus	TTACAAGGGCTTCAGGTTTAAGATTTTTGAAAAATCTTTGA	TTACAAGGGCTTCAGGTTTAAGATTTTTGAAAAATCTTTGA	Spacer_4	H0588_93770	29-Jun-2005	11
CTTAATATCTAATTGCACTCATAGAGTATTGCGAC	2	plus	TTCGATAATCTTCACCCGCTCCCACACAAAGCACACA	TTCGATAATCTTCACCCGCTCCCACACAAAGCACACA	Spacer_13	H0588_93770	29-Jun-2005	11
CTTAATATCTAATTGCACTCATAGAGTATTGCGAC	2	plus	AAATCGGCTGATTCGGGTACATTCTGGCGATATCCATGAT	AAATCGGCTGATTCGGGTACATTCTGGCGATATCCATGAT	Spacer_57	H0588_93770	29-Jun-2005	4
CTTAATATCTAATTGCACTCATAGAGTATTGCGAC	2	plus	TTGTACTTCAAAGGTGATCTGCTCCTGTTCTGCTAACTTGC	TTGTACTTCAAAGGTGATCTGCTCCTGTTCTGCTAACTTGC	Spacer_28	H0588_93770	29-Jun-2005	4
CTTAATATCTAATTGCACTCATAGAGTATTGCGAC	2	plus	CTCTGTGCTAAAAGCAGGGATGGAGCTGTCCGAATACGTGCAGG	CTCTGTGCTAAAAGCAGGGATGGAGCTGTCCGAATACGTGCAGG	Spacer_512	H0588_93770	29-Jun-2005	5
CTTAATATCTAATTGCACTCATAGAGTATTGCGAC	2	plus	TCATTCAATGCTTTTGTTATATGTTCACTTGTAGCTTT	TCATTCAATGCTTTTGTTATATGTTCACTTGTAGCTTT	Spacer_31	H0588_93770	29-Jun-2005	6
CTTAATATCTAATTGCACTCATAGAGTATTGCGAC	2	plus	GAATGAAAAACTCATCAGCCATGATGGAATCCCAACGATAA	GAATGAAAAACTCATCAGCCATGATGGAATCCCAACGATAA	Spacer_510	H0588_93770	29-Jun-2005	7
CTTAATATCTAATTGCACTCATAGAGTATTGCGAC	2	plus	TTACTCATGCAGTACCAGCGATGACCAGTACGCTCATTAA	TTACTCATGCAGTACCAGCGATGACCAGTACGCTCATTAA	Spacer_103	H0588_93770	29-Jun-2005	9
CTTAATATCTAATTGCACTCATAGAGTATTGCGAC	2	plus	CATGTGCAAACCCTGCTGACAAAATTTTGGCACCTTTTTC	CATGTGCAAACCCTGCTGACAAAATTTTGGCACCTTTTTC	Spacer_14	H0588_93770	29-Jun-2005	17
CTTAATATCTAATTGCACTCATAGAGTATTGCGAC	2	plus	CCTCCAAAAACCACCAATATATTTGTATTCATGCATACC	CCTCCAAAAACCACCAATATATTTGTATTCATGCATACC	Spacer_528	H0588_93770	29-Jun-2005	2
CTTAATATCTAATTGCACTCATAGAGTATTGCGAC	2	plus	GTTCGAGTGTTTTGCTTGTTGGAGACCCAGACAAAG	GTTCGAGTGTTTTGCTTGTTGGAGACCCAGACAAAG	Spacer_8	H0588_93770	29-Jun-2005	21
CTTAATATCTAATTGCACTCATAGAGTATTGCGAC	2	plus	CCAGAACAAACGAATCAACACAATGTGCTGTGAGATTC	CCAGAACAAACGAATCAACACAATGTGCTGTGAGATTC	Spacer_7	H0588_93770	29-Jun-2005	6
CTTAATATCTAATTGCACTCATAGAGTATTGCGAC	2	plus	ATTCCTGATATTACATGGGAAAAGTCACCATTACGGAA	ATTCCTGATATTACATGGGAAAAGTCACCATTACGGAA	Spacer_20	H0588_93770	29-Jun-2005	18
CTTAATATCTAATTGCACTCATAGAGTATTGCGAC	2	plus	CGACCAAGAACATTTTTATATTGCGCGATGACTCTTTTGCTTG	CGACCAAGAACATTTTTATATTGCGCGATGACTCTTTTGCTTG	Spacer_518	H0588_93770	29-Jun-2005	3
CTTAATATCTAATTGCACTCATAGAGTATTGCGAC	2	plus	TTTTGCATTAAAGCACTCAATCCATTACCTACGCTGGCATGCATAGA	TTTTGCATTAAAGCACTCAATCCATTACCTACGCTGGCATGCATAGA	Spacer_513	H0588_93770	29-Jun-2005	2
CTTAATATCTAATTGCACTCATAGAGTATTGCGAC	2	plus	GAATACCATAGCCAATTGTTTCTCCGAGGAAGATCAGTTTGC	GAATACCATAGCCAATTGTTTCTCCGAGGAAGATCAGTTTGC	Spacer_24	H0588_93770	29-Jun-2005	9
CTTAATATCTAATTGCACTCATAGAGTATTGCGAC	2	plus	GATTACTGTGTCGTAATGGTAATCCTCAGGGCTATAGG	GATTACTGTGTCGTAATGGTAATCCTCAGGGCTATAGG	Spacer_54	H0588_93770	29-Jun-2005	2
CTTAATATCTAATTGCACTCATAGAGTATTGCGAC	2	plus	AAACACATGAATGTGCTTGCCTCGAATTCCTCATTTTTATGC	AAACACATGAATGTGCTTGCCTCGAATTCCTCATTTTTATGC	Spacer_55	H0588_93770	29-Jun-2005	3
CTTAATATCTAATTGCACTCATAGAGTATTGCGAC	2	plus	CACATCAATGACGTCAATGGTTATCCAAAAGTTAACCGTCAA	CACATCAATGACGTCAATGGTTATCCAAAAGTTAACCGTCAA	Spacer_3	H0588_93770	29-Jun-2005	11
CTTAATATCTAATTGCACTCATAGAGTATTGCGAC	2	plus	TCAGCCTTTTGTAAGCTTATGAGGGAGTCCAGCATTTGTTCAA	TCAGCCTTTTGTAAGCTTATGAGGGAGTCCAGCATTTGTTCAA	Spacer_529	H0588_93770	29-Jun-2005	3
CTTAATATCTAATTGCACTCATAGAGTATTGCGAC	2	plus	TTTCGGCTTTCTACGCGGTTCATCGTCTTCATCATC	TTTCGGCTTTCTACGCGGTTCATCGTCTTCATCATC	Spacer_29	H0588_93770	29-Jun-2005	3
CTTAATATCTAATTGCACTCATAGAGTATTGCGAC	2	plus	GCGACACCATTGACTTTCTTTATTTTCATTTTTTTTTACAGC	GCGACACCATTGACTTTCTTTATTTTCATTTTTTTTTACAGC	Spacer_26	H0588_93770	29-Jun-2005	2
CTTAATATCTAATTGCACTCATAGAGTATTGCGAC	2	plus	AATGGCCAAAAAGCTACAAAAACAAAAATTATCTTT	AATGGCCAAAAAGCTACAAAAACAAAAATTATCTTT	Spacer_21	H0588_93770	29-Jun-2005	4
CTTAATATCTAATTGCACTCATAGAGTATTGCGAC	2	plus	TTGAAGAGTTTGAAGAGGTTGAGGAAATAATTATTAAAAT	TTGAAGAGTTTGAAGAGGTTGAGGAAATAATTATTAAAAT	Spacer_530	H0588_93770	29-Jun-2005	3
CTTAATATCTAATTGCACTCATAGAGTATTGCGAC	2	plus	TTTTTGCAATTACTAAGCATGAAGAAGTAGTGCTTGTTAC	TTTTTGCAATTACTAAGCATGAAGAAGTAGTGCTTGTTAC	Spacer_531	H0588_93770	29-Jun-2005	2
GTTCACTGCCGGATAGGCAGCTTAGAAA	3	plus	TTCAGGCAGGTCTGCTACCATAGGGATTGCAA	TTCAGGCAGGTCTGCTACCATAGGGATTGCAA	Spacer_532	H0588_93770	29-Jun-2005	2
GTTCACTGCCGGATAGGCAGCTTAGAAA	3	plus	TTGATGATTATAGAAACGCTCGTGAGGCGAGG	TTGATGATTATAGAAACGCTCGTGAGGCGAGG	Spacer_533	H0588_93770	29-Jun-2005	3
GTTCACTGCCGGATAGGCAGCTTAGAAA	3	plus	ATGCCGTCGATGCTTGAGATACTAACCGTTCG	ATGCCGTCGATGCTTGAGATACTAACCGTTCG	Spacer_534	H0588_93770	29-Jun-2005	2
GTTCACTGCCGGATAGGCAGCTTAGAAA	3	plus	TTTACTCCGTTCGCAAAGATTTCGTATACGTA	TTTACTCCGTTCGCAAAGATTTCGTATACGTA	Spacer_535	H0588_93770	29-Jun-2005	2
GTTCACTGCCGGATAGGCAGCTTAGAAA	3	plus	AAGATCGCCATCTCCGTACGTTACGTACTGTG	AAGATCGCCATCTCCGTACGTTACGTACTGTG	Spacer_536	H0588_93770	29-Jun-2005	2
GTTCACTGCCGCATAGGCAGCTTAGAAA	3	plus	AGACATAAGAAATATCACACGCTAAAGCATTA	AGACATAAGAAATATCACACGCTAAAGCATTA	Spacer_537	H0588_93770	29-Jun-2005	2
GTTCACTGCCGCATAGGCAGCTTAGAAA	3	plus	ACAGTTAATTGTATCGAGCGTGCTTGGTGTCC	ACAGTTAATTGTATCGAGCGTGCTTGGTGTCC	Spacer_538	H0588_93770	29-Jun-2005	2
GTTCACTGCCGCATAGGCAGCTTAGAAA	3	plus	ATAACCGCTGTTGGAGATAATAAAGCCGCTGA	ATAACCGCTGTTGGAGATAATAAAGCCGCTGA	Spacer_539	H0588_93770	29-Jun-2005	2
GTTCACTGCCGCATAGGCAGCTTAGAAA	3	plus	CCCATCAGGCGGCGCAGGAATTTGAAGATATT	CCCATCAGGCGGCGCAGGAATTTGAAGATATT	Spacer_540	H0588_93770	29-Jun-2005	2
GTTCACTGCCGCATAGGCAGCTTAGAAA	3	plus	ACGAATGTTTAATTCCGATTGCGTTCTAACTT	ACGAATGTTTAATTCCGATTGCGTTCTAACTT	Spacer_541	H0588_93770	29-Jun-2005	2
GTTCACTGCCGCATAGGCAGCTTAGAAA	3	plus	AACCACAATATTAAATCTTAACATCCCACACC	AACCACAATATTAAATCTTAACATCCCACACC	Spacer_542	H0588_93770	29-Jun-2005	2
GTTCACTGCCGCATAGGCAGCTTAGAAA	3	plus	TATTATGTTATAGCAGATCAAACAGGAGCTAA	TATTATGTTATAGCAGATCAAACAGGAGCTAA	Spacer_543	H0588_93770	29-Jun-2005	2
GTTCACTGCCGCATAGGCAGCTTAGAAA	3	plus	TTGCGATGACCAACAGAAATATTGGCAAGATA	TTGCGATGACCAACAGAAATATTGGCAAGATA	Spacer_544	H0588_93770	29-Jun-2005	2
GTTCACTGCCGCATAGGCAGCTTAGAAA	3	plus	CTCAACCAACTACGCAGCTAGTTATAGTGGTT	CTCAACCAACTACGCAGCTAGTTATAGTGGTT	Spacer_545	H0588_93770	29-Jun-2005	2
GTTCACTGCCGAATAGGCAGCTCAGAAA	3	plus	AAGAATGCTGACGCGTTCGTGCGAGGATAGGC	AAGAATGCTGACGCGTTCGTGCGAGGATAGGC	Spacer_546	H0588_93770	29-Jun-2005	2
CTTAATATCTAATTGCACTCATAGAGTATTGCGAC	2	plus	AAGGATAAACTCATTCACAACCCCTGATGATGAGACATT	AAGGATAAACTCATTCACAACCCCTGATGATGAGACATT	Spacer_6	H0589_93745	13-Jul-2005	10
CTTAATATCTAATTGCACTCATAGAGTATTGCGAC	2	plus	GTTCGTCTTTATGTGAATGTGTCAGGCATTACCTTTTTTATAA	GTTCGTCTTTATGTGAATGTGTCAGGCATTACCTTTTTTATAA	Spacer_58	H0589_93745	13-Jul-2005	14
CTTAATATCTAATTGCACTCATAGAGTATTGCGAC	2	plus	GAATACCATAGCCAATTGTTTCTCCGAGGAAGATCAGTTTGC	GAATACCATAGCCAATTGTTTCTCCGAGGAAGATCAGTTTGC	Spacer_24	H0589_93745	13-Jul-2005	9
CTTAATATCTAATTGCACTCATAGAGTATTGCGAC	2	plus	CCACGTTCTGCCTCTATCAACGCAACAATTTCTCT	CCACGTTCTGCCTCTATCAACGCAACAATTTCTCT	Spacer_5	H0589_93745	13-Jul-2005	15
CTTAATATCTAATTGCACTCATAGAGTATTGCGAC	2	plus	GCGACACCATTGACTTTCTTTATTTTCATTTTTTTTTACAGC	GCGACACCATTGACTTTCTTTATTTTCATTTTTTTTTACAGC	Spacer_26	H0589_93745	13-Jul-2005	3
CTTAATATCTAATTGCACTCATAGAGTATTGCGAC	2	plus	TTTCTCGGAAAAAAATACATTGAACGGTATCACATCATCAG	TTTCTCGGAAAAAAATACATTGAACGGTATCACATCATCAG	Spacer_516	H0589_93745	13-Jul-2005	2
CTTAATATCTAATTGCACTCATAGAGTATTGCGAC	2	plus	GCATTGAACCAACTGCGGTTATACGTGCCAGCATATCTTCGGGT	GCATTGAACCAACTGCGGTTATACGTGCCAGCATATCTTCGGGT	Spacer_547	H0589_93745	13-Jul-2005	3
CTTAATATCTAATTGCACTCATAGAGTATTGCGAC	2	plus	TTTGCGGCATCTTCTATCTGAAGTTCGCTGTTGATA	TTTGCGGCATCTTCTATCTGAAGTTCGCTGTTGATA	Spacer_0	H0589_93745	13-Jul-2005	28
CTTAATATCTAATTGCACTCATAGAGTATTGCGAC	2	plus	ATTATCCGAAAACATAATCCTGGAGATCCCCCATCGAG	ATTATCCGAAAACATAATCCTGGAGATCCCCCATCGAG	Spacer_1	H0589_93745	13-Jul-2005	28
CTTAATATCTAATTGCACTCATAGAGTATTGCGAC	2	plus	CATGTGCAAACCCTGCTGACAAAATTTTGGCACCTTTTTC	CATGTGCAAACCCTGCTGACAAAATTTTGGCACCTTTTTC	Spacer_14	H0589_93745	13-Jul-2005	27
CTTAATATCTAATTGCACTCATAGAGTATTGCGAC	2	plus	ATTCCTGATATTACATGGGAAAAGTCACCATTACGGAA	ATTCCTGATATTACATGGGAAAAGTCACCATTACGGAA	Spacer_20	H0589_93745	13-Jul-2005	22
CTTAATATCTAATTGCACTCATAGAGTATTGCGAC	2	plus	AGAAGGGATAAAAACAGAATTATTTCGACAGATTTATAGA	AGAAGGGATAAAAACAGAATTATTTCGACAGATTTATAGA	Spacer_19	H0589_93745	13-Jul-2005	22
CTTAATATCTAATTGCACTCATAGAGTATTGCGAC	2	plus	AATGGCCAAAAAGCTACAAAAACAAAAATTATCTTT	AATGGCCAAAAAGCTACAAAAACAAAAATTATCTTT	Spacer_21	H0589_93745	13-Jul-2005	4
CTTAATATCTAATTGCACTCATAGAGTATTGCGAC	2	plus	TATTGATATAAAATAGAGGCTAAAGATCCTCTATAATAGCAT	TATTGATATAAAATAGAGGCTAAAGATCCTCTATAATAGCAT	Spacer_12	H0589_93745	13-Jul-2005	17
CTTAATATCTAATTGCACTCATAGAGTATTGCGAC	2	plus	GATTACTGTGTCGTAATGGTAATCCTCAGGGCTATAGG	GATTACTGTGTCGTAATGGTAATCCTCAGGGCTATAGG	Spacer_54	H0589_93745	13-Jul-2005	3
CTTAATATCTAATTGCACTCATAGAGTATTGCGAC	2	plus	TTGAAGAGTTTGAAGAGGTTGAGGAAATAATTATTAAAAT	TTGAAGAGTTTGAAGAGGTTGAGGAAATAATTATTAAAAT	Spacer_530	H0589_93745	13-Jul-2005	2
CTTAATATCTAATTGCACTCATAGAGTATTGCGAC	2	plus	AAACACATGAATGTGCTTGCCTCGAATTCCTCATTTTTATGC	AAACACATGAATGTGCTTGCCTCGAATTCCTCATTTTTATGC	Spacer_55	H0589_93745	13-Jul-2005	3
CTTAATATCTAATTGCACTCATAGAGTATTGCGAC	2	plus	CACATCAATGACGTCAATGGTTATCCAAAAGTTAACCGTCAA	CACATCAATGACGTCAATGGTTATCCAAAAGTTAACCGTCAA	Spacer_3	H0589_93745	13-Jul-2005	16
CTTAATATCTAATTGCACTCATAGAGTATTGCGAC	2	plus	TTACTCATGCAGTACCAGCGATGACCAGTACGCTCATTAA	TTACTCATGCAGTACCAGCGATGACCAGTACGCTCATTAA	Spacer_103	H0589_93745	13-Jul-2005	2
CTTAATATCTAATTGCACTCATAGAGTATTGCGAC	2	plus	CCAGAACAAACGAATCAACACAATGTGCTGTGAGATTC	CCAGAACAAACGAATCAACACAATGTGCTGTGAGATTC	Spacer_7	H0589_93745	13-Jul-2005	4
CTTAATATCTAATTGCACTCATAGAGTATTGCGAC	2	plus	TTTCATCGCGTCTTTTTTTCATAAGAGTCTCCTTTAAGGT	TTTCATCGCGTCTTTTTTTCATAAGAGTCTCCTTTAAGGT	Spacer_100	H0589_93745	13-Jul-2005	4
CTTAATATCTAATTGCACTCATAGAGTATTGCGAC	2	plus	TTATCGCCCTTCATTTCAGGGTTGATGAAATATTTTATTTGTA	TTATCGCCCTTCATTTCAGGGTTGATGAAATATTTTATTTGTA	Spacer_2	H0589_93745	13-Jul-2005	22
CTTAATATCTAATTGCACTCATAGAGTATTGCGAC	2	plus	AAATGAATATATTTTTTGTGACACTTGACCTTTTCGGTAT	AAATGAATATATTTTTTGTGACACTTGACCTTTTCGGTAT	Spacer_16	H0589_93745	13-Jul-2005	20
CTTAATATCTAATTGCACTCATAGAGTATTGCGAC	2	plus	ACGCTCATTAAAGAGGTAGCACCTACTCGGATCAGTA	ACGCTCATTAAAGAGGTAGCACCTACTCGGATCAGTA	Spacer_25	H0589_93745	13-Jul-2005	26
CTTAATATCTAATTGCACTCATAGAGTATTGCGAC	2	plus	TGATGACCCTTATATCCAGGTGTGCCGAAGAGCCACT	TGATGACCCTTATATCCAGGTGTGCCGAAGAGCCACT	Spacer_11	H0589_93745	13-Jul-2005	16
CTTAATATCTAATTGCACTCATAGAGTATTGCGAC	2	plus	GAATGAAAAACTCATCAGCCATGATGGAATCCCAACGATAA	GAATGAAAAACTCATCAGCCATGATGGAATCCCAACGATAA	Spacer_510	H0589_93745	13-Jul-2005	5
CTTAATATCTAATTGCACTCATAGAGTATTGCGAC	2	plus	TAACATTCTCGTCTGCCATAATAAATAAAATTTAAATTA	TAACATTCTCGTCTGCCATAATAAATAAAATTTAAATTA	Spacer_15	H0589_93745	13-Jul-2005	14
CTTAATATCTAATTGCACTCATAGAGTATTGCGAC	2	plus	GTTCGAGTGTTTTGCTTGTTGGAGACCCAGACAAAG	GTTCGAGTGTTTTGCTTGTTGGAGACCCAGACAAAG	Spacer_8	H0589_93745	13-Jul-2005	17
CTTAATATCTAATTGCACTCATAGAGTATTGCGAC	2	plus	TTGTACTTCAAAGGTGATCTGCTCCTGTTCTGCTAACTTGC	TTGTACTTCAAAGGTGATCTGCTCCTGTTCTGCTAACTTGC	Spacer_28	H0589_93745	13-Jul-2005	6
CTTAATATCTAATTGCACTCATAGAGTATTGCGAC	2	plus	CTCTGTGCTAAAAGCAGGGATGGAGCTGTCCGAATACGTGCAGG	CTCTGTGCTAAAAGCAGGGATGGAGCTGTCCGAATACGTGCAGG	Spacer_512	H0589_93745	13-Jul-2005	4
CTTAATATCTAATTGCACTCATAGAGTATTGCGAC	2	plus	TCATTCAATGCTTTTGTTATATGTTCACTTGTAGCTTT	TCATTCAATGCTTTTGTTATATGTTCACTTGTAGCTTT	Spacer_31	H0589_93745	13-Jul-2005	5
CTTAATATCTAATTGCACTCATAGAGTATTGCGAC	2	plus	AAATCGGCTGATTCGGGTACATTCTGGCGATATCCATGAT	AAATCGGCTGATTCGGGTACATTCTGGCGATATCCATGAT	Spacer_57	H0589_93745	13-Jul-2005	10
CTTAATATCTAATTGCACTCATAGAGTATTGCGAC	2	plus	TTCGATAATCTTCACCCGCTCCCACACAAAGCACACA	TTCGATAATCTTCACCCGCTCCCACACAAAGCACACA	Spacer_13	H0589_93745	13-Jul-2005	20
CTTAATATCTAATTGCACTCATAGAGTATTGCGAC	2	plus	AGAAAATTAAAGTAATGAGATAATGTCTTGTAATAGCTTGT	AGAAAATTAAAGTAATGAGATAATGTCTTGTAATAGCTTGT	Spacer_548	H0589_93745	13-Jul-2005	3
CTTAATATCTAATTGCACTCATAGAGTATTGCGAC	2	plus	TTACAAGGGCTTCAGGTTTAAGATTTTTGAAAAATCTTTGA	TTACAAGGGCTTCAGGTTTAAGATTTTTGAAAAATCTTTGA	Spacer_4	H0589_93745	13-Jul-2005	12
CTTAATATCTAATTGCACTCATAGAGTATTGCGAC	2	plus	AATTGATGCTCCTACGCCTTCGTTTTCTCCGGGTCAACA	AATTGATGCTCCTACGCCTTCGTTTTCTCCGGGTCAACA	Spacer_508	H0589_93745	13-Jul-2005	3
CTTAATATCTAATTGCACTCATAGAGTATTGCGAC	2	plus	AACCACACTACCCCTACTGAGCCGTCATCTTCGAAATGGAC	AACCACACTACCCCTACTGAGCCGTCATCTTCGAAATGGAC	Spacer_549	H0589_93745	13-Jul-2005	2
CTTAATATCTAATTGCACTCATAGAGTATTGCGAC	2	plus	ATTTTTATTTTGCTATCAGTTAATGCTCTCATGGTGCAAAA	ATTTTTATTTTGCTATCAGTTAATGCTCTCATGGTGCAAAA	Spacer_550	H0589_93745	13-Jul-2005	2
CTTAATATCTAATTGCACTCATAGAGTATTGCGAC	2	plus	TAAAACGTTCTCGAATCGCAGAATATCAATCTTGCCAT	TAAAACGTTCTCGAATCGCAGAATATCAATCTTGCCAT	Spacer_551	H0589_93745	13-Jul-2005	2
CTTAATATCTAATTGCACTCATAGAGTATTGCGAC	2	plus	GAGGTGTTCGAATATTCCTCGGCAATCTTTCGAAATGCCGA	GAGGTGTTCGAATATTCCTCGGCAATCTTTCGAAATGCCGA	Spacer_10	H0589_93745	13-Jul-2005	13
CTTAATATCTAATTGCACTCATAGAGTATTGCGAC	2	plus	TCATTGAACCTGTAAACGAATCAAACGCTTCTTTACCTGTT	TCATTGAACCTGTAAACGAATCAAACGCTTCTTTACCTGTT	Spacer_514	H0589_93745	13-Jul-2005	5
CTTAATATCTAATTGCACTCATAGAGTATTGCGAC	2	plus	TGCTGCATAGTTGTCCAGACCTGTAACATATACCATACTTGC	TGCTGCATAGTTGTCCAGACCTGTAACATATACCATACTTGC	Spacer_515	H0589_93745	13-Jul-2005	6
CTTAATATCTAATTGCACTCATAGAGTATTGCGAC	2	plus	CGACCAAGAACATTTTTATATTGCGCGATGACTCTTTTGCTTG	CGACCAAGAACATTTTTATATTGCGCGATGACTCTTTTGCTTG	Spacer_518	H0589_93745	13-Jul-2005	2
CTTAATATCTAATTGCACTCATAGAGTATTGCGAC	2	plus	TTTCGGCTTTCTACGCGGTTCATCGTCTTCATCATC	TTTCGGCTTTCTACGCGGTTCATCGTCTTCATCATC	Spacer_29	H0589_93745	13-Jul-2005	2
CTTAATATCTAATTGCACTCATAGAGTATTGCGAC	2	plus	TTTCCCTTGGGCGTGGTTTTGGTCTTGTTAAAACTACCATAG	TTTCCCTTGGGCGTGGTTTTGGTCTTGTTAAAACTACCATAG	Spacer_30	H0589_93745	13-Jul-2005	3
CTTAATATCTAATTGCACTCATAGAGTATTGCGAC	2	plus	TTTGCACGACGGTCTTCGTCCCGCTGACGACGGAATGCCTCT	TTTGCACGACGGTCTTCGTCCCGCTGACGACGGAATGCCTCT	Spacer_101	H0589_93745	13-Jul-2005	3
GTCGCGCCCCCCGCGGGCGCGTGGATTGAAAC	1	plus	GAAGAAATCCATACCCTGCAACCTTCCGAGGGA	GAAGAAATCCATACCCTGCAACCTTCCGAGGGA	Spacer_552	H0589_93745	13-Jul-2005	9
GTCGCGCCCCCCGCGGGCGCGTGGATTGAAAC	1	plus	AGCAAAGACTGGTTATCGCTGATCTGCTTTACTGTT	AGCAAAGACTGGTTATCGCTGATCTGCTTTACTGTT	Spacer_133	H0589_93745	13-Jul-2005	41
GTCGCGCCCCCCGCGGGCGCGTGGATTGAAAC	1	plus	TCTACCAGTCTCTACAGTAACACCTATATTTTTT	TCTACCAGTCTCTACAGTAACACCTATATTTTTT	Spacer_32	H0589_93745	13-Jul-2005	88
GTCGCGCCCCCCGCGGGCGCGTGGATTGAAAC	1	plus	TGTGACCATACAGAAGTATCGTTCAGTATTTTTCC	TGTGACCATACAGAAGTATCGTTCAGTATTTTTCC	Spacer_323	H0589_93745	13-Jul-2005	4
GTCGCGCCCCCCGCGGGCGCGTGGATTGAAAC	1	plus	CCCGTCGATTACAGGAGCCATCATTAGCCCTATAA	CCCGTCGATTACAGGAGCCATCATTAGCCCTATAA	Spacer_389	H0589_93745	13-Jul-2005	9
GTCGCGCCCCCCGCGGGCGCGTGGATTGAAAC	1	plus	CCATGATACTGCCGCCCCACCCGTTACCGCTCCA	CCATGATACTGCCGCCCCACCCGTTACCGCTCCA	Spacer_553	H0589_93745	13-Jul-2005	49
GTCGCGCCCCCCGCGGGCGCGTGGATTGAAAC	1	plus	AGTGCGGGATACTTTACCCAAATCTGTGTAGCTGACT	AGTGCGGGATACTTTACCCAAATCTGTGTAGCTGACT	Spacer_123	H0589_93745	13-Jul-2005	91
GTCGCGCCCCCCGCGGGCGCGTGGATTGAAAC	1	plus	AGTCTGCACCCCGACAACTTTCACGATAGGGATTAGT	AGTCTGCACCCCGACAACTTTCACGATAGGGATTAGT	Spacer_252	H0589_93745	13-Jul-2005	12
GTCGCGCCCCCCGCGGGCGCGTGGATTGAAAC	1	plus	GCCTGTTATTGGCCCGCCTGTGGTTGTGTTGCGAAAGTA	GCCTGTTATTGGCCCGCCTGTGGTTGTGTTGCGAAAGTA	Spacer_402	H0589_93745	13-Jul-2005	13
GTCGCGCCCCCCGCGGGCGCGTGGATTGAAAC	1	plus	AGATCAGAAACGGTATCGAGATATAGTAAAAAG	AGATCAGAAACGGTATCGAGATATAGTAAAAAG	Spacer_187	H0589_93745	13-Jul-2005	8
GTCGCGCCCCCCGCGGGCGCGTGGATTGAAAC	1	plus	CGGCTGCACCAGCAGGATCTGCAACTTACACA	CGGCTGCACCAGCAGGATCTGCAACTTACACA	Spacer_150	H0589_93745	13-Jul-2005	45
GTCGCGCCCCCCGCGGGCGCGTGGATTGAAAC	1	plus	AGACGATTGCCGTGCGATTGTGCCAAAATTAAT	AGACGATTGCCGTGCGATTGTGCCAAAATTAAT	Spacer_62	H0589_93745	13-Jul-2005	94
GTCGCGCCCCCCGCGGGCGCGTGGATTGAAAC	1	plus	CCTGCAAGAAGTACATGCGAACGGCTGCCTGTTCC	CCTGCAAGAAGTACATGCGAACGGCTGCCTGTTCC	Spacer_226	H0589_93745	13-Jul-2005	11
GTCGCGCCCCCCGCGGGCGCGTGGATTGAAAC	1	plus	AATTAATTATCACTTAAAATAAACACCATGAGCTT	AATTAATTATCACTTAAAATAAACACCATGAGCTT	Spacer_554	H0589_93745	13-Jul-2005	2
GTCGCGCCCCCCGCGGGCGCGTGGATTGAAAC	1	plus	GAGAAGATTTGAGCGCCTTTAAATTTAGATCCT	GAGAAGATTTGAGCGCCTTTAAATTTAGATCCT	Spacer_555	H0589_93745	13-Jul-2005	2
GTCGCGCCCCCCGCGGGCGCGTGGATTGAAAC	1	plus	ACCATCACCTGCGAATCTCCAAGACGGAACCGCTTCC	ACCATCACCTGCGAATCTCCAAGACGGAACCGCTTCC	Spacer_228	H0589_93745	13-Jul-2005	6
GTCGCGCCCCCCGCGGGCGCGTGGATTGAAAC	1	plus	CTGCACGACCGGGTTCTGCTGGTAGAGCGCTTCC	CTGCACGACCGGGTTCTGCTGGTAGAGCGCTTCC	Spacer_405	H0589_93745	13-Jul-2005	13
GTCGCGCCCCCCGCGGGCGCGTGGATTGAAAC	1	plus	TTTTCCGCTCGTACAAGAACTCTAAGCTCTTGTGC	TTTTCCGCTCGTACAAGAACTCTAAGCTCTTGTGC	Spacer_401	H0589_93745	13-Jul-2005	12
GTCGCGCCCCCCGCGGGCGCGTGGATTGAAAC	1	plus	GGTATCGTGAAGTTAAGTGTGGAAGCAGACGAAGAT	GGTATCGTGAAGTTAAGTGTGGAAGCAGACGAAGAT	Spacer_120	H0589_93745	13-Jul-2005	50
GTCGCGCCCCCCGCGGGCGCGTGGATTGAAAC	1	plus	CCATCGATCGAGTAAAAGTAGCTAAATTTTCGGAT	CCATCGATCGAGTAAAAGTAGCTAAATTTTCGGAT	Spacer_95	H0589_93745	13-Jul-2005	9
GTCGCGCCCCCCGCGGGCGCGTGGATTGAAAC	1	plus	GCCATAGCCAGAGCCAGAGCCAGAGCCATAGCCAGA	GCCATAGCCAGAGCCAGAGCCAGAGCCATAGCCAGA	Spacer_159	H0589_93745	13-Jul-2005	14
GTCGCGCCCCCCGCGGGCGCGTGGATTGAAAC	1	plus	AGTGATAAATTGGAAGCCATCTGATTTTATTAA	AGTGATAAATTGGAAGCCATCTGATTTTATTAA	Spacer_556	H0589_93745	13-Jul-2005	2
GTCGCGCCCCCCGCGGGCGCGTGGATTGAAAC	1	plus	AGGTGGGATTTGTGCAATTATACGCGCGATTACACGCA	AGGTGGGATTTGTGCAATTATACGCGCGATTACACGCA	Spacer_342	H0589_93745	13-Jul-2005	39
GTCGCGCCCCCCGCGGGCGCGTGGATTGAAAC	1	plus	TCGTCTGCACCATCATCAGGAGCGGATTTAAGCTGG	TCGTCTGCACCATCATCAGGAGCGGATTTAAGCTGG	Spacer_458	H0589_93745	13-Jul-2005	13
GTCGCGCCCCCCGCGGGCGCGTGGATTGAAAC	1	plus	AAAGCGATATGAGATATCGGTATAATCTCTATCG	AAAGCGATATGAGATATCGGTATAATCTCTATCG	Spacer_163	H0589_93745	13-Jul-2005	11
GTCGCGCCCCCCGCGGGCGCGTGGATTGAAAC	1	plus	TCGATTGCCATTTTAAGCTATATCTTCTCACCGT	TCGATTGCCATTTTAAGCTATATCTTCTCACCGT	Spacer_108	H0589_93745	13-Jul-2005	38
GTCGCGCCCCCCGCGGGCGCGTGGATTGAAAC	1	plus	GAGTGAATAAATAGTCCGTTTTAATGATTGATTT	GAGTGAATAAATAGTCCGTTTTAATGATTGATTT	Spacer_557	H0589_93745	13-Jul-2005	12
GTCGCGCCCCCCGCGGGCGCGTGGATTGAAAC	1	plus	CATCAGTATTTTATTATCGCTGACTTTCGATGGTAT	CATCAGTATTTTATTATCGCTGACTTTCGATGGTAT	Spacer_90	H0589_93745	13-Jul-2005	57
GTCGCGCCCCCCGCGGGCGCGTGGATTGAAAC	1	plus	GTTGGGGTAAACCTTTTATTGATTATGTTGATTT	GTTGGGGTAAACCTTTTATTGATTATGTTGATTT	Spacer_558	H0589_93745	13-Jul-2005	2
GTCGCGCCCCCCGCGGGCGCGTGGATTGAAAC	1	plus	GGAACTTTAATAATTGTTATTTTAACAATCATAC	GGAACTTTAATAATTGTTATTTTAACAATCATAC	Spacer_559	H0589_93745	13-Jul-2005	2
GTCGCGCCCCCCGCGGGCGCGTGGATTGAAAC	1	plus	ATTACGATCCCGCAGAATTACTTAATTTTGTGCA	ATTACGATCCCGCAGAATTACTTAATTTTGTGCA	Spacer_109	H0589_93745	13-Jul-2005	42
GTCGCGCCCCCCGCGGGCGCGTGGATTGAAAC	1	plus	TGAAGTGTTGTATCGCTGCCATAAAGCTCAATAATG	TGAAGTGTTGTATCGCTGCCATAAAGCTCAATAATG	Spacer_560	H0589_93745	13-Jul-2005	2
GTCGCGCCCCCCGCGGGCGCGTGGATTGAAAC	1	plus	CATTTTTCAGCCCTTTGACTGCTATGTCCGACA	CATTTTTCAGCCCTTTGACTGCTATGTCCGACA	Spacer_482	H0589_93745	13-Jul-2005	15
GTCGCGCCCCCCGCGGGCGCGTGGATTGAAAC	1	plus	CGACCAATGGGAAATCTTACGCCATCTGAAAAAGC	CGACCAATGGGAAATCTTACGCCATCTGAAAAAGC	Spacer_561	H0589_93745	13-Jul-2005	2
GTCGCGCCCCCCGCGGGCGCGTGGATTGAAAC	1	plus	ATGCAGCACTTAGGGCAGTTAAAAAGAGTCTTAA	ATGCAGCACTTAGGGCAGTTAAAAAGAGTCTTAA	Spacer_562	H0589_93745	13-Jul-2005	2
GTCGCGCCCCCCGCGGGCGCGTGGATTGAAAC	1	plus	CATCAGATTGTAATTGCGCCCACTTACCCGCAGT	CATCAGATTGTAATTGCGCCCACTTACCCGCAGT	Spacer_206	H0589_93745	13-Jul-2005	9
GTCGCGCCCCCCGCGGGCGCGTGGATTGAAAC	1	plus	CAAGTAATCGTAATCCGAGTGCATGGATGGTTTC	CAAGTAATCGTAATCCGAGTGCATGGATGGTTTC	Spacer_343	H0589_93745	13-Jul-2005	6
GTCGCGCCCCCCGCGGGCGCGTGGATTGAAAC	1	plus	CCCACGTACCCCTTATTCTCAAGCATCATCGA	CCCACGTACCCCTTATTCTCAAGCATCATCGA	Spacer_344	H0589_93745	13-Jul-2005	14
GTCGCGCCCCCCGCGGGCGCGTGGATTGAAAC	1	plus	ACTTCACAAAGCACACTTTCAAAAATTCCTTAAA	ACTTCACAAAGCACACTTTCAAAAATTCCTTAAA	Spacer_212	H0589_93745	13-Jul-2005	10
GTCGCGCCCCCCGCGGGCGCGTGGATTGAAAC	1	plus	ATAATACCCTGCACTCTCCAACCTTCAATCCCGAA	ATAATACCCTGCACTCTCCAACCTTCAATCCCGAA	Spacer_431	H0589_93745	13-Jul-2005	16
GTCGCGCCCCCCGCGGGCGCGTGGATTGAAAC	1	plus	GGCATATAACCACGAAAACACGACGTATAATAC	GGCATATAACCACGAAAACACGACGTATAATAC	Spacer_425	H0589_93745	13-Jul-2005	42
GTCGCGCCCCCCGCGGGCGCGTGGATTGAAAC	1	plus	ATTGACAGCTCCATCCCGTCAGACCTTAACTTCA	ATTGACAGCTCCATCCCGTCAGACCTTAACTTCA	Spacer_563	H0589_93745	13-Jul-2005	2
GTCGCGCCCCCCGCGGGCGCGTGGATTGAAAC	1	plus	TGTTAATAAACTTGATGATCAAGGATTCCCAAA	TGTTAATAAACTTGATGATCAAGGATTCCCAAA	Spacer_564	H0589_93745	13-Jul-2005	3
GTCGCGCCCCCCGCGGGCGCGTGGATTGAAAC	1	plus	CACGAACGATGAAAATCATAATGATGCACGAA	CACGAACGATGAAAATCATAATGATGCACGAA	Spacer_82	H0589_93745	13-Jul-2005	41
GTCGCGCCCCCCGCGGGCGCGTGGATTGAAAC	1	plus	ATTAGCTGCGTTAGCTGCATTAGCTGCGTCATTAGCTG	ATTAGCTGCGTTAGCTGCATTAGCTGCGTCATTAGCTG	Spacer_310	H0589_93745	13-Jul-2005	85
GTCGCGCCCCCCGCGGGCGCGTGGATTGAAAC	1	plus	AGTATTAACAGGTTTTCCAGCTCTTACACAGAC	AGTATTAACAGGTTTTCCAGCTCTTACACAGAC	Spacer_565	H0589_93745	13-Jul-2005	3
GTCGCGCCCCCCGCGGGCGCGTGGATTGAAAC	1	plus	GAGCCTTCCCAATACCTGCGCACGGCAGTATTCGTCA	GAGCCTTCCCAATACCTGCGCACGGCAGTATTCGTCA	Spacer_125	H0589_93745	13-Jul-2005	79
GTCGCGCCCCCCGCGGGCGCGTGGATTGAAAC	1	plus	GCGTTGATTGTGAGTATGCAAGCGAGTGGGTTGATA	GCGTTGATTGTGAGTATGCAAGCGAGTGGGTTGATA	Spacer_80	H0589_93745	13-Jul-2005	42
GTCGCGCCCCCCGCGGGCGCGTGGATTGAAAC	1	plus	GCGTTGAATTGCAAGCGCTTGCTGTAAGTTAAT	GCGTTGAATTGCAAGCGCTTGCTGTAAGTTAAT	Spacer_566	H0589_93745	13-Jul-2005	2
GTCGCGCCCCCCGCGGGCGCGTGGATTGAAAC	1	plus	ATCAACCTAAAAACAAACACACCAATGTCTAA	ATCAACCTAAAAACAAACACACCAATGTCTAA	Spacer_81	H0589_93745	13-Jul-2005	38
GTCGCGCCCCCCGCGGGCGCGTGGATTGAAAC	1	plus	CTTTAATTGTTCGCACATATGTTATCTCAAAAAATCAA	CTTTAATTGTTCGCACATATGTTATCTCAAAAAATCAA	Spacer_567	H0589_93745	13-Jul-2005	2
GTCGCGCCCCCCGCGGGCGCGTGGATTGAAAC	1	plus	GGAAACAACATCAACAATCAAATCTAAAGTAAAA	GGAAACAACATCAACAATCAAATCTAAAGTAAAA	Spacer_446	H0589_93745	13-Jul-2005	7
GTCGCGCCCCCCGCGGGCGCGTGGATTGAAAC	1	plus	TGCTTTTAGCTCTGTGTGCTGCTCTCTCATCTCTT	TGCTTTTAGCTCTGTGTGCTGCTCTCTCATCTCTT	Spacer_230	H0589_93745	13-Jul-2005	10
GTCGCGCCCCCCGCGGGCGCGTGGATTGAAAC	1	plus	AAACTCATCTGTTATCACCTCCGTCATCGATGAG	AAACTCATCTGTTATCACCTCCGTCATCGATGAG	Spacer_568	H0589_93745	13-Jul-2005	2
GTCGCGCCCCCCGCGGGCGCGTGGATTGAAAC	1	plus	ATGTTTAAGCCCTATCATAATCAAGCCAGATTTAT	ATGTTTAAGCCCTATCATAATCAAGCCAGATTTAT	Spacer_74	H0589_93745	13-Jul-2005	99
GTCGCGCCCCCCGCGGGCGCGTGGATTGAAAC	1	plus	TCATGCCATGAGGAGATCGAAGAATGGCAAAAGGTC	TCATGCCATGAGGAGATCGAAGAATGGCAAAAGGTC	Spacer_448	H0589_93745	13-Jul-2005	7
GTCGCGCCCCCCGCGGGCGCGTGGATTGAAAC	1	plus	AGGCTAGGGGTAACTGAAAATTCAACAACCTAC	AGGCTAGGGGTAACTGAAAATTCAACAACCTAC	Spacer_569	H0589_93745	13-Jul-2005	2
GTCGCGCCCCCCGCGGGCGCGTGGATTGAAAC	1	plus	TCACCTTACATGAAACAAATGACTGTCGTGTTGTAC	TCACCTTACATGAAACAAATGACTGTCGTGTTGTAC	Spacer_326	H0589_93745	13-Jul-2005	37
GTCGCGCCCCCCGCGGGCGCGTGGATTGAAAC	1	plus	CTTATCATGTCAGCGGTCATAGAGATCAACGGCGA	CTTATCATGTCAGCGGTCATAGAGATCAACGGCGA	Spacer_570	H0589_93745	13-Jul-2005	2
GTCGCGCCCCCCGCGGGCGCGTGGATTGAAAC	1	plus	CCGTCGTAATCGTCAGAGCTCCAACAGAGTTAT	CCGTCGTAATCGTCAGAGCTCCAACAGAGTTAT	Spacer_172	H0589_93745	13-Jul-2005	4
GTCGCGCCCCCCGCGGGCGCGTGGATTGAAAC	1	plus	ATCAATTGCGGTCCTGTATTTGAGGGCGAGCTTC	ATCAATTGCGGTCCTGTATTTGAGGGCGAGCTTC	Spacer_451	H0589_93745	13-Jul-2005	3
GTCGCGCCCCCCGCGGGCGCGTGGATTGAAAC	1	plus	GGATACATCGAATGACCCAGGGTAACTTATCCTTG	GGATACATCGAATGACCCAGGGTAACTTATCCTTG	Spacer_571	H0589_93745	13-Jul-2005	2
GTCGCGCCCCCCGCGGGCGCGTGGATTGAAAC	1	plus	TACGCAGTGAGCCAAGGGCCTAATGCCAACAAT	TACGCAGTGAGCCAAGGGCCTAATGCCAACAAT	Spacer_192	H0589_93745	13-Jul-2005	7
GTCGCGCCCCCCGCGGGCGCGTGGATTGAAAC	1	plus	AAACGATCAATACGCGATGCGTAGGAGCTTGTTGA	AAACGATCAATACGCGATGCGTAGGAGCTTGTTGA	Spacer_572	H0589_93745	13-Jul-2005	41
GTCGCGCCCCCCGCGGGCGCGTGGATTGAAAC	1	plus	TTTCCGAAAACAGGCAAGAGACTGCCAAACGGA	TTTCCGAAAACAGGCAAGAGACTGCCAAACGGA	Spacer_175	H0589_93745	13-Jul-2005	2
GTCGCGCCCCCCGCGGGCGCGTGGATTGAAAC	1	plus	GTAAGCTCTCGGCTTGATCTGTATATTGTACCCGA	GTAAGCTCTCGGCTTGATCTGTATATTGTACCCGA	Spacer_115	H0589_93745	13-Jul-2005	15
GTCGCGCCCCCCGCGGGCGCGTGGATTGAAAC	1	plus	AGGAAAGCTCTTCCAATCTCCGGCCCACTCAAG	AGGAAAGCTCTTCCAATCTCCGGCCCACTCAAG	Spacer_195	H0589_93745	13-Jul-2005	5
GTCGCGCCCCCCGCGGGCGCGTGGATTGAAAC	1	plus	CTCCTCTATCGGTATCTGATAGCTGTCTTTAG	CTCCTCTATCGGTATCTGATAGCTGTCTTTAG	Spacer_353	H0589_93745	13-Jul-2005	9
GTCGCGCCCCCCGCGGGCGCGTGGATTGAAAC	1	plus	CGTTTAATTTTGAGACTGATGATCTGCTTGAAATGG	CGTTTAATTTTGAGACTGATGATCTGCTTGAAATGG	Spacer_474	H0589_93745	13-Jul-2005	4
GTCGCGCCCCCCGCGGGCGCGTGGATTGAAAC	1	plus	TCGACTGGATCGGTGAGTTTCCCATCGATCGAGT	TCGACTGGATCGGTGAGTTTCCCATCGATCGAGT	Spacer_218	H0589_93745	13-Jul-2005	16
GTCGCGCCCCCCGCGGGCGCGTGGATTGAAAC	1	plus	TTTTGAGCAGCAATTCGAGCTTATCGAAAAGGCA	TTTTGAGCAGCAATTCGAGCTTATCGAAAAGGCA	Spacer_298	H0589_93745	13-Jul-2005	4
GTCGCGCCCCCCGCGGGCGCGTGGATTGAAAC	1	plus	TTTTATCGCTTTTGCTGCTGCGAGCTCTTGCTTTAA	TTTTATCGCTTTTGCTGCTGCGAGCTCTTGCTTTAA	Spacer_573	H0589_93745	13-Jul-2005	2
GTCGCGCCCCCCGCGGGCGCGTGGATTGAAAC	1	plus	AGCGATTCCTCCATTGATCTGGATGTCGAAAAGGTT	AGCGATTCCTCCATTGATCTGGATGTCGAAAAGGTT	Spacer_315	H0589_93745	13-Jul-2005	7
GTCGCGCCCCCCGCGGGCGCGTGGATTGAAAC	1	plus	CCGGGTATTACTGCTACTGTGGATTCGGAGTACG	CCGGGTATTACTGCTACTGTGGATTCGGAGTACG	Spacer_40	H0589_93745	13-Jul-2005	29
GTCGCGCCCCCCGCGGGCGCGTGGATTGAAAC	1	plus	GCATCACGCCAAACATCGCGCGCGGTTTCATAG	GCATCACGCCAAACATCGCGCGCGGTTTCATAG	Spacer_574	H0589_93745	13-Jul-2005	5
GTCGCGCCCCCCGCGGGCGCGTGGATTGAAAC	1	plus	ACGGAGGCAGAGCAGTCAGCGAAGGACAATCTC	ACGGAGGCAGAGCAGTCAGCGAAGGACAATCTC	Spacer_399	H0589_93745	13-Jul-2005	27
GTCGCGCCCCCCGCGGGCGCGTGGATTGAAAC	1	plus	GATGTATCTGAAGTGGAAGGGAAAAATATCGAA	GATGTATCTGAAGTGGAAGGGAAAAATATCGAA	Spacer_89	H0589_93745	13-Jul-2005	91
GTCGCGCCCCCCGCGGGCGCGTGGATTGAAAC	1	plus	GGCACAAGATCAATAAGGGATACTTGCGGTCGGC	GGCACAAGATCAATAAGGGATACTTGCGGTCGGC	Spacer_329	H0589_93745	13-Jul-2005	5
GTCGCGCCCCCCGCGGGCGCGTGGATTGAAAC	1	plus	ACGATAGGGATTAGTCAGGTTCCAACGCTTA	ACGATAGGGATTAGTCAGGTTCCAACGCTTA	Spacer_84	H0589_93745	13-Jul-2005	54
GTCGCGCCCCCCGCGGGCGCGTGGATTGAAAC	1	plus	GCCACACCTTATGATGCCGCATTCATCTCTTGTG	GCCACACCTTATGATGCCGCATTCATCTCTTGTG	Spacer_575	H0589_93745	13-Jul-2005	2
GTCGCGCCCCCCGCGGGCGCGTGGATTGAAAC	1	plus	ATCACCAGGACTTTCTGGCATCCGTCTACGTAGTCTAC	ATCACCAGGACTTTCTGGCATCCGTCTACGTAGTCTAC	Spacer_257	H0589_93745	13-Jul-2005	42
GTCGCGCCCCCCGCGGGCGCGTGGATTGAAAC	1	plus	GGCGGAGATCGGGCGCGTGATCAGGTACTCGAT	GGCGGAGATCGGGCGCGTGATCAGGTACTCGAT	Spacer_332	H0589_93745	13-Jul-2005	11
GTCGCGCCCCCCGCGGGCGCGTGGATTGAAAC	1	plus	GCTATAAAGATATGTCTTGAGAGTCTTTTTTGATT	GCTATAAAGATATGTCTTGAGAGTCTTTTTTGATT	Spacer_75	H0589_93745	13-Jul-2005	89
GTCGCGCCCCCCGCGGGCGCGTGGATTGAAAC	1	plus	AACAGTTCCTTTTTTAAAAACTGCTCAATTAATCAT	AACAGTTCCTTTTTTAAAAACTGCTCAATTAATCAT	Spacer_97	H0589_93745	13-Jul-2005	40
GTCGCGCCCCCCGCGGGCGCGTGGATTGAAAC	1	plus	ACCGCAGGTGGGATGGTAGAGACCTCTGAAGGT	ACCGCAGGTGGGATGGTAGAGACCTCTGAAGGT	Spacer_336	H0589_93745	13-Jul-2005	11
GTCGCGCCCCCCGCGGGCGCGTGGATTGAAAC	1	plus	AGGCATGGTGATTATCAATGATACATTGTCGTCA	AGGCATGGTGATTATCAATGATACATTGTCGTCA	Spacer_444	H0589_93745	13-Jul-2005	33
GTCGCGCCCCCCGCGGGCGCGTGGATTGAAAC	1	plus	CAAGACAACGGCTCTGCACTGGCGGACAGCTTGAA	CAAGACAACGGCTCTGCACTGGCGGACAGCTTGAA	Spacer_53	H0589_93745	13-Jul-2005	79
GTCGCGCCCCCCGCGGGCGCGTGGATTGAAAC	1	plus	GATTAAAGTAATGAAATAATGTCTTGTAATAGT	GATTAAAGTAATGAAATAATGTCTTGTAATAGT	Spacer_231	H0589_93745	13-Jul-2005	11
GTCGCGCCCCCCGCGGGCGCGTGGATTGAAAC	1	plus	ATTTCAGCCATGCTATATAATATAGCATGGCTTGAA	ATTTCAGCCATGCTATATAATATAGCATGGCTTGAA	Spacer_66	H0589_93745	13-Jul-2005	71
GTCGCGCCCCCCGCGGGCGCGTGGATTGAAAC	1	plus	TTCAGCGATATACAAATACGGTACAAAATCGAAC	TTCAGCGATATACAAATACGGTACAAAATCGAAC	Spacer_576	H0589_93745	13-Jul-2005	2
GTCGCGCCCCCCGCGGGCGCGTGGATTGAAAC	1	plus	CAAGTTCTGCGCGGACTTCTGAAGACTGACGTGCAA	CAAGTTCTGCGCGGACTTCTGAAGACTGACGTGCAA	Spacer_234	H0589_93745	13-Jul-2005	16
GTCGCGCCCCCCGCGGGCGCGTGGATTGAAAC	1	plus	TTTAAGTTGTTTTATTACTACACTTTCTGGCTCAT	TTTAAGTTGTTTTATTACTACACTTTCTGGCTCAT	Spacer_577	H0589_93745	13-Jul-2005	4
GTCGCGCCCCCCGCGGGCGCGTGGATTGAAAC	1	plus	GTAAATACGGGAGTTCCGCGCATGCGTGGATA	GTAAATACGGGAGTTCCGCGCATGCGTGGATA	Spacer_73	H0589_93745	13-Jul-2005	37
GTCGCGCCCCCCGCGGGCGCGTGGATTGAAAC	1	plus	AATGACACACAAGGAGGCTCACTTGCAGATGCAC	AATGACACACAAGGAGGCTCACTTGCAGATGCAC	Spacer_79	H0589_93745	13-Jul-2005	76
GTCGCGCCCCCCGCGGGCGCGTGGATTGAAAC	1	plus	ATACCCCATGATACTCTTGGCATCAGCTACCC	ATACCCCATGATACTCTTGGCATCAGCTACCC	Spacer_486	H0589_93745	13-Jul-2005	49
GTCGCGCCCCCCGCGGGCGCGTGGATTGAAAC	1	plus	ATACCCCATGATACTCTTGGCATCAGCTACCCAC	ATACCCCATGATACTCTTGGCATCAGCTACCCAC	Spacer_578	H0589_93745	13-Jul-2005	2
GTCGCGCCCCCCGCGGGCGCGTGGATTGAAAC	1	plus	TTCATTGCTTGTTGCTGGAGCAAACGGAGCAA	TTCATTGCTTGTTGCTGGAGCAAACGGAGCAA	Spacer_71	H0589_93745	13-Jul-2005	48
GTCGCGCCCCCCGCGGGCGCGTGGATTGAAAC	1	plus	CATCACCTGCGAATCTCCAAGACGGAACCGCT	CATCACCTGCGAATCTCCAAGACGGAACCGCT	Spacer_579	H0589_93745	13-Jul-2005	2
GTCGCGCCCCCCGCGGGCGCGTGGATTGAAAC	1	plus	TTAACCCATATAATGCATTGCTTCAGGCTGAGTC	TTAACCCATATAATGCATTGCTTCAGGCTGAGTC	Spacer_459	H0589_93745	13-Jul-2005	11
GTCGCGCCCCCCGCGGGCGCGTGGATTGAAAC	1	plus	ACAAGCTACTCCGACCGCCTCGGGACCAGAGCAAA	ACAAGCTACTCCGACCGCCTCGGGACCAGAGCAAA	Spacer_463	H0589_93745	13-Jul-2005	13
GTCGCGCCCCCCGCGGGCGCGTGGATTGAAAC	1	plus	CCGTTAAACGTGTTCCAGTCGGTGTGTGATAGATAC	CCGTTAAACGTGTTCCAGTCGGTGTGTGATAGATAC	Spacer_580	H0589_93745	13-Jul-2005	2
GTCGCGCCCCCCGCGGGCGCGTGGATTGAAAC	1	plus	ATTATAGTGTGCATAGAATATACAAGCATTGA	ATTATAGTGTGCATAGAATATACAAGCATTGA	Spacer_93	H0589_93745	13-Jul-2005	100
GTCGCGCCCCCCGCGGGCGCGTGGATTGAAAC	1	plus	CAAGCAATTCAGCTCCCTTTAAGATGATCGGCT	CAAGCAATTCAGCTCCCTTTAAGATGATCGGCT	Spacer_581	H0589_93745	13-Jul-2005	3
GTCGCGCCCCCCGCGGGCGCGTGGATTGAAAC	1	plus	CTAAAATAACCGGTATTGTCGAAGATAAGTGTGCGAT	CTAAAATAACCGGTATTGTCGAAGATAAGTGTGCGAT	Spacer_112	H0589_93745	13-Jul-2005	69
GTCGCGCCCCCCGCGGGCGCGTGGATTGAAAC	1	plus	TGGAATTACCTGTAGTAAAACCTATCGCAACAAA	TGGAATTACCTGTAGTAAAACCTATCGCAACAAA	Spacer_582	H0589_93745	13-Jul-2005	2
GTCGCGCCCCCCGCGGGCGCGTGGATTGAAAC	1	plus	CGGCAAGTGCTGCAATACGCCGGTGCGTTTCCG	CGGCAAGTGCTGCAATACGCCGGTGCGTTTCCG	Spacer_583	H0589_93745	13-Jul-2005	3
GTCGCGCCCCCCGCGGGCGCGTGGATTGAAAC	1	plus	TTCGTGGAAATACATCGAACGCGTATGCTTACTCA	TTCGTGGAAATACATCGAACGCGTATGCTTACTCA	Spacer_584	H0589_93745	13-Jul-2005	6
GTCGCGCCCCCCGCGGGCGCGTGGATTGAAAC	1	plus	ATGTTGAATTCGCTATTGGCTTTGGATATCTCCTC	ATGTTGAATTCGCTATTGGCTTTGGATATCTCCTC	Spacer_585	H0589_93745	13-Jul-2005	2
GTCGCGCCCCCCGCGGGCGCGTGGATTGAAAC	1	plus	AGGTTTATTGATCGCGACGCACATGCTGACCGC	AGGTTTATTGATCGCGACGCACATGCTGACCGC	Spacer_51	H0589_93745	13-Jul-2005	80
GTCGCGCCCCCCGCGGGCGCGTGGATTGAAAC	1	plus	AGCGACAAGGCGAAGTCCGTCGATAGACAGTTGC	AGCGACAAGGCGAAGTCCGTCGATAGACAGTTGC	Spacer_586	H0589_93745	13-Jul-2005	3
GTCGCGCCCCCCGCGGGCGCGTGGATTGAAAC	1	plus	AAACTCGAAATGCGATCCATCGTTTACCCCTTG	AAACTCGAAATGCGATCCATCGTTTACCCCTTG	Spacer_587	H0589_93745	13-Jul-2005	5
GTCGCGCCCCCCGCGGGCGCGTGGATTGAAAC	1	plus	AACCTCATCAACCTCAGCTACCCCAATCGTGCC	AACCTCATCAACCTCAGCTACCCCAATCGTGCC	Spacer_588	H0589_93745	13-Jul-2005	2
GTCGCGCCCCCCGCGGGCGCGTGGATTGAAAC	1	plus	CCTTGCTCGCACCGTATCGAGTGTCGGTGCTTT	CCTTGCTCGCACCGTATCGAGTGTCGGTGCTTT	Spacer_363	H0589_93745	13-Jul-2005	52
GTCGCGCCCCCCGCGGGCGCGTGGATTGAAAC	1	plus	TACTGCTACCACTCCTTTGGATTGTTGGCATTTAA	TACTGCTACCACTCCTTTGGATTGTTGGCATTTAA	Spacer_589	H0589_93745	13-Jul-2005	2
GTCGCGCCCCCCGCGGGCGCGTGGATTGAAAC	1	plus	ACTGAGGCAGAGCAGTCAGCGAAGGACAATCTCA	ACTGAGGCAGAGCAGTCAGCGAAGGACAATCTCA	Spacer_134	H0589_93745	13-Jul-2005	41
GTCGCGCCCCCCGCGGGCGCGTGGATTGAAAC	1	plus	ACGCTGCACTGCAAGCGCTTGTTGTAAGTTAATT	ACGCTGCACTGCAAGCGCTTGTTGTAAGTTAATT	Spacer_63	H0589_93745	13-Jul-2005	92
GTCGCGCCCCCCGCGGGCGCGTGGATTGAAAC	1	plus	GCTTTAGTTGGTGTGCAGCCACCATTGTTGTGC	GCTTTAGTTGGTGTGCAGCCACCATTGTTGTGC	Spacer_339	H0589_93745	13-Jul-2005	5
GTCGCGCCCCCCGCGGGCGCGTGGATTGAAAC	1	plus	TCTGCCGACCCTTTCTACCCTCGTAATGCGGAACA	TCTGCCGACCCTTTCTACCCTCGTAATGCGGAACA	Spacer_590	H0589_93745	13-Jul-2005	4
GTCGCGCCCCCCGCGGGCGCGTGGATTGAAAC	1	plus	GACCATTTAAACAAAGGTGTTGCTGTAGGATCAA	GACCATTTAAACAAAGGTGTTGCTGTAGGATCAA	Spacer_348	H0589_93745	13-Jul-2005	36
GTCGCGCCCCCCGCGGGCGCGTGGATTGAAAC	1	plus	GTGCCTAAGTAAGGTTAAATACCTATGCCCAAGTAAG	GTGCCTAAGTAAGGTTAAATACCTATGCCCAAGTAAG	Spacer_124	H0589_93745	13-Jul-2005	83
GTCGCGCCCCCCGCGGGCGCGTGGATTGAAAC	1	plus	AAGCTCTGATAGATATGCATCATTCCATGGGCCTCT	AAGCTCTGATAGATATGCATCATTCCATGGGCCTCT	Spacer_351	H0589_93745	13-Jul-2005	36
GTCGCGCCCCCCGCGGGCGCGTGGATTGAAAC	1	plus	GCTATCGGTCAACAGCGTTTTCGCCACCTGAGCAGC	GCTATCGGTCAACAGCGTTTTCGCCACCTGAGCAGC	Spacer_493	H0589_93745	13-Jul-2005	2
GTCGCGCCCCCCGCGGGCGCGTGGATTGAAAC	1	plus	TCCGTCAGTTGTTGACGGCGGTGTTGGGCTGG	TCCGTCAGTTGTTGACGGCGGTGTTGGGCTGG	Spacer_222	H0589_93745	13-Jul-2005	39
GTCGCGCCCCCCGCGGGCGCGTGGATTGAAAC	1	plus	AGTTCCAGCCAGATCCCACGCCCTGACGGTTT	AGTTCCAGCCAGATCCCACGCCCTGACGGTTT	Spacer_322	H0589_93745	13-Jul-2005	37
GTCGCGCCCCCCGCGGGCGCGTGGATTGAAAC	1	plus	GCATGTTCGAACATGTTATCTCAAAAAATCAAA	GCATGTTCGAACATGTTATCTCAAAAAATCAAA	Spacer_442	H0589_93745	13-Jul-2005	19
GTCGCGCCCCCCGCGGGCGCGTGGATTGAAAC	1	plus	ACCTCTAACGCGAGCGTCTACCAATTTCGCCAA	ACCTCTAACGCGAGCGTCTACCAATTTCGCCAA	Spacer_591	H0589_93745	13-Jul-2005	2
GTCGCGCCCCCCGCGGGCGCGTGGATTGAAAC	1	plus	GGTTTCCCCTGTATGTAACAAGCAAGTAATTTT	GGTTTCCCCTGTATGTAACAAGCAAGTAATTTT	Spacer_205	H0589_93745	13-Jul-2005	16
GTCGCGCCCCCCGCGGGCGCGTGGATTGAAAC	1	plus	TCTACCTGGACGAACGTGATCACCACGCGCGCCAA	TCTACCTGGACGAACGTGATCACCACGCGCGCCAA	Spacer_592	H0589_93745	13-Jul-2005	2
GTCGCGCCCCCCGCGGGCGCGTGGATTGAAAC	1	plus	CACGAAATACTTGATTACAGAGATATACA	CACGAAATACTTGATTACAGAGATATACA	Spacer_178	H0589_93745	13-Jul-2005	4
GTCGCGCCCCCCGCGGGCGCGTGGATTGAAAC	1	plus	GTTATATCAAGGATAAACTCATTCACAACCCCTGA	GTTATATCAAGGATAAACTCATTCACAACCCCTGA	Spacer_128	H0589_93745	13-Jul-2005	58
GTCGCGCCCCCCGCGGGCGCGTGGATTGAAAC	1	plus	ACAATTAATCTCTAATTGCTTTCATTTCAGCCCT	ACAATTAATCTCTAATTGCTTTCATTTCAGCCCT	Spacer_207	H0589_93745	13-Jul-2005	18
GTCGCGCCCCCCGCGGGCGCGTGGATTGAAAC	1	plus	TATTCCACACGGGTTAATTTGCGCAACTTATTAT	TATTCCACACGGGTTAATTTGCGCAACTTATTAT	Spacer_593	H0589_93745	13-Jul-2005	2
GTCGCGCCCCCCGCGGGCGCGTGGATTGAAAC	1	plus	CATCCAGAAGAAAGGTTCGCGTTACCTCCAGCTTC	CATCCAGAAGAAAGGTTCGCGTTACCTCCAGCTTC	Spacer_308	H0589_93745	13-Jul-2005	13
GTCGCGCCCCCCGCGGGCGCGTGGATTGAAAC	1	plus	GCTTAAAGGAATATTCTGGCGTGATGATAGCCTT	GCTTAAAGGAATATTCTGGCGTGATGATAGCCTT	Spacer_317	H0589_93745	13-Jul-2005	6
GTCGCGCCCCCCGCGGGCGCGTGGATTGAAAC	1	plus	TTCTCTATTTCTTATTTTCTTCCTGTGACAAAAGAA	TTCTCTATTTCTTATTTTCTTCCTGTGACAAAAGAA	Spacer_393	H0589_93745	13-Jul-2005	20
GTCGCGCCCCCCGCGGGCGCGTGGATTGAAAC	1	plus	ACCAGATGCTCGCCAGCAACGTCCTGAATATT	ACCAGATGCTCGCCAGCAACGTCCTGAATATT	Spacer_318	H0589_93745	13-Jul-2005	9
GTCGCGCCCCCCGCGGGCGCGTGGATTGAAAC	1	plus	TTGAAAAATTATGGCCCTTTGGTTATGCAACAATTG	TTGAAAAATTATGGCCCTTTGGTTATGCAACAATTG	Spacer_299	H0589_93745	13-Jul-2005	4
GTCGCGCCCCCCGCGGGCGCGTGGATTGAAAC	1	plus	ACAATTAATCTCTAATCTCTCATTTCAGCCATG	ACAATTAATCTCTAATCTCTCATTTCAGCCATG	Spacer_70	H0589_93745	13-Jul-2005	85
GTCGCGCCCCCCGCGGGCGCGTGGATTGAAAC	1	plus	TTGATTATAAATAGGTTGTTCACCAATATGTGCTAAT	TTGATTATAAATAGGTTGTTCACCAATATGTGCTAAT	Spacer_188	H0589_93745	13-Jul-2005	6
GTCGCGCCCCCCGCGGGCGCGTGGATTGAAAC	1	plus	ACGATTTAGTCCGGGTGGTTAGCCGAGCGCGAC	ACGATTTAGTCCGGGTGGTTAGCCGAGCGCGAC	Spacer_594	H0589_93745	13-Jul-2005	2
GTCGCGCCCCCCGCGGGCGCGTGGATTGAAAC	1	plus	ATAACATTAACCCAACGAAAGACACTAACCATA	ATAACATTAACCCAACGAAAGACACTAACCATA	Spacer_595	H0589_93745	13-Jul-2005	2
GTCGCGCCCCCCGCGGGCGCGTGGATTGAAAC	1	plus	AGAAGAAAACCCGAACGCTGGCCCATAACGCGG	AGAAGAAAACCCGAACGCTGGCCCATAACGCGG	Spacer_465	H0589_93745	13-Jul-2005	3
GTCGCGCCCCCCGCGGGCGCGTGGATTGAAAC	1	plus	TCAATACGACAACAGGCGATGATGTCGCTCTAA	TCAATACGACAACAGGCGATGATGTCGCTCTAA	Spacer_434	H0589_93745	13-Jul-2005	12
GTCGCGCCCCCCGCGGGCGCGTGGATTGAAAC	1	plus	GCCGCATTGATAGGGGTTTCTCTTGGATTCTG	GCCGCATTGATAGGGGTTTCTCTTGGATTCTG	Spacer_422	H0589_93745	13-Jul-2005	2
GTCGCGCCCCCCGCGGGCGCGTGGATTGAAAC	1	plus	TCGCTAGTAAGCGAGCTTATCAACCAACCATG	TCGCTAGTAAGCGAGCTTATCAACCAACCATG	Spacer_596	H0589_93745	13-Jul-2005	2
GTCGCGCCCCCCGCGGGCGCGTGGATTGAAAC	1	plus	CTTGTGTGCGCCCTAACAGTTACTTGTGTCGGTG	CTTGTGTGCGCCCTAACAGTTACTTGTGTCGGTG	Spacer_435	H0589_93745	13-Jul-2005	9
GTCGCGCCCCCCGCGGGCGCGTGGATTGAAAC	1	plus	TTGCTTTGACTTCGGTATATCGTCCACGAAGTAC	TTGCTTTGACTTCGGTATATCGTCCACGAAGTAC	Spacer_597	H0589_93745	13-Jul-2005	3
GTCGCGCCCCCCGCGGGCGCGTGGATTGAAAC	1	plus	TTATCCCATACTCTCAAATGAGGAACAAACGCT	TTATCCCATACTCTCAAATGAGGAACAAACGCT	Spacer_505	H0589_93745	13-Jul-2005	3
GTCGCGCCCCCCGCGGGCGCGTGGATTGAAAC	1	plus	AACAGTAAACGGCTTTGAGTGATGGACAACAAGAAC	AACAGTAAACGGCTTTGAGTGATGGACAACAAGAAC	Spacer_413	H0589_93745	13-Jul-2005	9
GTCGCGCCCCCCGCGGGCGCGTGGATTGAAAC	1	plus	GTATATATAATCATCCGAAACAGGTACACTCAAA	GTATATATAATCATCCGAAACAGGTACACTCAAA	Spacer_598	H0589_93745	13-Jul-2005	3
GTCGCGCCCCCCGCGGGCGCGTGGATTGAAAC	1	plus	GATTTAACCATCCGAGCAAGAACTTTGCTTGAG	GATTTAACCATCCGAGCAAGAACTTTGCTTGAG	Spacer_191	H0589_93745	13-Jul-2005	7
GTCGCGCCCCCCGCGGGCGCGTGGATTGAAAC	1	plus	AGAGATCTGTGTGAGGATATCTGGACAAAGAGA	AGAGATCTGTGTGAGGATATCTGGACAAAGAGA	Spacer_417	H0589_93745	13-Jul-2005	11
GTCGCGCCCCCCGCGGGCGCGTGGATTGAAAC	1	plus	ATCGCACTGATCTGCCGTCTGTGTCCAATCGCA	ATCGCACTGATCTGCCGTCTGTGTCCAATCGCA	Spacer_64	H0589_93745	13-Jul-2005	8
GTCGCGCCCCCCGCGGGCGCGTGGATTGAAAC	1	plus	GTATCTCTGCCGTGACTCGGTCGATGAACTCATCGG	GTATCTCTGCCGTGACTCGGTCGATGAACTCATCGG	Spacer_282	H0589_93745	13-Jul-2005	8
GTCGCGCCCCCCGCGGGCGCGTGGATTGAAAC	1	plus	TCGGACATAGAAAGCGTAGACACTGAGAGGCGCTTTG	TCGGACATAGAAAGCGTAGACACTGAGAGGCGCTTTG	Spacer_253	H0589_93745	13-Jul-2005	7
GTCGCGCCCCCCGCGGGCGCGTGGATTGAAAC	1	plus	ATGATATAAAATGGAGAAAGGAAAACCCCGAAAA	ATGATATAAAATGGAGAAAGGAAAACCCCGAAAA	Spacer_599	H0589_93745	13-Jul-2005	2
GTCGCGCCCCCCGCGGGCGCGTGGATTGAAAC	1	plus	TTTCGCTGGATCACTACGGACACTTTACACACA	TTTCGCTGGATCACTACGGACACTTTACACACA	Spacer_340	H0589_93745	13-Jul-2005	11
GTCGCGCCCCCCGCGGGCGCGTGGATTGAAAC	1	plus	ATGTACCTGTTGTCGTGATCCTCCAGAAACCCT	ATGTACCTGTTGTCGTGATCCTCCAGAAACCCT	Spacer_341	H0589_93745	13-Jul-2005	12
GTCGCGCCCCCCGCGGGCGCGTGGATTGAAAC	1	plus	CATCCTGAACGTATACGCCACCTTTCTGTAATGT	CATCCTGAACGTATACGCCACCTTTCTGTAATGT	Spacer_600	H0589_93745	13-Jul-2005	2
GTCGCGCCCCCCGCGGGCGCGTGGATTGAAAC	1	plus	AATCCTTCGCTGTCTGCGTGCCAGACGTAGACTCC	AATCCTTCGCTGTCTGCGTGCCAGACGTAGACTCC	Spacer_440	H0589_93745	13-Jul-2005	11
GTCGCGCCCCCCGCGGGCGCGTGGATTGAAAC	1	plus	AGGAATCAATGGCAATAATGGTACGAATGGAAA	AGGAATCAATGGCAATAATGGTACGAATGGAAA	Spacer_601	H0589_93745	13-Jul-2005	3
GTCGCGCCCCCCGCGGGCGCGTGGATTGAAAC	1	plus	AAGCCATGCTATATAATATTATATAGC	AAGCCATGCTATATAATATTATATAGC	Spacer_312	H0589_93745	13-Jul-2005	94
GTCGCGCCCCCCGCGGGCGCGTGGATTGAAAC	1	plus	CCTTGAGCATAAAGTGCGTTCTGACTTGCGATATCC	CCTTGAGCATAAAGTGCGTTCTGACTTGCGATATCC	Spacer_224	H0589_93745	13-Jul-2005	15
GTCGCGCCCCCCGCGGGCGCGTGGATTGAAAC	1	plus	TTATATTCATCTGACGGCATTTATGATCCGGCGAC	TTATATTCATCTGACGGCATTTATGATCCGGCGAC	Spacer_396	H0589_93745	13-Jul-2005	37
GTCGCGCCCCCCGCGGGCGCGTGGATTGAAAC	1	plus	CCATTGCTTGCCACTCAGTCTCCTTTTCCCTTAG	CCATTGCTTGCCACTCAGTCTCCTTTTCCCTTAG	Spacer_426	H0589_93745	13-Jul-2005	36
GTCGCGCCCCCCGCGGGCGCGTGGATTGAAAC	1	plus	GACCTTAAGACCAAAGCCGCTGAGATGGTTACCTC	GACCTTAAGACCAAAGCCGCTGAGATGGTTACCTC	Spacer_602	H0589_93745	13-Jul-2005	2
GTCGCGCCCCCCGCGGGCGCGTGGATTGAAAC	1	plus	GCGGCACGGCGTAGACGATGCTGGACAGATTCAGG	GCGGCACGGCGTAGACGATGCTGGACAGATTCAGG	Spacer_503	H0589_93745	13-Jul-2005	3
GTCGCGCCCCCCGCGGGCGCGTGGATTGAAAC	1	plus	TAATCGTGGAATACTAATATGTCAATTCTTGGGCA	TAATCGTGGAATACTAATATGTCAATTCTTGGGCA	Spacer_603	H0589_93745	13-Jul-2005	12
GTCGCGCCCCCCGCGGGCGCGTGGATTGAAAC	1	plus	TCGCGATACCGACAGAAGGCGATAACGATACCGAAA	TCGCGATACCGACAGAAGGCGATAACGATACCGAAA	Spacer_320	H0589_93745	13-Jul-2005	12
GTCGCGCCCCCCGCGGGCGCGTGGATTGAAAC	1	plus	ATGCATATCGACATAAATGGGCCGTAACCCTGTGTC	ATGCATATCGACATAAATGGGCCGTAACCCTGTGTC	Spacer_34	H0589_93745	13-Jul-2005	80
GTCGCGCCCCCCGCGGGCGCGTGGATTGAAAC	1	plus	TTGGGCAATTGGGCGCGCTGGGGTCGTTGGGGT	TTGGGCAATTGGGCGCGCTGGGGTCGTTGGGGT	Spacer_604	H0589_93745	13-Jul-2005	36
GTCGCGCCCCCCGCGGGCGCGTGGATTGAAAC	1	plus	AACATATGAGTATTGATAAAAACAAAATTCGAAAT	AACATATGAGTATTGATAAAAACAAAATTCGAAAT	Spacer_98	H0589_93745	13-Jul-2005	8
GTCGCGCCCCCCGCGGGCGCGTGGATTGAAAC	1	plus	CTAAAAAGAACGGGGGTGAAACGCTCCTCCGATTTGA	CTAAAAAGAACGGGGGTGAAACGCTCCTCCGATTTGA	Spacer_107	H0589_93745	13-Jul-2005	87
GTCGCGCCCCCCGCGGGCGCGTGGATTGAAAC	1	plus	AGCGAAATACCTCTCCATCGCAAGAAAACTCTCG	AGCGAAATACCTCTCCATCGCAAGAAAACTCTCG	Spacer_91	H0589_93745	13-Jul-2005	4
GTCGCGCCCCCCGCGGGCGCGTGGATTGAAAC	1	plus	ACCAACACATTCCGGCATGCGTCTATTCGCGCCG	ACCAACACATTCCGGCATGCGTCTATTCGCGCCG	Spacer_605	H0589_93745	13-Jul-2005	2
GTCGCGCCCCCCGCGGGCGCGTGGATTGAAAC	1	plus	CTCCAGTATTAATTCATAGGTTCCCGCCACCGCTC	CTCCAGTATTAATTCATAGGTTCCCGCCACCGCTC	Spacer_350	H0589_93745	13-Jul-2005	11
GTCGCGCCCCCCGCGGGCGCGTGGATTGAAAC	1	plus	TCAAGATTGGAAGTCATCGCGTCACTGACACGC	TCAAGATTGGAAGTCATCGCGTCACTGACACGC	Spacer_268	H0589_93745	13-Jul-2005	2
GTCGCGCCCCCCGCGGGCGCGTGGATTGAAAC	1	plus	CGATGAGCGCGCAATGGCGACTGTACTCAAGAT	CGATGAGCGCGCAATGGCGACTGTACTCAAGAT	Spacer_269	H0589_93745	13-Jul-2005	7
GTCGCGCCCCCCGCGGGCGCGTGGATTGAAAC	1	plus	GCTTCCTAATGGGTCATTGATCGTGCAAAATACG	GCTTCCTAATGGGTCATTGATCGTGCAAAATACG	Spacer_606	H0589_93745	13-Jul-2005	2
GTCGCGCCCCCCGCGGGCGCGTGGATTGAAAC	1	plus	GCTGAAGAAGGTTTTATGAAGTCAGGCATGAACATAACAG	GCTGAAGAAGGTTTTATGAAGTCAGGCATGAACATAACAG	Spacer_296	H0589_93745	13-Jul-2005	3
GTCGCGCCCCCCGCGGGCGCGTGGATTGAAAC	1	plus	TGTTGAGCATCCTCTGCCGTCCTGATTGATGCCGTTAC	TGTTGAGCATCCTCTGCCGTCCTGATTGATGCCGTTAC	Spacer_319	H0589_93745	13-Jul-2005	13
GTCGCGCCCCCCGCGGGCGCGTGGATTGAAAC	1	plus	AAAGATGAGTGTGATATTAATTCGATTCTTCAGTCG	AAAGATGAGTGTGATATTAATTCGATTCTTCAGTCG	Spacer_200	H0589_93745	13-Jul-2005	12
GTCGCGCCCCCCGCGGGCGCGTGGATTGAAAC	1	plus	AAAGATGGTAAATTGAAGAGCTCATCAGGGGGA	AAAGATGGTAAATTGAAGAGCTCATCAGGGGGA	Spacer_607	H0589_93745	13-Jul-2005	2
GTCGCGCCCCCCGCGGGCGCGTGGATTGAAAC	1	plus	TGTGGAAAAGAAAGAATCAGCAATAAAAGCGGAAAC	TGTGGAAAAGAAAGAATCAGCAATAAAAGCGGAAAC	Spacer_445	H0589_93745	13-Jul-2005	50
GTCGCGCCCCCCGCGGGCGCGTGGATTGAAAC	1	plus	GCTTCTGCGCTCGGATCAACCTGCACGTTGAA	GCTTCTGCGCTCGGATCAACCTGCACGTTGAA	Spacer_608	H0589_93745	13-Jul-2005	2
GTCGCGCCCCCCGCGGGCGCGTGGATTGAAAC	1	plus	TTAGCATACTTCGCAGTCTTGATGATCTCTTT	TTAGCATACTTCGCAGTCTTGATGATCTCTTT	Spacer_609	H0589_93745	13-Jul-2005	2
GTCGCGCCCCCCGCGGGCGCGTGGATTGAAAC	1	plus	AGCCATAATCTCAGCCAGTGATTCAGCGATAAG	AGCCATAATCTCAGCCAGTGATTCAGCGATAAG	Spacer_118	H0589_93745	13-Jul-2005	46
GTCGCGCCCCCCGCGGGCGCGTGGATTGAAAC	1	plus	CATTTTCAACCAGGTTGCCATCACGGTCTCTCAA	CATTTTCAACCAGGTTGCCATCACGGTCTCTCAA	Spacer_201	H0589_93745	13-Jul-2005	5
GTCGCGCCCCCCGCGGGCGCGTGGATTGAAAC	1	plus	ATGAGGCTATGATCGTATACAAACTTTATCAAAT	ATGAGGCTATGATCGTATACAAACTTTATCAAAT	Spacer_610	H0589_93745	13-Jul-2005	2
GTCGCGCCCCCCGCGGGCGCGTGGATTGAAAC	1	plus	AAGTTTAATAACTCTCTTTTCGGGCAATGCAAAA	AAGTTTAATAACTCTCTTTTCGGGCAATGCAAAA	Spacer_611	H0589_93745	13-Jul-2005	2
GTCGCGCCCCCCGCGGGCGCGTGGATTGAAAC	1	plus	CTTCCGACGACGGGCGAGATTTCGCGCGAGTCCTC	CTTCCGACGACGGGCGAGATTTCGCGCGAGTCCTC	Spacer_612	H0589_93745	13-Jul-2005	2
GTCGCGCCCCCCGCGGGCGCGTGGATTGAAAC	1	plus	AATAGAGAGGGCCGCGGTATTCCCCGCTACCGTC	AATAGAGAGGGCCGCGGTATTCCCCGCTACCGTC	Spacer_356	H0589_93745	13-Jul-2005	34
GTCGCGCCCCCCGCGGGCGCGTGGATTGAAAC	1	plus	TTCCTGTGGGCTACAAACCGAATGTTATCAAGTCA	TTCCTGTGGGCTACAAACCGAATGTTATCAAGTCA	Spacer_345	H0589_93745	13-Jul-2005	2
GTCGCGCCCCCCGCGGGCGCGTGGATTGAAAC	1	plus	ATGTAAGGTGAGAATAGTACCCAATCGTCGCCTT	ATGTAAGGTGAGAATAGTACCCAATCGTCGCCTT	Spacer_355	H0589_93745	13-Jul-2005	46
GTCGCGCCCCCCGCGGGCGCGTGGATTGAAAC	1	plus	ACAGGTTAAGCGCTCAGAGATGGGGGCAGCCTCA	ACAGGTTAAGCGCTCAGAGATGGGGGCAGCCTCA	Spacer_613	H0589_93745	13-Jul-2005	2
GTCGCGCCCCCCGCGGGCGCGTGGATTGAAAC	1	plus	TTTCTGCAATTGAAATCAACTTTCAAAAACTATT	TTTCTGCAATTGAAATCAACTTTCAAAAACTATT	Spacer_614	H0589_93745	13-Jul-2005	3
GTCGCGCCCCCCGCGGGCGCGTGGATTGAAAC	1	plus	CACTGGTACTTCAGCTCTTTTTTCCAAAGATCAAGGAG	CACTGGTACTTCAGCTCTTTTTTCCAAAGATCAAGGAG	Spacer_270	H0589_93745	13-Jul-2005	7
GTCGCGCCCCCCGCGGGCGCGTGGATTGAAAC	1	plus	CCGCCATACGGAGGAACTTATTCTATGACGAT	CCGCCATACGGAGGAACTTATTCTATGACGAT	Spacer_117	H0589_93745	13-Jul-2005	43
GTCGCGCCCCCCGCGGGCGCGTGGATTGAAAC	1	plus	ATGCGTTTAACGTCTACACAGGAAAGTTCCCACCAT	ATGCGTTTAACGTCTACACAGGAAAGTTCCCACCAT	Spacer_615	H0589_93745	13-Jul-2005	2
GTCGCGCCCCCCGCGGGCGCGTGGATTGAAAC	1	plus	AGGCGAGAGGGATTCTTGGAAAGAGGTCTAC	AGGCGAGAGGGATTCTTGGAAAGAGGTCTAC	Spacer_215	H0589_93745	13-Jul-2005	41
GTCGCGCCCCCCGCGGGCGCGTGGATTGAAAC	1	plus	TAAATCATCTTTGTCCATTAGTCCAAAGGTGTC	TAAATCATCTTTGTCCATTAGTCCAAAGGTGTC	Spacer_331	H0589_93745	13-Jul-2005	2
GTCGCGCCCCCCGCGGGCGCGTGGATTGAAAC	1	plus	ACGCCAGTGACCAACCAATAACCCTACCTATGT	ACGCCAGTGACCAACCAATAACCCTACCTATGT	Spacer_243	H0589_93745	13-Jul-2005	44
GTCGCGCCCCCCGCGGGCGCGTGGATTGAAAC	1	plus	GGCACGATCTCGATTTCAAGCGCACACACCAAA	GGCACGATCTCGATTTCAAGCGCACACACCAAA	Spacer_472	H0589_93745	13-Jul-2005	6
GTCGCGCCCCCCGCGGGCGCGTGGATTGAAAC	1	plus	CTGCGAATGGATGTTCCTTAATACCATATCGAGTTT	CTGCGAATGGATGTTCCTTAATACCATATCGAGTTT	Spacer_616	H0589_93745	13-Jul-2005	2
GTCGCGCCCCCCGCGGGCGCGTGGATTGAAAC	1	plus	AGATGGTGGTTAATGTTTGGCGAAAATAAAGCTG	AGATGGTGGTTAATGTTTGGCGAAAATAAAGCTG	Spacer_617	H0589_93745	13-Jul-2005	3
GTCGCGCCCCCCGCGGGCGCGTGGATTGAAAC	1	plus	GTTCTGGTGAGGTTGCCCTTGCCGAAAAGGCCAC	GTTCTGGTGAGGTTGCCCTTGCCGAAAAGGCCAC	Spacer_618	H0589_93745	13-Jul-2005	2
GTCGCGCCCCCCGCGGGCGCGTGGATTGAAAC	1	plus	TAATATTTGCACGAACACCAAAATAAAAATCTGA	TAATATTTGCACGAACACCAAAATAAAAATCTGA	Spacer_619	H0589_93745	13-Jul-2005	5
GTCGCGCCCCCCGCGGGCGCGTGGATTGAAAC	1	plus	TATTCTTGTCTAAGTCATCAACACAAGTCTCGAT	TATTCTTGTCTAAGTCATCAACACAAGTCTCGAT	Spacer_620	H0589_93745	13-Jul-2005	2
GTCGCGCCCCCCGCGGGCGCGTGGATTGAAAC	1	plus	ATTACACAGAAACCTACAAGGCAAAGTAATGAA	ATTACACAGAAACCTACAAGGCAAAGTAATGAA	Spacer_621	H0589_93745	13-Jul-2005	2
GTCGCGCCCCCCGCGGGCGCGTGGATTGAAAC	1	plus	TTCCCCATGCCTCCGTAGCGATACTTACCGTACC	TTCCCCATGCCTCCGTAGCGATACTTACCGTACC	Spacer_424	H0589_93745	13-Jul-2005	41
GTCGCGCCCCCCGCGGGCGCGTGGATTGAAAC	1	plus	TATATGATCTGGATGGCAGTCTATGACCCAGAGA	TATATGATCTGGATGGCAGTCTATGACCCAGAGA	Spacer_450	H0589_93745	13-Jul-2005	41
GTCGCGCCCCCCGCGGGCGCGTGGATTGAAAC	1	plus	GCCTTTTGGTTTTTGGTTTGCGTTTAAAACGCG	GCCTTTTGGTTTTTGGTTTGCGTTTAAAACGCG	Spacer_622	H0589_93745	13-Jul-2005	2
GTCGCGCCCCCCGCGGGCGCGTGGATTGAAAC	1	plus	GTGTCGGCAGCGTCACGTTGCCGGACGGCGCGCAGG	GTGTCGGCAGCGTCACGTTGCCGGACGGCGCGCAGG	Spacer_623	H0589_93745	13-Jul-2005	6
GTCGCGCCCCCCGCGGGCGCGTGGATTGAAAC	1	plus	ATTTGCGATCCATAACTGCATACCGGGCGTCC	ATTTGCGATCCATAACTGCATACCGGGCGTCC	Spacer_624	H0589_93745	13-Jul-2005	2
GTCGCGCCCCCCGCGGGCGCGTGGATTGAAAC	1	plus	CATCCGGTCACGTTTGCTTCCGGGCCACGGGAGTCCCGT	CATCCGGTCACGTTTGCTTCCGGGCCACGGGAGTCCCGT	Spacer_625	H0589_93745	13-Jul-2005	2
GTCGCGCCCCCCGCGGGCGCGTGGATTGAAAC	1	plus	CTGGGCTTTGTCTTCTGCGGTTTTTTTGTCCTT	CTGGGCTTTGTCTTCTGCGGTTTTTTTGTCCTT	Spacer_626	H0589_93745	13-Jul-2005	2
GTCGCGCCCCCCGCGGGCGCGTGGATTGAAAC	1	plus	GAATTGGACAAGACGGTATTAACCGTTATTGAAG	GAATTGGACAAGACGGTATTAACCGTTATTGAAG	Spacer_627	H0589_93745	13-Jul-2005	2
GTCGCGCCCCCCGCGGGCGCGTGGATTGAAAC	1	plus	AACCACTGCTTGATAAGTTCACGTCATATGCTCAC	AACCACTGCTTGATAAGTTCACGTCATATGCTCAC	Spacer_121	H0589_93745	13-Jul-2005	8
GTCGCGCCCCCCGCGGGCGCGTGGATTGAAAC	1	plus	CACCGGCAGACTCAGCGCCACCGGCTGCCCCAA	CACCGGCAGACTCAGCGCCACCGGCTGCCCCAA	Spacer_628	H0589_93745	13-Jul-2005	4
GTCGCGCCCCCCGCGGGCGCGTGGATTGAAAC	1	plus	ATCTGCTTAATAAACGCCATATTCGGGACGCTGAAAGC	ATCTGCTTAATAAACGCCATATTCGGGACGCTGAAAGC	Spacer_629	H0589_93745	13-Jul-2005	2
GTCGCGCCCCCCGCGGGCGCGTGGATTGAAAC	1	plus	CATTATCTATTCCCCAACGGCGAGACCGTCGAGAA	CATTATCTATTCCCCAACGGCGAGACCGTCGAGAA	Spacer_630	H0589_93745	13-Jul-2005	2
GTCGCGCCCCCCGCGGGCGCGTGGATTGAAAC	1	plus	AATCAGATCGTCAAGACGGCGTCAGATATTCCTGG	AATCAGATCGTCAAGACGGCGTCAGATATTCCTGG	Spacer_50	H0589_93745	13-Jul-2005	12
GTCGCGCCCCCCGCGGGCGCGTGGATTGAAAC	1	plus	TCATCCTCGCTGGCATCTACTTTATCGCAGAGCT	TCATCCTCGCTGGCATCTACTTTATCGCAGAGCT	Spacer_631	H0589_93745	13-Jul-2005	4
GTCGCGCCCCCCGCGGGCGCGTGGATTGAAAC	1	plus	TCCATCATGCTCAATCACGGATGAGTACCATGAAC	TCCATCATGCTCAATCACGGATGAGTACCATGAAC	Spacer_114	H0589_93745	13-Jul-2005	83
GTCGCGCCCCCCGCGGGCGCGTGGATTGAAAC	1	plus	TTTCAATTTTGCGGCTATTTCTGCAGGCGTTATACGGC	TTTCAATTTTGCGGCTATTTCTGCAGGCGTTATACGGC	Spacer_370	H0589_93745	13-Jul-2005	6
GTCGCGCCCCCCGCGGGCGCGTGGATTGAAAC	1	plus	GGTGGTGTCGGTACTGCTCCGCCAACGCTCGAC	GGTGGTGTCGGTACTGCTCCGCCAACGCTCGAC	Spacer_632	H0589_93745	13-Jul-2005	2
GTCGCGCCCCCCGCGGGCGCGTGGATTGAAAC	1	plus	GGTATATCTGGTACCTCCACGTGCGTCACGCTCGAG	GGTATATCTGGTACCTCCACGTGCGTCACGCTCGAG	Spacer_106	H0589_93745	13-Jul-2005	66
GTCGCGCCCCCCGCGGGCGCGTGGATTGAAAC	1	plus	AAAAAGAAACGGCAGCAAGAATTTCGGAAGAAG	AAAAAGAAACGGCAGCAAGAATTTCGGAAGAAG	Spacer_633	H0589_93745	13-Jul-2005	3
GTCGCGCCCCCCGCGGGCGCGTGGATTGAAAC	1	plus	TTTAACCTTCCAACTCTCCGTTGTGCGTACAGAG	TTTAACCTTCCAACTCTCCGTTGTGCGTACAGAG	Spacer_314	H0589_93745	13-Jul-2005	11
GTCGCGCCCCCCGCGGGCGCGTGGATTGAAAC	1	plus	TACAGACACCAAAGGTGAATCAGATATCTATAT	TACAGACACCAAAGGTGAATCAGATATCTATAT	Spacer_209	H0589_93745	13-Jul-2005	3
GTCGCGCCCCCCGCGGGCGCGTGGATTGAAAC	1	plus	TGTGAACAACGTATCAAGAAATATACCTCCATCAC	TGTGAACAACGTATCAAGAAATATACCTCCATCAC	Spacer_105	H0589_93745	13-Jul-2005	42
GTCGCGCCCCCCGCGGGCGCGTGGATTGAAAC	1	plus	CCCCAGATCATAAGTGTTCACTATAACTTCATG	CCCCAGATCATAAGTGTTCACTATAACTTCATG	Spacer_634	H0589_93745	13-Jul-2005	2
GTCGCGCCCCCCGCGGGCGCGTGGATTGAAAC	1	plus	GCTTTTGCCATAGCGACATCATCCAGCTCTCG	GCTTTTGCCATAGCGACATCATCCAGCTCTCG	Spacer_414	H0589_93745	13-Jul-2005	2
GTCGCGCCCCCCGCGGGCGCGTGGATTGAAAC	1	plus	TCTGTATATCCAAAGATTTTCCGCTCAGATTCCGT	TCTGTATATCCAAAGATTTTCCGCTCAGATTCCGT	Spacer_76	H0589_93745	13-Jul-2005	43
GTCGCGCCCCCCGCGGGCGCGTGGATTGAAAC	1	plus	AAAGGATACATCCATAGTGAACTCATTCATGG	AAAGGATACATCCATAGTGAACTCATTCATGG	Spacer_430	H0589_93745	13-Jul-2005	4
GTCGCGCCCCCCGCGGGCGCGTGGATTGAAAC	1	plus	CGTTCCATGCCGATCCTGTTGAAAGTGGAATCCC	CGTTCCATGCCGATCCTGTTGAAAGTGGAATCCC	Spacer_635	H0589_93745	13-Jul-2005	3
GTCGCGCCCCCCGCGGGCGCGTGGATTGAAAC	1	plus	TTCATGGAGTGCCTCAATGCTCTTTATGATCTTT	TTCATGGAGTGCCTCAATGCTCTTTATGATCTTT	Spacer_636	H0589_93745	13-Jul-2005	2
GTCGCGCCCCCCGCGGGCGCGTGGATTGAAAC	1	plus	AACCGTCACGATGTGCCCCAGCATCTCGGCCAGCG	AACCGTCACGATGTGCCCCAGCATCTCGGCCAGCG	Spacer_637	H0589_93745	13-Jul-2005	3
GTCGCGCCCCCCGCGGGCGCGTGGATTGAAAC	1	plus	ATTTCATATCATGAAAAAAATTGCATCTCTCTTA	ATTTCATATCATGAAAAAAATTGCATCTCTCTTA	Spacer_638	H0589_93745	13-Jul-2005	2
GTCGCGCCCCCCGCGGGCGCGTGGATTGAAAC	1	plus	AATAGCAATTTGTGCAACCTTTTCAGGTTTCACTAG	AATAGCAATTTGTGCAACCTTTTCAGGTTTCACTAG	Spacer_639	H0589_93745	13-Jul-2005	2
GTCGCGCCCCCCGCGGGCGCGTGGATTGAAAC	1	plus	TTTTATTTGCGGTGCATCAAACCAACATGATTCGG	TTTTATTTGCGGTGCATCAAACCAACATGATTCGG	Spacer_72	H0589_93745	13-Jul-2005	83
GTCGCGCCCCCCGCGGGCGCGTGGATTGAAAC	1	plus	AATTTTTACCTTCTACTGCTATTTCGTTAGGGA	AATTTTTACCTTCTACTGCTATTTCGTTAGGGA	Spacer_335	H0589_93745	13-Jul-2005	2
GTCGCGCCCCCCGCGGGCGCGTGGATTGAAAC	1	plus	CCTGACAGCTCATTAAAGATCTCCGTATTGCTCATAA	CCTGACAGCTCATTAAAGATCTCCGTATTGCTCATAA	Spacer_174	H0589_93745	13-Jul-2005	10
GTCGCGCCCCCCGCGGGCGCGTGGATTGAAAC	1	plus	AGCCTGTATCTTAGCCATTGCCGCTTGATCTGC	AGCCTGTATCTTAGCCATTGCCGCTTGATCTGC	Spacer_423	H0589_93745	13-Jul-2005	33
GTCGCGCCCCCCGCGGGCGCGTGGATTGAAAC	1	plus	AGCACCAATATCGTCACCTGAATTGATTGGTAA	AGCACCAATATCGTCACCTGAATTGATTGGTAA	Spacer_640	H0589_93745	13-Jul-2005	2
GTCGCGCCCCCCGCGGGCGCGTGGATTGAAAC	1	plus	ACTGCCTCGGTGTCAACAATGTGAGCTTTGAAG	ACTGCCTCGGTGTCAACAATGTGAGCTTTGAAG	Spacer_177	H0589_93745	13-Jul-2005	15
GTCGCGCCCCCCGCGGGCGCGTGGATTGAAAC	1	plus	AAAGACATCGACGCGGAAGTCAAGAAGGGCAGCTT	AAAGACATCGACGCGGAAGTCAAGAAGGGCAGCTT	Spacer_641	H0589_93745	13-Jul-2005	2
GTCGCGCCCCCCGCGGGCGCGTGGATTGAAAC	1	plus	CAACACCAAGCCCTCCACAATCGATGAACGCCTTGTCCG	CAACACCAAGCCCTCCACAATCGATGAACGCCTTGTCCG	Spacer_291	H0589_93745	13-Jul-2005	32
GTCGCGCCCCCCGCGGGCGCGTGGATTGAAAC	1	plus	ACATCCGGTGGAGGTTTTACACTACAGACGGGAG	ACATCCGGTGGAGGTTTTACACTACAGACGGGAG	Spacer_261	H0589_93745	13-Jul-2005	36
GTCGCGCCCCCCGCGGGCGCGTGGATTGAAAC	1	plus	ATTTCAGCCATGCTATATAATATAGCATGGCTT	ATTTCAGCCATGCTATATAATATAGCATGGCTT	Spacer_65	H0589_93745	13-Jul-2005	72
GTCGCGCCCCCCGCGGGCGCGTGGATTGAAAC	1	plus	AAATTCATTTGGGTGGCCCTTAAAATATACACG	AAATTCATTTGGGTGGCCCTTAAAATATACACG	Spacer_59	H0589_93745	13-Jul-2005	80
GTCGCGCCCCCCGCGGGCGCGTGGATTGAAAC	1	plus	AAATTCATTTGCTTGGCCCTTGAAATAGACGCGT	AAATTCATTTGCTTGGCCCTTGAAATAGACGCGT	Spacer_36	H0589_93745	13-Jul-2005	75
GTCGCGCCCCCCGCGGGCGCGTGGATTGAAAC	1	plus	AAATTCATTTTGGTGGCCCTTGAAATATATGCGTG	AAATTCATTTTGGTGGCCCTTGAAATATATGCGTG	Spacer_182	H0589_93745	13-Jul-2005	5
GTCGCGCCCCCCGCGGGCGCGTGGATTGAAAC	1	plus	CTTTCTGATGAGCAATAAGCCGACAATCAAGCAG	CTTTCTGATGAGCAATAAGCCGACAATCAAGCAG	Spacer_266	H0589_93745	13-Jul-2005	10
GTCGCGCCCCCCGCGGGCGCGTGGATTGAAAC	1	plus	AAATTCGTTGGGGGGGCCCTTAAAATATACACG	AAATTCGTTGGGGGGGCCCTTAAAATATACACG	Spacer_642	H0589_93745	13-Jul-2005	82
GTCGCGCCCCCCGCGGGCGCGTGGATTGAAAC	1	plus	TTTAATAATATTAATAAATCGTTTCTTTTCATTTAACT	TTTAATAATATTAATAAATCGTTTCTTTTCATTTAACT	Spacer_170	H0589_93745	13-Jul-2005	27
GTCGCGCCCCCCGCGGGCGCGTGGATTGAAAC	1	plus	AAACTCTTCAAGAGTCCTGCATAGGGAATACTG	AAACTCTTCAAGAGTCCTGCATAGGGAATACTG	Spacer_256	H0589_93745	13-Jul-2005	5
GTCGCGCCCCCCGCGGGCGCGTGGATTGAAAC	1	plus	ATTTTCCTCTCCTTTTAATTCATTTTATTGTTG	ATTTTCCTCTCCTTTTAATTCATTTTATTGTTG	Spacer_61	H0589_93745	13-Jul-2005	75
GTCGCGCCCCCCGCGGGCGCGTGGATTGAAAC	1	plus	ATTGTTGAACCCGTCAACCACGTTCTGCCAGTTGGT	ATTGTTGAACCCGTCAACCACGTTCTGCCAGTTGGT	Spacer_60	H0589_93745	13-Jul-2005	80
GTCGCGCCCCCCGCGGGCGCGTGGATTGAAAC	1	plus	ACTACAATCGGATTACAGGTTGTAGTACATATCGCA	ACTACAATCGGATTACAGGTTGTAGTACATATCGCA	Spacer_77	H0589_93745	13-Jul-2005	127
GTCGCGCCCCCCGCGGGCGCGTGGATTGAAAC	1	plus	ATGAGAAGGATGGAAGTTGTTATCATCCCTGCCGAA	ATGAGAAGGATGGAAGTTGTTATCATCCCTGCCGAA	Spacer_46	H0589_93745	13-Jul-2005	7
GTCGCGCCCCCCGCGGGCGCGTGGATTGAAAC	1	plus	ATAAACACTACCATCACTGTTGTATGTAAATAA	ATAAACACTACCATCACTGTTGTATGTAAATAA	Spacer_643	H0589_93745	13-Jul-2005	2
GTCGCGCCCCCCGCGGGCGCGTGGATTGAAAC	1	plus	TTTGAGTGTAATCGAGCGATTAGGGGATATTTCAA	TTTGAGTGTAATCGAGCGATTAGGGGATATTTCAA	Spacer_283	H0589_93745	13-Jul-2005	6
GTCGCGCCCCCCGCGGGCGCGTGGATTGAAAC	1	plus	AAACTGGTTGTGGTGGCCTTTGAAATATACCCT	AAACTGGTTGTGGTGGCCTTTGAAATATACCCT	Spacer_92	H0589_93745	13-Jul-2005	85
GTCGCGCCCCCCGCGGGCGCGTGGATTGAAAC	1	plus	TTGCCGTGGCGCGAAATCCATGACCACAAACCTGA	TTGCCGTGGCGCGAAATCCATGACCACAAACCTGA	Spacer_304	H0589_93745	13-Jul-2005	11
GTCGCGCCCCCCGCGGGCGCGTGGATTGAAAC	1	plus	TTGTCCATGCAGTGGCAACTACCTGAAAAAATT	TTGTCCATGCAGTGGCAACTACCTGAAAAAATT	Spacer_272	H0589_93745	13-Jul-2005	7
GTCGCGCCCCCCGCGGGCGCGTGGATTGAAAC	1	plus	CAATTTACAGGAGGATTGACGTTAAAAGACTTTCA	CAATTTACAGGAGGATTGACGTTAAAAGACTTTCA	Spacer_78	H0589_93745	13-Jul-2005	49
GTCGCGCCCCCCGCGGGCGCGTGGATTGAAAC	1	plus	GTAAAGCAGCCGGTCAAGCAGCGCCGTTGCAA	GTAAAGCAGCCGGTCAAGCAGCGCCGTTGCAA	Spacer_131	H0589_93745	13-Jul-2005	8
GTCGCGCCCCCCGCGGGCGCGTGGATTGAAAC	1	plus	ACGATACCGAAGGGAGATACCGGATCATCCGGCTCGG	ACGATACCGAAGGGAGATACCGGATCATCCGGCTCGG	Spacer_436	H0589_93745	13-Jul-2005	40
GTCGCGCCCCCCGCGGGCGCGTGGATTGAAAC	1	plus	CGAGAACCACAACGACTTACACGAATGACACAGT	CGAGAACCACAACGACTTACACGAATGACACAGT	Spacer_208	H0589_93745	13-Jul-2005	5
GTCGCGCCCCCCGCGGGCGCGTGGATTGAAAC	1	plus	ATGTCGTCCTGACTCATAAACCCTTTTCCATCCGT	ATGTCGTCCTGACTCATAAACCCTTTTCCATCCGT	Spacer_42	H0589_93745	13-Jul-2005	8
GTCGCGCCCCCCGCGGGCGCGTGGATTGAAAC	1	plus	AAAAATGTTCTTTTATAAAGCCCAAAAACTCAAA	AAAAATGTTCTTTTATAAAGCCCAAAAACTCAAA	Spacer_259	H0589_93745	13-Jul-2005	42
GTCGCGCCCCCCGCGGGCGCGTGGATTGAAAC	1	plus	ACCCAAACAAACACACCTATGTCTAACTACACTCA	ACCCAAACAAACACACCTATGTCTAACTACACTCA	Spacer_35	H0589_93745	13-Jul-2005	77
GTCGCGCCCCCCGCGGGCGCGTGGATTGAAAC	1	plus	AATGCAAACGCTTTTGTTATAACAGACAAAGGGTCGCG	AATGCAAACGCTTTTGTTATAACAGACAAAGGGTCGCG	Spacer_276	H0589_93745	13-Jul-2005	86
GTCGCGCCCCCCGCGGGCGCGTGGATTGAAAC	1	plus	ACTTAAATTAGTCTTCATCTTACCATTTGTCATTGGAT	ACTTAAATTAGTCTTCATCTTACCATTTGTCATTGGAT	Spacer_644	H0589_93745	13-Jul-2005	2
GTCGCGCCCCCCGCGGGCGCGTGGATTGAAAC	1	plus	AGGAAGGTCACGGTATAGATACCCATGTTTGCTT	AGGAAGGTCACGGTATAGATACCCATGTTTGCTT	Spacer_645	H0589_93745	13-Jul-2005	2
GTCGCGCCCCCCGCGGGCGCGTGGATTGAAAC	1	plus	AGCAACTATTTAAAGGTTTTTATTCGACTTTGTG	AGCAACTATTTAAAGGTTTTTATTCGACTTTGTG	Spacer_646	H0589_93745	13-Jul-2005	2
GTCGCGCCCCCCGCGGGCGCGTGGATTGAAAC	1	plus	AAAAAAATGGAAAATGTAGACTTATCGCAGCAGCCAC	AAAAAAATGGAAAATGTAGACTTATCGCAGCAGCCAC	Spacer_130	H0589_93745	13-Jul-2005	86
GTCGCGCCCCCCGCGGGCGCGTGGATTGAAAC	1	plus	CTTTTCAAGATTTAATTGTAGAACGCGCAATTGG	CTTTTCAAGATTTAATTGTAGAACGCGCAATTGG	Spacer_647	H0589_93745	13-Jul-2005	2
GTCGCGCCCCCCGCGGGCGCGTGGATTGAAAC	1	plus	ATTCGCTTTAGTCCGCCATCCTTCGACCTGGCCG	ATTCGCTTTAGTCCGCCATCCTTCGACCTGGCCG	Spacer_648	H0589_93745	13-Jul-2005	3
GTCGCGCCCCCCGCGGGCGCGTGGATTGAAAC	1	plus	ACGGCAATGAGAGGCTCTCTGTAAACAATCAAACCAA	ACGGCAATGAGAGGCTCTCTGTAAACAATCAAACCAA	Spacer_649	H0589_93745	13-Jul-2005	2
GTCGCGCCCCCCGCGGGCGCGTGGATTGAAAC	1	plus	TGATTAATAAGGCCAAGTCTGCCCTGGATACCT	TGATTAATAAGGCCAAGTCTGCCCTGGATACCT	Spacer_650	H0589_93745	13-Jul-2005	8
GTCGCGCCCCCCGCGGGCGCGTGGATTGAAAC	1	plus	ACTATCCGATAACCCAAAAACGAGAAATATCATG	ACTATCCGATAACCCAAAAACGAGAAATATCATG	Spacer_651	H0589_93745	13-Jul-2005	3
GTCGCGCCCCCCGCGGGCGCGTGGATTGAAAC	1	plus	AGAGAGTAGTGCAATGGTACATTTCGAAGATGACG	AGAGAGTAGTGCAATGGTACATTTCGAAGATGACG	Spacer_652	H0589_93745	13-Jul-2005	2
GTCGCGCCCCCCGCGGGCGCGTGGATTGAAAC	1	plus	AGCCTTGCAGTTCGAACAGGATCGAACATTTAAA	AGCCTTGCAGTTCGAACAGGATCGAACATTTAAA	Spacer_37	H0589_93745	13-Jul-2005	82
GTCGCGCCCCCCGCGGGCGCGTGGATTGAAAC	1	plus	CGCTATAGGGATAAGATCATAATTAACCTCATC	CGCTATAGGGATAAGATCATAATTAACCTCATC	Spacer_69	H0589_93745	13-Jul-2005	2
GTCGCGCCCCCCGCGGGCGCGTGGATTGAAAC	1	plus	AAAAAGGTGGTCTCTCAGATCGCTCATTTTATTT	AAAAAGGTGGTCTCTCAGATCGCTCATTTTATTT	Spacer_653	H0589_93745	13-Jul-2005	2
GTCGCGCCCCCCGCGGGCGCGTGGATTGAAAC	1	plus	ATTCGAATGGCCCTTAAAATATACGCGCGTATGAGG	ATTCGAATGGCCCTTAAAATATACGCGCGTATGAGG	Spacer_38	H0589_93745	13-Jul-2005	79
GTCGCGCCCCCCGCGGGCGCGTGGATTGAAAC	1	plus	ATCAAAACCTTTTGATACGATTTTACATAAGCAG	ATCAAAACCTTTTGATACGATTTTACATAAGCAG	Spacer_654	H0589_93745	13-Jul-2005	3
GTCGCGCCCCCCGCGGGCGCGTGGATTGAAAC	1	plus	AACGTATATTGTAAAATATGGATCAGTTTATTCA	AACGTATATTGTAAAATATGGATCAGTTTATTCA	Spacer_655	H0589_93745	13-Jul-2005	2
GTCGCGCCCCCCGCGGGCGCGTGGATTGAAAC	1	plus	ATTGATTTTACCTTTACTTTATTGCAGTTGTAAT	ATTGATTTTACCTTTACTTTATTGCAGTTGTAAT	Spacer_656	H0589_93745	13-Jul-2005	2
GTCGCGCCCCCCGCGGGCGCGTGGATTGAAAC	1	plus	GTTCGAATCAACAACGATAAACACCAGGTTTTCGT	GTTCGAATCAACAACGATAAACACCAGGTTTTCGT	Spacer_657	H0589_93745	13-Jul-2005	3
GTCGCGCCCCCCGCGGGCGCGTGGATTGAAAC	1	plus	AGAAGTATCACCGGTAAAATAAGCATAACCACTAT	AGAAGTATCACCGGTAAAATAAGCATAACCACTAT	Spacer_658	H0589_93745	13-Jul-2005	5
GTCGCGCCCCCCGCGGGCGCGTGGATTGAAAC	1	plus	CAGGGCTATCAAATCCTCAAGGATGTCAAGTTCTCTCAG	CAGGGCTATCAAATCCTCAAGGATGTCAAGTTCTCTCAG	Spacer_210	H0589_93745	13-Jul-2005	7
GTCGCGCCCCCCGCGGGCGCGTGGATTGAAAC	1	plus	CATGCATGGCTTTTGTAAGGCTTATATTTGGCT	CATGCATGGCTTTTGTAAGGCTTATATTTGGCT	Spacer_132	H0589_93745	13-Jul-2005	38
GTCGCGCCCCCCGCGGGCGCGTGGATTGAAAC	1	plus	ATTTATTGGGACTTCTGTTGGTGGAGGACAAACAA	ATTTATTGGGACTTCTGTTGGTGGAGGACAAACAA	Spacer_659	H0589_93745	13-Jul-2005	2
GTCGCGCCCCCCGCGGGCGCGTGGATTGAAAC	1	plus	GCTTGTCCTGCTATGTAACAAGCAAGTAATTTTGG	GCTTGTCCTGCTATGTAACAAGCAAGTAATTTTGG	Spacer_660	H0589_93745	13-Jul-2005	2
GTCGCGCCCCCCGCGGGCGCGTGGATTGAAAC	1	plus	TGTTGTCGATTTGGAAAACGATGACAAAATAGAT	TGTTGTCGATTTGGAAAACGATGACAAAATAGAT	Spacer_661	H0589_93745	13-Jul-2005	2
GTCGCGCCCCCCGCGGGCGCGTGGATTGAAAC	1	plus	AGAAAAGTCTGTTGCGTGGTTGTCTACGGACATAG	AGAAAAGTCTGTTGCGTGGTTGTCTACGGACATAG	Spacer_88	H0589_93745	13-Jul-2005	38
GTCGCGCCCCCCGCGGGCGCGTGGATTGAAAC	1	plus	CGATCCACTACCAAGCGATGCCGTTGGGCTAACC	CGATCCACTACCAAGCGATGCCGTTGGGCTAACC	Spacer_662	H0589_93745	13-Jul-2005	2
GTCGCGCCCCCCGCGGGCGCGTGGATTGAAAC	1	plus	TCGACATCATCACGCTTTACGAACCGGGGCTTG	TCGACATCATCACGCTTTACGAACCGGGGCTTG	Spacer_49	H0589_93745	13-Jul-2005	31
GTCGCGCCCCCCGCGGGCGCGTGGATTGAAAC	1	plus	TGCAAATCTTCTACCCACCTGAGCAAACATTAG	TGCAAATCTTCTACCCACCTGAGCAAACATTAG	Spacer_122	H0589_93745	13-Jul-2005	33
GTCGCGCCCCCCGCGGGCGCGTGGATTGAAAC	1	plus	ATCATAACCACCTTTCCAGTTATCATCAGGAGCAAG	ATCATAACCACCTTTCCAGTTATCATCAGGAGCAAG	Spacer_663	H0589_93745	13-Jul-2005	2
GTCGCGCCCCCCGCGGGCGCGTGGATTGAAAC	1	plus	AGATAATATGATAAATGAGATAGTCTTTGTATTAG	AGATAATATGATAAATGAGATAGTCTTTGTATTAG	Spacer_664	H0589_93745	13-Jul-2005	2
GTCGCGCCCCCCGCGGGCGCGTGGATTGAAAC	1	plus	CACTCACGGGCTCGCCTGATAGCTTCCAGCTCCTCT	CACTCACGGGCTCGCCTGATAGCTTCCAGCTCCTCT	Spacer_665	H0589_93745	13-Jul-2005	2
GTCGCGCCCCCCGCGGGCGCGTGGATTGAAAC	1	plus	TGGATACCCAGCAAATAACGCTTTTATTATTC	TGGATACCCAGCAAATAACGCTTTTATTATTC	Spacer_666	H0589_93745	13-Jul-2005	2
GTCGCGCCCCCCGCGGGCGCGTGGATTGAAAC	1	plus	CCGTAACCAAAGGTTGTCAGTCCGGATGAAAAGA	CCGTAACCAAAGGTTGTCAGTCCGGATGAAAAGA	Spacer_667	H0589_93745	13-Jul-2005	2
GTCGCGCCCCCCGCGGGCGCGTGGATTGAAAC	1	plus	AATAAGGACATCAATTTTAGAACCTATTGTAAG	AATAAGGACATCAATTTTAGAACCTATTGTAAG	Spacer_668	H0589_93745	13-Jul-2005	2
GTCGCGCCCCCCGCGGGCGCGTGGATTGAAAC	1	plus	GTAATTAACTGAGCATTTGAGACCCCTGTTTGC	GTAATTAACTGAGCATTTGAGACCCCTGTTTGC	Spacer_669	H0589_93745	13-Jul-2005	3
GTCGCGCCCCCCGCGGGCGCGTGGATTGAAAC	1	plus	CTCTCTGCCGAACCCTTCAGTCCTCGAATTGACG	CTCTCTGCCGAACCCTTCAGTCCTCGAATTGACG	Spacer_278	H0589_93745	13-Jul-2005	5
GTCGCGCCCCCCGCGGGCGCGTGGATTGAAAC	1	plus	TTGGTTTATTGTTCGTTTTGATTTCGATTACTGC	TTGGTTTATTGTTCGTTTTGATTTCGATTACTGC	Spacer_305	H0589_93745	13-Jul-2005	3
GTCGCGCCCCCCGCGGGCGCGTGGATTGAAAC	1	plus	CACCACGGCCCCGACGAACTCGCCGACGCCTACGC	CACCACGGCCCCGACGAACTCGCCGACGCCTACGC	Spacer_670	H0589_93745	13-Jul-2005	8
GTCGCGCCCCCCGCGGGCGCGTGGATTGAAAC	1	plus	ATTTTATACTCCATCTTTTTAGGTTGAACTTTTCG	ATTTTATACTCCATCTTTTTAGGTTGAACTTTTCG	Spacer_173	H0589_93745	13-Jul-2005	6
GTCGCGCCCCCCGCGGGCGCGTGGATTGAAAC	1	plus	GCTGTGCAGAGCTTCCAAGGCATTTTGTCTCAAC	GCTGTGCAGAGCTTCCAAGGCATTTTGTCTCAAC	Spacer_94	H0589_93745	13-Jul-2005	45
GTCGCGCCCCCCGCGGGCGCGTGGATTGAAAC	1	plus	GTGCATGCTAAGGTGGCCTTATTGTGGAATGA	GTGCATGCTAAGGTGGCCTTATTGTGGAATGA	Spacer_671	H0589_93745	13-Jul-2005	2
GTCGCGCCCCCCGCGGGCGCGTGGATTGAAAC	1	plus	GGAGCATCATCAAGCCACTCAGAAAAAGCTTCG	GGAGCATCATCAAGCCACTCAGAAAAAGCTTCG	Spacer_85	H0589_93745	13-Jul-2005	42
GTCGCGCCCCCCGCGGGCGCGTGGATTGAAAC	1	plus	AACTTAAAAATGACTGCTTTTGCACGACTATCT	AACTTAAAAATGACTGCTTTTGCACGACTATCT	Spacer_164	H0589_93745	13-Jul-2005	12
GTCGCGCCCCCCGCGGGCGCGTGGATTGAAAC	1	plus	AAAATACTCATGCGTTATCCATTACCCGTTTAT	AAAATACTCATGCGTTATCCATTACCCGTTTAT	Spacer_43	H0589_93745	13-Jul-2005	42
GTCGCGCCCCCCGCGGGCGCGTGGATTGAAAC	1	plus	TTACGAATCTCTTCCCTCCAACTTTCAGTTGTCG	TTACGAATCTCTTCCCTCCAACTTTCAGTTGTCG	Spacer_672	H0589_93745	13-Jul-2005	2
GTCGCGCCCCCCGCGGGCGCGTGGATTGAAAC	1	plus	TGCCACTGCTCTAAATCAAGCTCGTATCCCACAGA	TGCCACTGCTCTAAATCAAGCTCGTATCCCACAGA	Spacer_316	H0589_93745	13-Jul-2005	8
GTCGCGCCCCCCGCGGGCGCGTGGATTGAAAC	1	plus	ATGCCATTAACCTCAAATATACAACTAACCAAA	ATGCCATTAACCTCAAATATACAACTAACCAAA	Spacer_673	H0589_93745	13-Jul-2005	6
GTCGCGCCCCCCGCGGGCGCGTGGATTGAAAC	1	plus	TAAATGGGGGTATGAGCCAGAATCAATTGACAGGG	TAAATGGGGGTATGAGCCAGAATCAATTGACAGGG	Spacer_162	H0589_93745	13-Jul-2005	7
GTCGCGCCCCCCGCGGGCGCGTGGATTGAAAC	1	plus	TTAGGTATGAGTCGTTTACTGTACCTGTTTTTG	TTAGGTATGAGTCGTTTACTGTACCTGTTTTTG	Spacer_674	H0589_93745	13-Jul-2005	5
GTCGCGCCCCCCGCGGGCGCGTGGATTGAAAC	1	plus	AGCGAAGGGCTTTTGAAGATCACGCCATACGGGGA	AGCGAAGGGCTTTTGAAGATCACGCCATACGGGGA	Spacer_154	H0589_93745	13-Jul-2005	35
GTCGCGCCCCCCGCGGGCGCGTGGATTGAAAC	1	plus	AGTTTGGTCTACATCCTAATGACCTTACGGGGA	AGTTTGGTCTACATCCTAATGACCTTACGGGGA	Spacer_675	H0589_93745	13-Jul-2005	2
GTCGCGCCCCCCGCGGGCGCGTGGATTGAAAC	1	plus	TTATTGGTGATGCGAACCCTTTAACGCAATAC	TTATTGGTGATGCGAACCCTTTAACGCAATAC	Spacer_409	H0589_93745	13-Jul-2005	13
GTCGCGCCCCCCGCGGGCGCGTGGATTGAAAC	1	plus	CTAAATGGTGACAAAGGGATATTGATTACCCCTA	CTAAATGGTGACAAAGGGATATTGATTACCCCTA	Spacer_221	H0589_93745	13-Jul-2005	2
GTCGCGCCCCCCGCGGGCGCGTGGATTGAAAC	1	plus	TTTCTTTTATCGGGAGCATGATGGACGATGGAAAGGG	TTTCTTTTATCGGGAGCATGATGGACGATGGAAAGGG	Spacer_237	H0589_93745	13-Jul-2005	30
GTCGCGCCCCCCGCGGGCGCGTGGATTGAAAC	1	plus	ACCGATATCACGCGCCGAGTGGTAGAGAGGGGCGGAA	ACCGATATCACGCGCCGAGTGGTAGAGAGGGGCGGAA	Spacer_374	H0589_93745	13-Jul-2005	10
GTCGCGCCCCCCGCGGGCGCGTGGATTGAAAC	1	plus	GCGATAGCAACAAGCGAGAAGTACAAGGACAAA	GCGATAGCAACAAGCGAGAAGTACAAGGACAAA	Spacer_45	H0589_93745	13-Jul-2005	8
GTCGCGCCCCCCGCGGGCGCGTGGATTGAAAC	1	plus	GGCGCGTACTTCGCTGGATTGACGTGCAATTGT	GGCGCGTACTTCGCTGGATTGACGTGCAATTGT	Spacer_676	H0589_93745	13-Jul-2005	2
GTCGCGCCCCCCGCGGGCGCGTGGATTGAAAC	1	plus	AGCTTTGTATTTACAGGGAATCAAACTATTGAT	AGCTTTGTATTTACAGGGAATCAAACTATTGAT	Spacer_225	H0589_93745	13-Jul-2005	3
GTCGCGCCCCCCGCGGGCGCGTGGATTGAAAC	1	plus	TCATACTTCCCCCACCGCATAGCCCGCTCGTTGAT	TCATACTTCCCCCACCGCATAGCCCGCTCGTTGAT	Spacer_179	H0589_93745	13-Jul-2005	11
GTCGCGCCCCCCGCGGGCGCGTGGATTGAAAC	1	plus	AATGCATACAACAATACTGCGGCCACTGGAGC	AATGCATACAACAATACTGCGGCCACTGGAGC	Spacer_347	H0589_93745	13-Jul-2005	35
GTCGCGCCCCCCGCGGGCGCGTGGATTGAAAC	1	plus	TTATCACTAGTCTTGCTGTTACGGCACCGGTAGGAG	TTATCACTAGTCTTGCTGTTACGGCACCGGTAGGAG	Spacer_83	H0589_93745	13-Jul-2005	46
GTCGCGCCCCCCGCGGGCGCGTGGATTGAAAC	1	plus	AAACTTTAGGGCATTATTTTATTTGATTTATCAC	AAACTTTAGGGCATTATTTTATTTGATTTATCAC	Spacer_677	H0589_93745	13-Jul-2005	3
GTCGCGCCCCCCGCGGGCGCGTGGATTGAAAC	1	plus	AGCCTCTAAGATAGAGTCTAGTGCTATCATTTT	AGCCTCTAAGATAGAGTCTAGTGCTATCATTTT	Spacer_678	H0589_93745	13-Jul-2005	4
GTCGCGCCCCCCGCGGGCGCGTGGATTGAAAC	1	plus	CGGTGTTGATGGTTATCGCTGACAAGCTGCCAAC	CGGTGTTGATGGTTATCGCTGACAAGCTGCCAAC	Spacer_392	H0589_93745	13-Jul-2005	43
GTCGCGCCCCCCGCGGGCGCGTGGATTGAAAC	1	plus	TTCCAGCCATTGACGATTAGCCAGGCCCACGGCTG	TTCCAGCCATTGACGATTAGCCAGGCCCACGGCTG	Spacer_368	H0589_93745	13-Jul-2005	3
GTCGCGCCCCCCGCGGGCGCGTGGATTGAAAC	1	plus	CTAGCAACCCGTCAATTTCAAATTACCGATATT	CTAGCAACCCGTCAATTTCAAATTACCGATATT	Spacer_679	H0589_93745	13-Jul-2005	2
GTCGCGCCCCCCGCGGGCGCGTGGATTGAAAC	1	plus	TGCATATACTGGAATTCTGGCAAATGGACTGAC	TGCATATACTGGAATTCTGGCAAATGGACTGAC	Spacer_680	H0589_93745	13-Jul-2005	2
GTCGCGCCCCCCGCGGGCGCGTGGATTGAAAC	1	plus	TGCATATAGTTCCACAAATGCGGCTAATGAAGCTAA	TGCATATAGTTCCACAAATGCGGCTAATGAAGCTAA	Spacer_681	H0589_93745	13-Jul-2005	2
GTCGCGCCCCCCGCGGGCGCGTGGATTGAAAC	1	plus	GCTACATTGCAGCTCTCTCAGGGGACATCTATAA	GCTACATTGCAGCTCTCTCAGGGGACATCTATAA	Spacer_196	H0589_93745	13-Jul-2005	36
GTCGCGCCCCCCGCGGGCGCGTGGATTGAAAC	1	plus	ACCACATTATCGGTTTGTGCTGCATAAAACCAAAA	ACCACATTATCGGTTTGTGCTGCATAAAACCAAAA	Spacer_249	H0589_93745	13-Jul-2005	3
GTCGCGCCCCCCGCGGGCGCGTGGATTGAAAC	1	plus	TGCTGTTACCTCCGTGCCGGGTAGCCCTGCGCT	TGCTGTTACCTCCGTGCCGGGTAGCCCTGCGCT	Spacer_213	H0589_93745	13-Jul-2005	32
GTCGCGCCCCCCGCGGGCGCGTGGATTGAAAC	1	plus	TCCGTCAGTTGTTGACGGCGGTGTTGGGCTGGTGC	TCCGTCAGTTGTTGACGGCGGTGTTGGGCTGGTGC	Spacer_116	H0589_93745	13-Jul-2005	34
GTCGCGCCCCCCGCGGGCGCGTGGATTGAAAC	1	plus	TCCAGTTTCTCTACGACTTCCACACCGCGATAG	TCCAGTTTCTCTACGACTTCCACACCGCGATAG	Spacer_682	H0589_93745	13-Jul-2005	2
GTCGCGCCCCCCGCGGGCGCGTGGATTGAAAC	1	plus	TCGCAAAGCGGCTGCACTTTCGCGTGCAGGTCGC	TCGCAAAGCGGCTGCACTTTCGCGTGCAGGTCGC	Spacer_432	H0589_93745	13-Jul-2005	43
GTCGCGCCCCCCGCGGGCGCGTGGATTGAAAC	1	plus	GCGGCTCTTACCGCTCCCGACTGCGACGTGTAT	GCGGCTCTTACCGCTCCCGACTGCGACGTGTAT	Spacer_113	H0589_93745	13-Jul-2005	12
GTCGCGCCCCCCGCGGGCGCGTGGATTGAAAC	1	plus	ACCGTTTGCCGCTCCAGACGTAAAGATTATG	ACCGTTTGCCGCTCCAGACGTAAAGATTATG	Spacer_165	H0589_93745	13-Jul-2005	5
GTCGCGCCCCCCGCGGGCGCGTGGATTGAAAC	1	plus	TTTTGTAATGTCAGCTTGTGCAAGTATCGCCTG	TTTTGTAATGTCAGCTTGTGCAAGTATCGCCTG	Spacer_39	H0589_93745	13-Jul-2005	42
GTCGCGCCCCCCGCGGGCGCGTGGATTGAAAC	1	plus	ATCATGGGCGACTTCATCGAGGCACTTTTTGTA	ATCATGGGCGACTTCATCGAGGCACTTTTTGTA	Spacer_96	H0589_93745	13-Jul-2005	6
GTCGCGCCCCCCGCGGGCGCGTGGATTGAAAC	1	plus	TTTATTGATATTAGCTTTTTGCGTTGCTGTCAG	TTTATTGATATTAGCTTTTTGCGTTGCTGTCAG	Spacer_683	H0589_93745	13-Jul-2005	2
GTCGCGCCCCCCGCGGGCGCGTGGATTGAAAC	1	plus	CATCAACAAGGGAGAAAGCGAAGCAACACCAG	CATCAACAAGGGAGAAAGCGAAGCAACACCAG	Spacer_684	H0589_93745	13-Jul-2005	2
GTCGCGCCCCCCGCGGGCGCGTGGATTGAAAC	1	plus	AATGGGACCAGATCCAGAATATTGATTCGGTGAA	AATGGGACCAGATCCAGAATATTGATTCGGTGAA	Spacer_685	H0589_93745	13-Jul-2005	3
GTCGCGCCCCCCGCGGGCGCGTGGATTGAAAC	1	plus	AAGGCTAACAAAAGGTTTTGCGGCTTATACAGG	AAGGCTAACAAAAGGTTTTGCGGCTTATACAGG	Spacer_686	H0589_93745	13-Jul-2005	2
GTCGCGCCCCCCGCGGGCGCGTGGATTGAAAC	1	plus	TCCAGCACGGTGCTATCGTTGTACGGCACCTGAAG	TCCAGCACGGTGCTATCGTTGTACGGCACCTGAAG	Spacer_382	H0589_93745	13-Jul-2005	2
GTCGCGCCCCCCGCGGGCGCGTGGATTGAAAC	1	plus	CTTTGACTGCTGAACTTTTGGAAGATGCTGATTAT	CTTTGACTGCTGAACTTTTGGAAGATGCTGATTAT	Spacer_687	H0589_93745	13-Jul-2005	2
GTCGCGCCCCCCGCGGGCGCGTGGATTGAAAC	1	plus	TGCATAAAGAACCCACGTGCTACCCTGCCGGA	TGCATAAAGAACCCACGTGCTACCCTGCCGGA	Spacer_119	H0589_93745	13-Jul-2005	34
GTCGCGCCCCCCGCGGGCGCGTGGATTGAAAC	1	plus	GAGAATTTTCGACACTCACCGCCATAAACATGCAG	GAGAATTTTCGACACTCACCGCCATAAACATGCAG	Spacer_129	H0589_93745	13-Jul-2005	27
GTCGCGCCCCCCGCGGGCGCGTGGATTGAAAC	1	plus	TGGGAGTACCGCAAAGCCATGAACCCAGGGAT	TGGGAGTACCGCAAAGCCATGAACCCAGGGAT	Spacer_147	H0589_93745	13-Jul-2005	8
GTCGCGCCCCCCGCGGGCGCGTGGATTGAAAC	1	plus	AGCGGTGAAGCTGCCGCCGGTCAAACTGCCGCG	AGCGGTGAAGCTGCCGCCGGTCAAACTGCCGCG	Spacer_495	H0589_93745	13-Jul-2005	4
GTCGCGCCCCCCGCGGGCGCGTGGATTGAAAC	1	plus	TATCATTGTTGCGATATTAACATCAGATGAA	TATCATTGTTGCGATATTAACATCAGATGAA	Spacer_126	H0589_93745	13-Jul-2005	34
GTCGCGCCCCCCGCGGGCGCGTGGATTGAAAC	1	plus	TGCGCTTGCATCAACAGCGGGAGTATCTTTGACA	TGCGCTTGCATCAACAGCGGGAGTATCTTTGACA	Spacer_127	H0589_93745	13-Jul-2005	42
GTCGCGCCCCCCGCGGGCGCGTGGATTGAAAC	1	plus	CTTGATAATCGCACAGATACCGCCACTAAAAGTAG	CTTGATAATCGCACAGATACCGCCACTAAAAGTAG	Spacer_688	H0589_93745	13-Jul-2005	2
GTCGCGCCCCCCGCGGGCGCGTGGATTGAAAC	1	plus	CCGACAATGCAAAGATGACTTTTGCCCTTTCAA	CCGACAATGCAAAGATGACTTTTGCCCTTTCAA	Spacer_689	H0589_93745	13-Jul-2005	2
GTCGCGCCCCCCGCGGGCGCGTGGATTGAAAC	1	plus	TTGACGAGGTTACAAGGTTTCCGCTACCAGAATA	TTGACGAGGTTACAAGGTTTCCGCTACCAGAATA	Spacer_690	H0589_93745	13-Jul-2005	2
GTCGCGCCCCCCGCGGGCGCGTGGATTGAAAC	1	plus	ATCTTAATGGCTCAACAATACGATGCATGGCAA	ATCTTAATGGCTCAACAATACGATGCATGGCAA	Spacer_691	H0589_93745	13-Jul-2005	2
GTCGCGCCCCCCGCGGGCGCGTGGATTGAAAC	1	plus	GGAGAAATCGTCAGGCGTGACGGAATGGAAGTCGT	GGAGAAATCGTCAGGCGTGACGGAATGGAAGTCGT	Spacer_300	H0589_93745	13-Jul-2005	13
GTCGCGCCCCCCGCGGGCGCGTGGATTGAAAC	1	plus	TCTTGAAGTATTCGACGCTCTTACCAATCCCACC	TCTTGAAGTATTCGACGCTCTTACCAATCCCACC	Spacer_692	H0589_93745	13-Jul-2005	2
GTCGCGCCCCCCGCGGGCGCGTGGATTGAAAC	1	plus	TTCTTAGTGAGCAATGCCTCGCGTATGAGGTGA	TTCTTAGTGAGCAATGCCTCGCGTATGAGGTGA	Spacer_693	H0589_93745	13-Jul-2005	2
GTCGCGCCCCCCGCGGGCGCGTGGATTGAAAC	1	plus	TCCAACAAGCAAAACACTCGAACCCGGAACAACG	TCCAACAAGCAAAACACTCGAACCCGGAACAACG	Spacer_302	H0589_93745	13-Jul-2005	11
GTCGCGCCCCCCGCGGGCGCGTGGATTGAAAC	1	plus	TTTCCAGTACCATTGGATAATAGATGCCTCCAACA	TTTCCAGTACCATTGGATAATAGATGCCTCCAACA	Spacer_694	H0589_93745	13-Jul-2005	3
GTCGCGCCCCCCGCGGGCGCGTGGATTGAAAC	1	plus	TAATTCTGCCTGTGGAATTATCCCCGTTTCATC	TAATTCTGCCTGTGGAATTATCCCCGTTTCATC	Spacer_695	H0589_93745	13-Jul-2005	2
GTCGCGCCCCCCGCGGGCGCGTGGATTGAAAC	1	plus	ATAGGGTCCCGCCACCGCTCCACAAAAATATACT	ATAGGGTCCCGCCACCGCTCCACAAAAATATACT	Spacer_504	H0589_93745	13-Jul-2005	6
GTCGCGCCCCCCGCGGGCGCGTGGATTGAAAC	1	plus	AGTGTTACCAGTTCTGTGATTTGCGTGTTTTCCGT	AGTGTTACCAGTTCTGTGATTTGCGTGTTTTCCGT	Spacer_696	H0589_93745	13-Jul-2005	2
GTCGCGCCCCCCGCGGGCGCGTGGATTGAAAC	1	plus	GGGTACTCATCAAGCAGCTCTTGTTTTGTGTCCGC	GGGTACTCATCAAGCAGCTCTTGTTTTGTGTCCGC	Spacer_104	H0589_93745	13-Jul-2005	44
GTCGCGCCCCCCGCGGGCGCGTGGATTGAAAC	1	plus	AATGCCTGCAGCAGAGCTCAACCTTGCAATGTCCGC	AATGCCTGCAGCAGAGCTCAACCTTGCAATGTCCGC	Spacer_381	H0589_93745	13-Jul-2005	3
GTCGCGCCCCCCGCGGGCGCGTGGATTGAAAC	1	plus	TCAAACTCAGTCTCAAGTTAATTCTGCTAATGC	TCAAACTCAGTCTCAAGTTAATTCTGCTAATGC	Spacer_697	H0589_93745	13-Jul-2005	2
GTCGCGCCCCCCGCGGGCGCGTGGATTGAAAC	1	plus	GGCATATTCTCCACAATCGTCATAAGCGTTGCTCA	GGCATATTCTCCACAATCGTCATAAGCGTTGCTCA	Spacer_698	H0589_93745	13-Jul-2005	2
GTTCACTGCCGCATAGGCAGCTTAGAAAA	3	plus	ATCATTACTCTAGAGTTAACAGGGAAGCATA	ATCATTACTCTAGAGTTAACAGGGAAGCATA	Spacer_699	H0589_93745	13-Jul-2005	2
GTTCACTGCCGCATAGGCAGCTTAGAAAA	3	plus	CATTACGATGCCATAGCGACCGCATTAACTC	CATTACGATGCCATAGCGACCGCATTAACTC	Spacer_700	H0589_93745	13-Jul-2005	2
GTTCACTGCCGCATAGGCAGCTTAGAAAA	3	plus	CCTTCGATAAGATCAAATCCATTTCTGAAAC	CCTTCGATAAGATCAAATCCATTTCTGAAAC	Spacer_701	H0589_93745	13-Jul-2005	2
GTTCACTGCCGCATAGGCAGCTTAGAAAA	3	plus	GACATAAGAAATATCACACGCTAAAGCATTA	GACATAAGAAATATCACACGCTAAAGCATTA	Spacer_702	H0589_93745	13-Jul-2005	2
GTTCACTGCCGCATAGGCAGCTTAGAAAA	3	plus	TCGTCTGCCACGTATACGCAGATATGAGCGA	TCGTCTGCCACGTATACGCAGATATGAGCGA	Spacer_703	H0589_93745	13-Jul-2005	2
GTTCACTGCCGCATAGGCAGCTTAGAAAA	3	plus	ATGGATTGATGCCAGAAAAGCATGTAACGCC	ATGGATTGATGCCAGAAAAGCATGTAACGCC	Spacer_704	H0589_93745	13-Jul-2005	2
ATTAACTGCCGCACAGGCAGCTTAGAAA	3	plus	CTGATTGCCGGATACCGCAAAATTGTAGATAT	CTGATTGCCGGATACCGCAAAATTGTAGATAT	Spacer_705	H0589_93745	13-Jul-2005	2
ATTAACTGCCGCACAGGCAGCTTAGAAA	3	plus	CCGCTGCGCCGTGGAACTGGGCGACCCAAACC	CCGCTGCGCCGTGGAACTGGGCGACCCAAACC	Spacer_706	H0589_93745	13-Jul-2005	2
ATTAACTGCCGCACAGGCAGCTTAGAAA	3	plus	GCAACGATCCCGACACCGTCCTGAACCAATTG	GCAACGATCCCGACACCGTCCTGAACCAATTG	Spacer_707	H0589_93745	13-Jul-2005	2
ATTAACTGCCGCACAGGCAGCTTAGAAA	3	plus	GTTGACGAGGGCGAGAAGAAGGCAGAACTGCC	GTTGACGAGGGCGAGAAGAAGGCAGAACTGCC	Spacer_708	H0589_93745	13-Jul-2005	2
ATTAACTGCCGCACAGGCAGCTTAGAAA	3	plus	ATGACAGAGCCGATGGGGTTGGAGACGAATTT	ATGACAGAGCCGATGGGGTTGGAGACGAATTT	Spacer_709	H0589_93745	13-Jul-2005	2
GTTCACCGCCGCACAGGCAGCTTAGAAA	3	plus	ATCCTTAAAAACGCCTCTCGATCACAAGCAGG	ATCCTTAAAAACGCCTCTCGATCACAAGCAGG	Spacer_710	H0589_93745	13-Jul-2005	2
GTTCACCGCCGCACAGGCAGCTTAGAAA	3	plus	TTTGCTTGCAAGATAATTATCATTAGCCGATT	TTTGCTTGCAAGATAATTATCATTAGCCGATT	Spacer_711	H0589_93745	13-Jul-2005	2
GTTCACCGCCGCACAGGCAGCTTAGAAA	3	plus	AATTGTCGCAAGGGGGGCGCGGGCTTAAATAC	AATTGTCGCAAGGGGGGCGCGGGCTTAAATAC	Spacer_712	H0589_93745	13-Jul-2005	2
GTTCACCGCCGCACAGGCAGCTTAGAAA	3	plus	ATCCTTAAAAACGCCTCTCGATCACAAGCAGG	ATCCTTAAAAACGCCTCTCGATCACAAGCAGG	Spacer_710	H0589_93745	13-Jul-2005	2
GTTCACCGCCGCACAGGCAGCTTAGAAA	3	plus	TTTGCTTGCAAGATAATTATCATTAGCCGATT	TTTGCTTGCAAGATAATTATCATTAGCCGATT	Spacer_711	H0589_93745	13-Jul-2005	2
GTTCACCGCCGCACAGGCAGCTTAGAAA	3	plus	AATTGTCGCAAGGGGGGCGCGGGCTTAAATAC	AATTGTCGCAAGGGGGGCGCGGGCTTAAATAC	Spacer_712	H0589_93745	13-Jul-2005	2
CTTAATATCTAATTGCACTCATAGAGTATTGCGAC	2	plus	TTAGATTTCTTTCGACCTCAATCGCGATCGGACAATTTTTCTTAA	TTAGATTTCTTTCGACCTCAATCGCGATCGGACAATTTTTCTTAA	Spacer_509	H0589_93770	13-Jul-2005	9
CTTAATATCTAATTGCACTCATAGAGTATTGCGAC	2	plus	GAGGTGTTCGAATATTCCTCGGCAATCTTTCGAAATGCCGA	GAGGTGTTCGAATATTCCTCGGCAATCTTTCGAAATGCCGA	Spacer_10	H0589_93770	13-Jul-2005	24
CTTAATATCTAATTGCACTCATAGAGTATTGCGAC	2	plus	CTTTGAACGATTGTGCGTCCTTTTCTGAAACAGTCGAGTTT	CTTTGAACGATTGTGCGTCCTTTTCTGAAACAGTCGAGTTT	Spacer_17	H0589_93770	13-Jul-2005	2
CTTAATATCTAATTGCACTCATAGAGTATTGCGAC	2	plus	GTTCGAGTGTTTTGCTTGTTGGAGACCCAGACAAAG	GTTCGAGTGTTTTGCTTGTTGGAGACCCAGACAAAG	Spacer_8	H0589_93770	13-Jul-2005	12
CTTAATATCTAATTGCACTCATAGAGTATTGCGAC	2	plus	TTTCTCGGAAAAAAATACATTGAACGGTATCACATCATCAG	TTTCTCGGAAAAAAATACATTGAACGGTATCACATCATCAG	Spacer_516	H0589_93770	13-Jul-2005	2
CTTAATATCTAATTGCACTCATAGAGTATTGCGAC	2	plus	GAATACCATAGCCAATTGTTTCTCCGAGGAAGATCAGTTTGC	GAATACCATAGCCAATTGTTTCTCCGAGGAAGATCAGTTTGC	Spacer_24	H0589_93770	13-Jul-2005	13
CTTAATATCTAATTGCACTCATAGAGTATTGCGAC	2	plus	AGAAGGGATAAAAACAGAATTATTTCGACAGATTTATAGA	AGAAGGGATAAAAACAGAATTATTTCGACAGATTTATAGA	Spacer_19	H0589_93770	13-Jul-2005	15
CTTAATATCTAATTGCACTCATAGAGTATTGCGAC	2	plus	CATGTGCAAACCCTGCTGACAAAATTTTGGCACCTTTTTC	CATGTGCAAACCCTGCTGACAAAATTTTGGCACCTTTTTC	Spacer_14	H0589_93770	13-Jul-2005	17
CTTAATATCTAATTGCACTCATAGAGTATTGCGAC	2	plus	ATTCCTGATATTACATGGGAAAAGTCACCATTACGGAA	ATTCCTGATATTACATGGGAAAAGTCACCATTACGGAA	Spacer_20	H0589_93770	13-Jul-2005	23
CTTAATATCTAATTGCACTCATAGAGTATTGCGAC	2	plus	TCCAGTCTTGATCTCCTTCGCCCGGCTTTCTCT	TCCAGTCTTGATCTCCTTCGCCCGGCTTTCTCT	Spacer_507	H0589_93770	13-Jul-2005	27
CTTAATATCTAATTGCACTCATAGAGTATTGCGAC	2	plus	CCACGTTCTGCCTCTATCAACGCAACAATTTCTCT	CCACGTTCTGCCTCTATCAACGCAACAATTTCTCT	Spacer_5	H0589_93770	13-Jul-2005	18
CTTAATATCTAATTGCACTCATAGAGTATTGCGAC	2	plus	AAGGATAAACTCATTCACAACCCCTGATGATGAGACATT	AAGGATAAACTCATTCACAACCCCTGATGATGAGACATT	Spacer_6	H0589_93770	13-Jul-2005	21
CTTAATATCTAATTGCACTCATAGAGTATTGCGAC	2	plus	TTATCGCCCTTCATTTCAGGGTTGATGAAATATTTTATTTGTA	TTATCGCCCTTCATTTCAGGGTTGATGAAATATTTTATTTGTA	Spacer_2	H0589_93770	13-Jul-2005	24
CTTAATATCTAATTGCACTCATAGAGTATTGCGAC	2	plus	TTTGCGGCATCTTCTATCTGAAGTTCGCTGTTGATA	TTTGCGGCATCTTCTATCTGAAGTTCGCTGTTGATA	Spacer_0	H0589_93770	13-Jul-2005	15
CTTAATATCTAATTGCACTCATAGAGTATTGCGAC	2	plus	ATTATCCGAAAACATAATCCTGGAGATCCCCCATCGAG	ATTATCCGAAAACATAATCCTGGAGATCCCCCATCGAG	Spacer_1	H0589_93770	13-Jul-2005	22
CTTAATATCTAATTGCACTCATAGAGTATTGCGAC	2	plus	CACATCAATGACGTCAATGGTTATCCAAAAGTTAACCGTCAA	CACATCAATGACGTCAATGGTTATCCAAAAGTTAACCGTCAA	Spacer_3	H0589_93770	13-Jul-2005	17
CTTAATATCTAATTGCACTCATAGAGTATTGCGAC	2	plus	AAAGAATGTAGGATAAAATTGGTGCCAAATCGTTACCGGTGA	AAAGAATGTAGGATAAAATTGGTGCCAAATCGTTACCGGTGA	Spacer_713	H0589_93770	13-Jul-2005	2
CTTAATATCTAATTGCACTCATAGAGTATTGCGAC	2	plus	TATTGATATAAAATAGAGGCTAAAGATCCTCTATAATAGCAT	TATTGATATAAAATAGAGGCTAAAGATCCTCTATAATAGCAT	Spacer_12	H0589_93770	13-Jul-2005	6
CTTAATATCTAATTGCACTCATAGAGTATTGCGAC	2	plus	TTCGATAATCTTCACCCGCTCCCACACAAAGCACACA	TTCGATAATCTTCACCCGCTCCCACACAAAGCACACA	Spacer_13	H0589_93770	13-Jul-2005	14
CTTAATATCTAATTGCACTCATAGAGTATTGCGAC	2	plus	AGTCGGATTGTGTCGGAGCTGTGTATTTTATCGTAAA	AGTCGGATTGTGTCGGAGCTGTGTATTTTATCGTAAA	Spacer_714	H0589_93770	13-Jul-2005	2
CTTAATATCTAATTGCACTCATAGAGTATTGCGAC	2	plus	AAATCGGCTGATTCGGGTACATTCTGGCGATATCCATGAT	AAATCGGCTGATTCGGGTACATTCTGGCGATATCCATGAT	Spacer_57	H0589_93770	13-Jul-2005	8
CTTAATATCTAATTGCACTCATAGAGTATTGCGAC	2	plus	TTGTACTTCAAAGGTGATCTGCTCCTGTTCTGCTAACTTGC	TTGTACTTCAAAGGTGATCTGCTCCTGTTCTGCTAACTTGC	Spacer_28	H0589_93770	13-Jul-2005	2
CTTAATATCTAATTGCACTCATAGAGTATTGCGAC	2	plus	TGATGACCCTTATATCCAGGTGTGCCGAAGAGCCACT	TGATGACCCTTATATCCAGGTGTGCCGAAGAGCCACT	Spacer_11	H0589_93770	13-Jul-2005	14
CTTAATATCTAATTGCACTCATAGAGTATTGCGAC	2	plus	TAACATTCTCGTCTGCCATAATAAATAAAATTTAAATTA	TAACATTCTCGTCTGCCATAATAAATAAAATTTAAATTA	Spacer_15	H0589_93770	13-Jul-2005	16
CTTAATATCTAATTGCACTCATAGAGTATTGCGAC	2	plus	TTACATGATAATAATATTGTCCGCACCCGAGTATTTTAA	TTACATGATAATAATATTGTCCGCACCCGAGTATTTTAA	Spacer_506	H0589_93770	13-Jul-2005	2
CTTAATATCTAATTGCACTCATAGAGTATTGCGAC	2	plus	AAATGAATATATTTTTTGTGACACTTGACCTTTTCGGTAT	AAATGAATATATTTTTTGTGACACTTGACCTTTTCGGTAT	Spacer_16	H0589_93770	13-Jul-2005	11
CTTAATATCTAATTGCACTCATAGAGTATTGCGAC	2	plus	ACGCTCATTAAAGAGGTAGCACCTACTCGGATCAGTA	ACGCTCATTAAAGAGGTAGCACCTACTCGGATCAGTA	Spacer_25	H0589_93770	13-Jul-2005	13
CTTAATATCTAATTGCACTCATAGAGTATTGCGAC	2	plus	GTTCGTCTTTATGTGAATGTGTCAGGCATTACCTTTTTTATAA	GTTCGTCTTTATGTGAATGTGTCAGGCATTACCTTTTTTATAA	Spacer_58	H0589_93770	13-Jul-2005	12
CTTAATATCTAATTGCACTCATAGAGTATTGCGAC	2	plus	TCATTCAATGCTTTTGTTATATGTTCACTTGTAGCTTT	TCATTCAATGCTTTTGTTATATGTTCACTTGTAGCTTT	Spacer_31	H0589_93770	13-Jul-2005	4
CTTAATATCTAATTGCACTCATAGAGTATTGCGAC	2	plus	GAATGAAAAACTCATCAGCCATGATGGAATCCCAACGATAA	GAATGAAAAACTCATCAGCCATGATGGAATCCCAACGATAA	Spacer_510	H0589_93770	13-Jul-2005	8
CTTAATATCTAATTGCACTCATAGAGTATTGCGAC	2	plus	CTCTGTGCTAAAAGCAGGGATGGAGCTGTCCGAATACGTGCAGG	CTCTGTGCTAAAAGCAGGGATGGAGCTGTCCGAATACGTGCAGG	Spacer_512	H0589_93770	13-Jul-2005	3
CTTAATATCTAATTGCACTCATAGAGTATTGCGAC	2	plus	GCGACACCATTGACTTTCTTTATTTTCATTTTTTTTTACAGC	GCGACACCATTGACTTTCTTTATTTTCATTTTTTTTTACAGC	Spacer_26	H0589_93770	13-Jul-2005	2
CTTAATATCTAATTGCACTCATAGAGTATTGCGAC	2	plus	TTACAAGGGCTTCAGGTTTAAGATTTTTGAAAAATCTTTGA	TTACAAGGGCTTCAGGTTTAAGATTTTTGAAAAATCTTTGA	Spacer_4	H0589_93770	13-Jul-2005	24
CTTAATATCTAATTGCACTCATAGAGTATTGCGAC	2	plus	TGCTGCATAGTTGTCCAGACCTGTAACATATACCATACTTGC	TGCTGCATAGTTGTCCAGACCTGTAACATATACCATACTTGC	Spacer_515	H0589_93770	13-Jul-2005	3
CTTAATATCTAATTGCACTCATAGAGTATTGCGAC	2	plus	TTTCGGCTTTCTACGCGGTTCATCGTCTTCATCATC	TTTCGGCTTTCTACGCGGTTCATCGTCTTCATCATC	Spacer_29	H0589_93770	13-Jul-2005	3
CTTAATATCTAATTGCACTCATAGAGTATTGCGAC	2	plus	AAACACATGAATGTGCTTGCCTCGAATTCCTCATTTTTATGC	AAACACATGAATGTGCTTGCCTCGAATTCCTCATTTTTATGC	Spacer_55	H0589_93770	13-Jul-2005	5
CTTAATATCTAATTGCACTCATAGAGTATTGCGAC	2	plus	TTTTGCATTAAAGCACTCAATCCATTACCTACGCTGGCATGCATAGA	TTTTGCATTAAAGCACTCAATCCATTACCTACGCTGGCATGCATAGA	Spacer_513	H0589_93770	13-Jul-2005	4
CTTAATATCTAATTGCACTCATAGAGTATTGCGAC	2	plus	TTGCCATAGTTATTCTCCGTTACCGTGTTATCAGAATTAAA	TTGCCATAGTTATTCTCCGTTACCGTGTTATCAGAATTAAA	Spacer_102	H0589_93770	13-Jul-2005	3
CTTAATATCTAATTGCACTCATAGAGTATTGCGAC	2	plus	TTTCCCTTGGGCGTGGTTTTGGTCTTGTTAAAACTACCATAG	TTTCCCTTGGGCGTGGTTTTGGTCTTGTTAAAACTACCATAG	Spacer_30	H0589_93770	13-Jul-2005	2
CTTAATATCTAATTGCACTCATAGAGTATTGCGAC	2	plus	TTACTCATGCAGTACCAGCGATGACCAGTACGCTCATTAA	TTACTCATGCAGTACCAGCGATGACCAGTACGCTCATTAA	Spacer_103	H0589_93770	13-Jul-2005	6
CTTAATATCTAATTGCACTCATAGAGTATTGCGAC	2	plus	CCAGAACAAACGAATCAACACAATGTGCTGTGAGATTC	CCAGAACAAACGAATCAACACAATGTGCTGTGAGATTC	Spacer_7	H0589_93770	13-Jul-2005	3
CTTAATATCTAATTGCACTCATAGAGTATTGCGAC	2	plus	TTTCATCGCGTCTTTTTTTCATAAGAGTCTCCTTTAAGGT	TTTCATCGCGTCTTTTTTTCATAAGAGTCTCCTTTAAGGT	Spacer_100	H0589_93770	13-Jul-2005	3
CTTAATATCTAATTGCACTCATAGAGTATTGCGAC	2	plus	GATTACTGTGTCGTAATGGTAATCCTCAGGGCTATAGG	GATTACTGTGTCGTAATGGTAATCCTCAGGGCTATAGG	Spacer_54	H0589_93770	13-Jul-2005	4
CTTAATATCTAATTGCACTCATAGAGTATTGCGAC	2	plus	GGCTTGAATCCTGACTGAAAAGAACATACCATTCATCTG	GGCTTGAATCCTGACTGAAAAGAACATACCATTCATCTG	Spacer_715	H0589_93770	13-Jul-2005	2
CTTAATATCTAATTGCACTCATAGAGTATTGCGAC	2	plus	AACCTAATAGTTGCTGATATTCTGTTGATAATTGATTATT	AACCTAATAGTTGCTGATATTCTGTTGATAATTGATTATT	Spacer_716	H0589_93770	13-Jul-2005	3
CTTAATATCTAATTGCACTCATAGAGTATTGCGAC	2	plus	TTTTCATTTCTATTTTCCAATAATTAGTGTGTTCGATTTTGGAA	TTTTCATTTCTATTTTCCAATAATTAGTGTGTTCGATTTTGGAA	Spacer_517	H0589_93770	13-Jul-2005	3
CTTAATATCTAATTGCACTCATAGAGTATTGCGAC	2	plus	TCATTGAACCTGTAAACGAATCAAACGCTTCTTTACCTGTT	TCATTGAACCTGTAAACGAATCAAACGCTTCTTTACCTGTT	Spacer_514	H0589_93770	13-Jul-2005	6
CTTAATATCTAATTGCACTCATAGAGTATTGCGAC	2	plus	TTTGCACGACGGTCTTCGTCCCGCTGACGACGGAATGCCTCT	TTTGCACGACGGTCTTCGTCCCGCTGACGACGGAATGCCTCT	Spacer_101	H0589_93770	13-Jul-2005	6
CTTAATATCTAATTGCACTCATAGAGTATTGCGAC	2	plus	AATTGATGCTCCTCCGCCTTCGTTTTCTCCGGGTCAACA	AATTGATGCTCCTCCGCCTTCGTTTTCTCCGGGTCAACA	Spacer_717	H0589_93770	13-Jul-2005	4
CTTAATATCTAATTGCACTCATAGAGTATTGCGAC	2	plus	AGATTATGGACAATAATTAACTCCAATTTCAGCAAAAATTT	AGATTATGGACAATAATTAACTCCAATTTCAGCAAAAATTT	Spacer_56	H0589_93770	13-Jul-2005	3
CTTAATATCTAATTGCACTCATAGAGTATTGCGAC	2	plus	TTAGCCATTCACCACACCACTGGCAACGGTCATCCTTTCGG	TTAGCCATTCACCACACCACTGGCAACGGTCATCCTTTCGG	Spacer_718	H0589_93770	13-Jul-2005	3
CTTAATATCTAATTGCACTCATAGAGTATTGCGAC	2	plus	AATAACAACAGCTTCATTAACAATATTCGATATAGCAAT	AATAACAACAGCTTCATTAACAATATTCGATATAGCAAT	Spacer_719	H0589_93770	13-Jul-2005	2
CTTAATATCTAATTGCACTCATAGAGTATTGCGAC	2	plus	TGTACTGCACTACCGCTCCACTTGGTTTGATACGTTGAA	TGTACTGCACTACCGCTCCACTTGGTTTGATACGTTGAA	Spacer_720	H0589_93770	13-Jul-2005	2
GTTCACTGCCGCATAGGCAGCTTAGAAA	3	plus	TAACGCTGTTAAGACTTCGATAACTAGCGGAT	TAACGCTGTTAAGACTTCGATAACTAGCGGAT	Spacer_721	H0589_93770	13-Jul-2005	4
GTTCACTGCCGCATAGGCAGCTTAGAAA	3	plus	AGACATAAGAAATATCACACGCTAAAGCATTA	AGACATAAGAAATATCACACGCTAAAGCATTA	Spacer_537	H0589_93770	13-Jul-2005	2
GTTCACTGCCGCATAGGCAGCTTAGAAA	3	plus	TAATCCAGTTCCAGCAGATAAATACCCTGATG	TAATCCAGTTCCAGCAGATAAATACCCTGATG	Spacer_722	H0589_93770	13-Jul-2005	5
GTTCACTGCCGCATAGGCAGCTTAGAAA	3	plus	AGAAAAAACAACACCAAACGACCCGTTAATAT	AGAAAAAACAACACCAAACGACCCGTTAATAT	Spacer_135	H0589_93770	13-Jul-2005	2
GTTCACTGCCGCATAGGCAGCTTAGAAA	3	plus	ATCCCTGTGCATCCTCTTTATGACCAATTCCC	ATCCCTGTGCATCCTCTTTATGACCAATTCCC	Spacer_723	H0589_93770	13-Jul-2005	2
GTTCACTGCCGCATAGGCAGCTTAGAAA	3	plus	AGTGTGGATGTGAGGTTGTATACACCTTCTGC	AGTGTGGATGTGAGGTTGTATACACCTTCTGC	Spacer_724	H0589_93770	13-Jul-2005	2
GTTCACTGCCGCATAGGCAGCTTAGAAA	3	plus	AACACCAGAGAAGTATTGCCAGTATTGCAATG	AACACCAGAGAAGTATTGCCAGTATTGCAATG	Spacer_725	H0589_93770	13-Jul-2005	2
GTTCACTGCCGCATAGGCAGCTTAGAAA	3	plus	GCTATCGCGGGAAGGTTTTGCAAAAAGCATTT	GCTATCGCGGGAAGGTTTTGCAAAAAGCATTT	Spacer_726	H0589_93770	13-Jul-2005	2
GTTCACTGCCGCATAGGCAGCTTAGAAA	3	plus	TTCGTAAAAATGGACCTCTTTGTTTCCCTGAT	TTCGTAAAAATGGACCTCTTTGTTTCCCTGAT	Spacer_727	H0589_93770	13-Jul-2005	2
GTTCACTGCCGCATAGGCAGCTTAGAAA	3	plus	ACTGGCGCCCCCTTTGCCGGCTTGCTGCGCGG	ACTGGCGCCCCCTTTGCCGGCTTGCTGCGCGG	Spacer_728	H0589_93770	13-Jul-2005	3
GTTCACTGCCGCATAGGCAGCTTAGAAA	3	plus	GTGATAGCAAAATTCATGGGACGTGATGAGCC	GTGATAGCAAAATTCATGGGACGTGATGAGCC	Spacer_729	H0589_93770	13-Jul-2005	2
GTTCACTGCCGCATAGGCAGCTTAGAAA	3	plus	TATTATGTTATAGCAGATCAAACAGGAGCTAA	TATTATGTTATAGCAGATCAAACAGGAGCTAA	Spacer_543	H0589_93770	13-Jul-2005	3
GTTCACTGCCGCATAGGCAGCTTAGAAA	3	plus	TCATAGTCACCAGAAGCACCAAAACCTTTAGG	TCATAGTCACCAGAAGCACCAAAACCTTTAGG	Spacer_730	H0589_93770	13-Jul-2005	2
GTTCACTGCCGCATAGGCAGCTTAGAAA	3	plus	ATAATCACGCTCTGCCTCAATGTAACGCATCT	ATAATCACGCTCTGCCTCAATGTAACGCATCT	Spacer_731	H0589_93770	13-Jul-2005	2
GTTCACTGCCGCATAGGCAGCTTAGAAA	3	plus	TTTAGCGTAAAGCGCAACAATTACATTTTTAG	TTTAGCGTAAAGCGCAACAATTACATTTTTAG	Spacer_732	H0589_93770	13-Jul-2005	2
GTTCACTGCCGAATAGGCAGCTCAGAAA	3	plus	ACTGTAAATAATTACGGTATCGGCTTGGTCTC	ACTGTAAATAATTACGGTATCGGCTTGGTCTC	Spacer_733	H0589_93770	13-Jul-2005	2
GTTCACTGCCGAATAGGCAGCTCAGAAA	3	plus	TCGGCGGTGTCCATGCCTGCGTGGATCATGCC	TCGGCGGTGTCCATGCCTGCGTGGATCATGCC	Spacer_734	H0589_93770	13-Jul-2005	2
GTTCACTGCCGAATAGGCAGCTCAGAAA	3	plus	TGGAGCGTGAGGCGGTAGTTGGGGGCCATGTT	TGGAGCGTGAGGCGGTAGTTGGGGGCCATGTT	Spacer_735	H0589_93770	13-Jul-2005	2
GTTCACTGCCGAATAGGCAGCTCAGAAA	3	plus	GTCAGCCGCCAGCGTCTTATCGCCAGCGGTGAT	GTCAGCCGCCAGCGTCTTATCGCCAGCGGTGAT	Spacer_736	H0589_93770	13-Jul-2005	2
ATTAACTGCCGCACAGGCAGCTTAGAAA	3	plus	AGTTCACGCCCGCCGGTCCTTTGTCGGTTTCG	AGTTCACGCCCGCCGGTCCTTTGTCGGTTTCG	Spacer_737	H0589_93770	13-Jul-2005	2
ATTAACTGCCGCACAGGCAGCTTAGAAA	3	plus	TAATGAAAGATGCTGGGGATTGCGTTTATGAA	TAATGAAAGATGCTGGGGATTGCGTTTATGAA	Spacer_738	H0589_93770	13-Jul-2005	2
ATTAACTGCCGCACAGGCAGCTTAGAAA	3	plus	CAGTCCTTAAATGAGTTCCTGTAACTATTGTT	CAGTCCTTAAATGAGTTCCTGTAACTATTGTT	Spacer_739	H0589_93770	13-Jul-2005	2
ATTAACTGCCGCACAGGCAGCTTAGAAA	3	plus	AAAGCGGCCGGTGAGGTATCCCACGATTGTAT	AAAGCGGCCGGTGAGGTATCCCACGATTGTAT	Spacer_740	H0589_93770	13-Jul-2005	2
GTTCACCGCCGCACAGGCAGCTTAGAAA	3	plus	TTGTGTTACTATATAAATCAGTATGTTACAGC	TTGTGTTACTATATAAATCAGTATGTTACAGC	Spacer_741	H0589_93770	13-Jul-2005	2
GTTCACCGCCGCACAGGCAGCTTAGAAA	3	plus	TCTGTCTTGCGCTGTCCGGTACTAGCGTTAAA	TCTGTCTTGCGCTGTCCGGTACTAGCGTTAAA	Spacer_742	H0589_93770	13-Jul-2005	2
GTTCACCGCCGCACAGGCAGCTTAGAAA	3	plus	GGTGTTTGCAAGGGTTTGCAAGGGTTTGTTGT	GGTGTTTGCAAGGGTTTGCAAGGGTTTGTTGT	Spacer_743	H0589_93770	13-Jul-2005	2
GTTCACCGCCGCACAGGCAGCTTAGAAA	3	plus	GTAGCAGCAATATCGCTGTTATATAATTTAAT	GTAGCAGCAATATCGCTGTTATATAATTTAAT	Spacer_744	H0589_93770	13-Jul-2005	2
GTTCACCGCCGCACAGGCAGCTTAGAAA	3	plus	CGCGATTAAATTATGTAACAGCGATATTGCTG	CGCGATTAAATTATGTAACAGCGATATTGCTG	Spacer_745	H0589_93770	13-Jul-2005	2
GTTCACTGCCGCACAGGCAGCTTAGAAA	3	plus	GACAACTAGCGGATAATAGATACCAGTTGACA	GACAACTAGCGGATAATAGATACCAGTTGACA	Spacer_746	H0589_93770	13-Jul-2005	2
GTTCACTGCCGCACAGGCAGCTTAGAAA	3	plus	TCCGCTTCTAATGTAGCTTTAGCGCGTCTATC	TCCGCTTCTAATGTAGCTTTAGCGCGTCTATC	Spacer_747	H0589_93770	13-Jul-2005	3
GTTCACTGCCGCACAGGCAGCTTAGAAA	3	plus	CGACAATGACTACAGAAGATGGGGAAGCCGAA	CGACAATGACTACAGAAGATGGGGAAGCCGAA	Spacer_748	H0589_93770	13-Jul-2005	2
GTTCACTGCCGCACAGGCAGCTTAGAAA	3	plus	ATGGAGCTTCCCGAGATAAAAGATCGTGTAGC	ATGGAGCTTCCCGAGATAAAAGATCGTGTAGC	Spacer_749	H0589_93770	13-Jul-2005	3
CTTAATATCTAATTGCACTCATAGAGTATTGCGAC	2	plus	GTTCGAGTGTTTTGCTTGTTGGAGACCCAGACAAAG	GTTCGAGTGTTTTGCTTGTTGGAGACCCAGACAAAG	Spacer_8	H0590_93745	27-Jul-2005	31
CTTAATATCTAATTGCACTCATAGAGTATTGCGAC	2	plus	CCACGTTCTGCCTCTATCAACGCAACAATTTCTCT	CCACGTTCTGCCTCTATCAACGCAACAATTTCTCT	Spacer_5	H0590_93745	27-Jul-2005	38
CTTAATATCTAATTGCACTCATAGAGTATTGCGAC	2	plus	TTTGCGGCATCTTCTATCTGAAGTTCGCTGTTGATA	TTTGCGGCATCTTCTATCTGAAGTTCGCTGTTGATA	Spacer_0	H0590_93745	27-Jul-2005	48
CTTAATATCTAATTGCACTCATAGAGTATTGCGAC	2	plus	ATTATCCGAAAACATAATCCTGGAGATCCCCCATCGAG	ATTATCCGAAAACATAATCCTGGAGATCCCCCATCGAG	Spacer_1	H0590_93745	27-Jul-2005	29
CTTAATATCTAATTGCACTCATAGAGTATTGCGAC	2	plus	CACATCAATGACGTCAATGGTTATCCAAAAGTTAACCGTCAA	CACATCAATGACGTCAATGGTTATCCAAAAGTTAACCGTCAA	Spacer_3	H0590_93745	27-Jul-2005	32
CTTAATATCTAATTGCACTCATAGAGTATTGCGAC	2	plus	TTACTCATGCAGTACCAGCGATGACCAGTACGCTCATTAA	TTACTCATGCAGTACCAGCGATGACCAGTACGCTCATTAA	Spacer_103	H0590_93745	27-Jul-2005	5
CTTAATATCTAATTGCACTCATAGAGTATTGCGAC	2	plus	CCAGAACAAACGAATCAACACAATGTGCTGTGAGATTC	CCAGAACAAACGAATCAACACAATGTGCTGTGAGATTC	Spacer_7	H0590_93745	27-Jul-2005	9
CTTAATATCTAATTGCACTCATAGAGTATTGCGAC	2	plus	TTTCCCTTGGGCGTGGTTTTGGTCTTGTTAAAACTACCATAG	TTTCCCTTGGGCGTGGTTTTGGTCTTGTTAAAACTACCATAG	Spacer_30	H0590_93745	27-Jul-2005	3
CTTAATATCTAATTGCACTCATAGAGTATTGCGAC	2	plus	GTTCGTCTTTATGTGAATGTGTCAGGCATTACCTTTTTTATAA	GTTCGTCTTTATGTGAATGTGTCAGGCATTACCTTTTTTATAA	Spacer_58	H0590_93745	27-Jul-2005	24
CTTAATATCTAATTGCACTCATAGAGTATTGCGAC	2	plus	GAATACCATAGCCAATTGTTTCTCCGAGGAAGATCAGTTTGC	GAATACCATAGCCAATTGTTTCTCCGAGGAAGATCAGTTTGC	Spacer_24	H0590_93745	27-Jul-2005	26
CTTAATATCTAATTGCACTCATAGAGTATTGCGAC	2	plus	AGAAGGGATAAAAACAGAATTATTTCGACAGATTTATAGA	AGAAGGGATAAAAACAGAATTATTTCGACAGATTTATAGA	Spacer_19	H0590_93745	27-Jul-2005	26
CTTAATATCTAATTGCACTCATAGAGTATTGCGAC	2	plus	TCCAGTCTTGATCTCCTTCGCCCGGCTTTCTCT	TCCAGTCTTGATCTCCTTCGCCCGGCTTTCTCT	Spacer_507	H0590_93745	27-Jul-2005	40
CTTAATATCTAATTGCACTCATAGAGTATTGCGAC	2	plus	AAGGATAAACTCATTCACAACCCCTGATGATGAGACATT	AAGGATAAACTCATTCACAACCCCTGATGATGAGACATT	Spacer_6	H0590_93745	27-Jul-2005	37
CTTAATATCTAATTGCACTCATAGAGTATTGCGAC	2	plus	AGATTATGGACAATAATTAACTCCAATTTCAGCAAAAATTT	AGATTATGGACAATAATTAACTCCAATTTCAGCAAAAATTT	Spacer_56	H0590_93745	27-Jul-2005	10
CTTAATATCTAATTGCACTCATAGAGTATTGCGAC	2	plus	GATTACTGTGTCGTAATGGTAATCCTCAGGGCTATAGG	GATTACTGTGTCGTAATGGTAATCCTCAGGGCTATAGG	Spacer_54	H0590_93745	27-Jul-2005	14
CTTAATATCTAATTGCACTCATAGAGTATTGCGAC	2	plus	TTACAAGGGCTTCAGGTTTAAGATTTTTGAAAAATCTTTGA	TTACAAGGGCTTCAGGTTTAAGATTTTTGAAAAATCTTTGA	Spacer_4	H0590_93745	27-Jul-2005	21
CTTAATATCTAATTGCACTCATAGAGTATTGCGAC	2	plus	TTCGATAATCTTCACCCGCTCCCACACAAAGCACACA	TTCGATAATCTTCACCCGCTCCCACACAAAGCACACA	Spacer_13	H0590_93745	27-Jul-2005	31
CTTAATATCTAATTGCACTCATAGAGTATTGCGAC	2	plus	CATGTGCAAACCCTGCTGACAAAATTTTGGCACCTTTTTC	CATGTGCAAACCCTGCTGACAAAATTTTGGCACCTTTTTC	Spacer_14	H0590_93745	27-Jul-2005	42
CTTAATATCTAATTGCACTCATAGAGTATTGCGAC	2	plus	ATTCCTGATATTACATGGGAAAAGTCACCATTACGGAA	ATTCCTGATATTACATGGGAAAAGTCACCATTACGGAA	Spacer_20	H0590_93745	27-Jul-2005	33
CTTAATATCTAATTGCACTCATAGAGTATTGCGAC	2	plus	AACCACACTACCCCTACTGAGCCGTCATCTTCGAAATGGAC	AACCACACTACCCCTACTGAGCCGTCATCTTCGAAATGGAC	Spacer_549	H0590_93745	27-Jul-2005	2
CTTAATATCTAATTGCACTCATAGAGTATTGCGAC	2	plus	AATTGATGCTCCTACGCCTTCGTTTTCTCCGGGTCAACA	AATTGATGCTCCTACGCCTTCGTTTTCTCCGGGTCAACA	Spacer_508	H0590_93745	27-Jul-2005	7
CTTAATATCTAATTGCACTCATAGAGTATTGCGAC	2	plus	AAAGTTCTTTGCAAACCTCGTGCCATTTTCCTTATCCATTT	AAAGTTCTTTGCAAACCTCGTGCCATTTTCCTTATCCATTT	Spacer_750	H0590_93745	27-Jul-2005	2
CTTAATATCTAATTGCACTCATAGAGTATTGCGAC	2	plus	TTTGCACGACGGTCTTCGTCCCGCTGACGACGGAATGCCTCT	TTTGCACGACGGTCTTCGTCCCGCTGACGACGGAATGCCTCT	Spacer_101	H0590_93745	27-Jul-2005	9
CTTAATATCTAATTGCACTCATAGAGTATTGCGAC	2	plus	AAATCGGCTGATTCGGGTACATTCTGGCGATATCCATGAT	AAATCGGCTGATTCGGGTACATTCTGGCGATATCCATGAT	Spacer_57	H0590_93745	27-Jul-2005	4
CTTAATATCTAATTGCACTCATAGAGTATTGCGAC	2	plus	TTGTACTTCAAAGTTGATCTGCTCCTGTTCTGCTAACTTGC	TTGTACTTCAAAGTTGATCTGCTCCTGTTCTGCTAACTTGC	Spacer_751	H0590_93745	27-Jul-2005	12
CTTAATATCTAATTGCACTCATAGAGTATTGCGAC	2	plus	TATTGATATAAAATAGAGGCTAAAGATCCTCTATAATAGCAT	TATTGATATAAAATAGAGGCTAAAGATCCTCTATAATAGCAT	Spacer_12	H0590_93745	27-Jul-2005	26
CTTAATATCTAATTGCACTCATAGAGTATTGCGAC	2	plus	CCGGTATATCCGAAGGAACAAGCAAGAGTTCATTCAACCCATTG	CCGGTATATCCGAAGGAACAAGCAAGAGTTCATTCAACCCATTG	Spacer_752	H0590_93745	27-Jul-2005	2
CTTAATATCTAATTGCACTCATAGAGTATTGCGAC	2	plus	CTCTGTGCTAAAAGCAGGGATGGAGCTGTCCGAATACGTGCAGG	CTCTGTGCTAAAAGCAGGGATGGAGCTGTCCGAATACGTGCAGG	Spacer_512	H0590_93745	27-Jul-2005	9
CTTAATATCTAATTGCACTCATAGAGTATTGCGAC	2	plus	TTATCGCCCTTCATTTCAGGGTTGATGAAATATTTTATTTGTA	TTATCGCCCTTCATTTCAGGGTTGATGAAATATTTTATTTGTA	Spacer_2	H0590_93745	27-Jul-2005	32
CTTAATATCTAATTGCACTCATAGAGTATTGCGAC	2	plus	ACGCTCATTAAAGAGGTAGCACCTACTCGGATCAGTA	ACGCTCATTAAAGAGGTAGCACCTACTCGGATCAGTA	Spacer_25	H0590_93745	27-Jul-2005	30
CTTAATATCTAATTGCACTCATAGAGTATTGCGAC	2	plus	TGATGACCCTTATATCCAGGTGTGCCGAAGAGCCACT	TGATGACCCTTATATCCAGGTGTGCCGAAGAGCCACT	Spacer_11	H0590_93745	27-Jul-2005	30
CTTAATATCTAATTGCACTCATAGAGTATTGCGAC	2	plus	TTGCCATAGTTATTCTCCGTTACCGTGTTATCAGAATTAAA	TTGCCATAGTTATTCTCCGTTACCGTGTTATCAGAATTAAA	Spacer_102	H0590_93745	27-Jul-2005	6
CTTAATATCTAATTGCACTCATAGAGTATTGCGAC	2	plus	TCATTGAACCTGTAAACGAATCAAACGCTTCTTTACCTGTT	TCATTGAACCTGTAAACGAATCAAACGCTTCTTTACCTGTT	Spacer_514	H0590_93745	27-Jul-2005	4
CTTAATATCTAATTGCACTCATAGAGTATTGCGAC	2	plus	TAACATTCTCGTCTGCCATAATAAATAAAATTTAAATTA	TAACATTCTCGTCTGCCATAATAAATAAAATTTAAATTA	Spacer_15	H0590_93745	27-Jul-2005	31
CTTAATATCTAATTGCACTCATAGAGTATTGCGAC	2	plus	TCATTCAATGCTTTTGTTATATGTTCACTTGTAGCTTT	TCATTCAATGCTTTTGTTATATGTTCACTTGTAGCTTT	Spacer_31	H0590_93745	27-Jul-2005	10
CTTAATATCTAATTGCACTCATAGAGTATTGCGAC	2	plus	GAATGAAAAACTCATCAGCCATGATGGAATCCCAACGATAA	GAATGAAAAACTCATCAGCCATGATGGAATCCCAACGATAA	Spacer_510	H0590_93745	27-Jul-2005	5
CTTAATATCTAATTGCACTCATAGAGTATTGCGAC	2	plus	CATAGCAACTAAAATTTCCTGCAGAGCGAGGTATGAGACAAAA	CATAGCAACTAAAATTTCCTGCAGAGCGAGGTATGAGACAAAA	Spacer_753	H0590_93745	27-Jul-2005	3
CTTAATATCTAATTGCACTCATAGAGTATTGCGAC	2	plus	TTTTTTAATAATCTCCTTCTTTCTTTTTTTGATATCT	TTTTTTAATAATCTCCTTCTTTCTTTTTTTGATATCT	Spacer_511	H0590_93745	27-Jul-2005	2
CTTAATATCTAATTGCACTCATAGAGTATTGCGAC	2	plus	TTTCATCGCGTCTTTTTTTCATAAGAGTCTCCTTTAAGGT	TTTCATCGCGTCTTTTTTTCATAAGAGTCTCCTTTAAGGT	Spacer_100	H0590_93745	27-Jul-2005	11
CTTAATATCTAATTGCACTCATAGAGTATTGCGAC	2	plus	AAACACATGAATGTGCTTGCCTCGAATTCCTCATTTTTATGC	AAACACATGAATGTGCTTGCCTCGAATTCCTCATTTTTATGC	Spacer_55	H0590_93745	27-Jul-2005	4
CTTAATATCTAATTGCACTCATAGAGTATTGCGAC	2	plus	GGCTTGAATCCTGACTGAAAAGAACATACCATTCATCTG	GGCTTGAATCCTGACTGAAAAGAACATACCATTCATCTG	Spacer_715	H0590_93745	27-Jul-2005	2
CTTAATATCTAATTGCACTCATAGAGTATTGCGAC	2	plus	TTTTGCATTAAAGCACTCAATCCATTACCTACGCTGGCATGCATAGA	TTTTGCATTAAAGCACTCAATCCATTACCTACGCTGGCATGCATAGA	Spacer_513	H0590_93745	27-Jul-2005	3
CTTAATATCTAATTGCACTCATAGAGTATTGCGAC	2	plus	AAATGAATATATTTTTTGTGACACTTGACCTTTTCGGTAT	AAATGAATATATTTTTTGTGACACTTGACCTTTTCGGTAT	Spacer_16	H0590_93745	27-Jul-2005	21
CTTAATATCTAATTGCACTCATAGAGTATTGCGAC	2	plus	TGCTGCATAGTTGTCCAGACCTGTAACATATACCATACTTGC	TGCTGCATAGTTGTCCAGACCTGTAACATATACCATACTTGC	Spacer_515	H0590_93745	27-Jul-2005	7
CTTAATATCTAATTGCACTCATAGAGTATTGCGAC	2	plus	CTTTGAACGATTGTGCGTCCTTTTCTGAAACAGTCGAGTTT	CTTTGAACGATTGTGCGTCCTTTTCTGAAACAGTCGAGTTT	Spacer_17	H0590_93745	27-Jul-2005	2
CTTAATATCTAATTGCACTCATAGAGTATTGCGAC	2	plus	TTAGATTTCTTTCGACCTCAATCGCGATCGGACAATTTTTCTTAA	TTAGATTTCTTTCGACCTCAATCGCGATCGGACAATTTTTCTTAA	Spacer_509	H0590_93745	27-Jul-2005	13
CTTAATATCTAATTGCACTCATAGAGTATTGCGAC	2	plus	CCTCCAAAAACCACCAATATATTTGTATTCATGCATACC	CCTCCAAAAACCACCAATATATTTGTATTCATGCATACC	Spacer_528	H0590_93745	27-Jul-2005	2
CTTAATATCTAATTGCACTCATAGAGTATTGCGAC	2	plus	TGGAATCTGCACTGTGCTTCTGTTAGTTGGTGTAGGATTGAAGA	TGGAATCTGCACTGTGCTTCTGTTAGTTGGTGTAGGATTGAAGA	Spacer_754	H0590_93745	27-Jul-2005	2
CTTAATATCTAATTGCACTCATAGAGTATTGCGAC	2	plus	GAGGTGTTCGAATATTCCTCGGCAATCTTTCGAAATGCCGA	GAGGTGTTCGAATATTCCTCGGCAATCTTTCGAAATGCCGA	Spacer_10	H0590_93745	27-Jul-2005	18
CTTAATATCTAATTGCACTCATAGAGTATTGCGAC	2	plus	TTTATTATTTTGGGGTTTTTACTGTCTTCGTGTTAATTACTTCGA	TTTATTATTTTGGGGTTTTTACTGTCTTCGTGTTAATTACTTCGA	Spacer_755	H0590_93745	27-Jul-2005	2
GTTAACTGCCGCACAGGCAGCTTAGAAA	3	plus	CAATTTATGCCAACATGACACATGAGCAAATA	CAATTTATGCCAACATGACACATGAGCAAATA	Spacer_756	H0590_93745	27-Jul-2005	2
GTTAACTGCCGCACAGGCAGCTTAGAAA	3	plus	ATAAGTGTCTGCGCCATACGCTGATTGCTGAT	ATAAGTGTCTGCGCCATACGCTGATTGCTGAT	Spacer_757	H0590_93745	27-Jul-2005	2
GTTAACTGCCGCACAGGCAGCTTAGAAA	3	plus	ATCTACTGCGTGTAGATGTACCTCAGTTCCGG	ATCTACTGCGTGTAGATGTACCTCAGTTCCGG	Spacer_758	H0590_93745	27-Jul-2005	2
GTTAACTGCCGCACAGGCAGCTTAGAAA	3	plus	TTTATAAAAATTCCACGTTAAAACACGCTGAT	TTTATAAAAATTCCACGTTAAAACACGCTGAT	Spacer_759	H0590_93745	27-Jul-2005	2
GTTAACTGCCGCACAGGCAGCTTAGAAA	3	plus	ACAAAGGCAGAGTACGCGGTGAAGATCATCCT	ACAAAGGCAGAGTACGCGGTGAAGATCATCCT	Spacer_760	H0590_93745	27-Jul-2005	2
GTTAACTGCCGCACAGGCAGCTTAGAAA	3	plus	AGAGAAAGAGCAGCTTAAACAGCAAGTGCAAC	AGAGAAAGAGCAGCTTAAACAGCAAGTGCAAC	Spacer_761	H0590_93745	27-Jul-2005	2
GTTAACTGCCGCACAGGCAGCTTAGAAA	3	plus	GCAATCGCCTCTTTCCAACACTGATCATTGAT	GCAATCGCCTCTTTCCAACACTGATCATTGAT	Spacer_762	H0590_93745	27-Jul-2005	2
GTTAACTGCCGCACAGGCAGCTTAGAAA	3	plus	TTGTCAATCAAAGCTTTAGTGTCTTCAGAATG	TTGTCAATCAAAGCTTTAGTGTCTTCAGAATG	Spacer_763	H0590_93745	27-Jul-2005	2
GTTAACTGCCGCACAGGCAGCTTAGAAA	3	plus	ATGGAGCTTCCCGAGATAAAAGATCGTGTAGC	ATGGAGCTTCCCGAGATAAAAGATCGTGTAGC	Spacer_749	H0590_93745	27-Jul-2005	2
GTTAACTGCCGCACAGGCAGCTTAGAAA	3	plus	TCGAATGGCAGCCCATTCAGGTGATTTGATAA	TCGAATGGCAGCCCATTCAGGTGATTTGATAA	Spacer_764	H0590_93745	27-Jul-2005	2
GTTCACTGCCGGATAGGCAGCTTAGAAA	3	plus	TGACATCAACAACATTCTTTGCATCGCTTCAT	TGACATCAACAACATTCTTTGCATCGCTTCAT	Spacer_765	H0590_93745	27-Jul-2005	2
GTTCACTGCCGCATAGGCAGCTTAGAAA	3	plus	AGTAGATTGTGTTAGCGACAGTCGTTTTTTTA	AGTAGATTGTGTTAGCGACAGTCGTTTTTTTA	Spacer_766	H0590_93745	27-Jul-2005	3
GTTCACTGCCGCATAGGCAGCTTAGAAA	3	plus	TCTAGGCGGCAATCTGCAGCAACAGGTTAAAG	TCTAGGCGGCAATCTGCAGCAACAGGTTAAAG	Spacer_767	H0590_93745	27-Jul-2005	2
GTTCACTGCCGCATAGGCAGCTTAGAAA	3	plus	ACACAGCGCCTATCTTTGTTGATTGAATCTAA	ACACAGCGCCTATCTTTGTTGATTGAATCTAA	Spacer_768	H0590_93745	27-Jul-2005	2
GTTCACTGCCGCATAGGCAGCTTAGAAA	3	plus	AAGAAGATAGCAGGGGAAGGTTCGTCCCAGAT	AAGAAGATAGCAGGGGAAGGTTCGTCCCAGAT	Spacer_769	H0590_93745	27-Jul-2005	2
GTTCACTGCCGCATAGGCAGCTTAGAAA	3	plus	TTTTAAGGATTTGAATAAATCCAAGGTTGCGA	TTTTAAGGATTTGAATAAATCCAAGGTTGCGA	Spacer_770	H0590_93745	27-Jul-2005	4
GTTCACTGCCGCATAGGCAGCTTAGAAA	3	plus	TAAAGTAAGATCTGACATGCTTAATACCGTCA	TAAAGTAAGATCTGACATGCTTAATACCGTCA	Spacer_771	H0590_93745	27-Jul-2005	3
GTTCACTGCCGCATAGGCAGCTTAGAAA	3	plus	GCTATCGCGGGAAGGTTTTGCAAAAAGCATTT	GCTATCGCGGGAAGGTTTTGCAAAAAGCATTT	Spacer_726	H0590_93745	27-Jul-2005	3
GTTCACTGCCGCATAGGCAGCTTAGAAA	3	plus	AAGAACAGAGTTGAGTTGACCTAGTTGACCAG	AAGAACAGAGTTGAGTTGACCTAGTTGACCAG	Spacer_772	H0590_93745	27-Jul-2005	2
GTTCACTGCCGCATAGGCAGCTTAGAAA	3	plus	CCCATCAGGCGGCGCAGGAATTTGAAGATATT	CCCATCAGGCGGCGCAGGAATTTGAAGATATT	Spacer_540	H0590_93745	27-Jul-2005	4
GTTCACTGCCGCATAGGCAGCTTAGAAA	3	plus	TTACGGGATGGTTTTAGGCGCTGTGGGGTGGC	TTACGGGATGGTTTTAGGCGCTGTGGGGTGGC	Spacer_773	H0590_93745	27-Jul-2005	3
GTTCACTGCCGCATAGGCAGCTTAGAAA	3	plus	TTCCGTTGACGTTATAAAAAACGACTCGATCC	TTCCGTTGACGTTATAAAAAACGACTCGATCC	Spacer_774	H0590_93745	27-Jul-2005	2
GTTCACTGCCGCATAGGCAGCTTAGAAA	3	plus	TTCATCTTATTACTATTATATCCCTGGTAATG	TTCATCTTATTACTATTATATCCCTGGTAATG	Spacer_775	H0590_93745	27-Jul-2005	3
GTTCACTGCCGCATAGGCAGCTTAGAAA	3	plus	ATAAAGGAAGATAGAAGAAGCCGGAAGCACAA	ATAAAGGAAGATAGAAGAAGCCGGAAGCACAA	Spacer_776	H0590_93745	27-Jul-2005	3
GTTCACTGCCGCATAGGCAGCTTAGAAA	3	plus	ACCTTCGATAAGATCAAATCCATTTCTGAAAC	ACCTTCGATAAGATCAAATCCATTTCTGAAAC	Spacer_777	H0590_93745	27-Jul-2005	3
GTTCACTGCCGCATAGGCAGCTTAGAAA	3	plus	TAAGCAACAAATGCAAGGCCCAAAAATAGGCG	TAAGCAACAAATGCAAGGCCCAAAAATAGGCG	Spacer_778	H0590_93745	27-Jul-2005	2
GTTCACTGCCGCATAGGCAGCTTAGAAA	3	plus	TTACAATCATTAGAGTGCTCATAGTATTCAAT	TTACAATCATTAGAGTGCTCATAGTATTCAAT	Spacer_779	H0590_93745	27-Jul-2005	2
GTTCACTGCCGCATAGGCAGCTTAGAAA	3	plus	AGTAATAACGCGGTAAGTTTGGCCGTGGCTAA	AGTAATAACGCGGTAAGTTTGGCCGTGGCTAA	Spacer_780	H0590_93745	27-Jul-2005	2
GTTCACTGCCGCATAGGCAGCTTAGAAA	3	plus	ATTGAAACGGATTGCGTAACGGTTTAATGGTT	ATTGAAACGGATTGCGTAACGGTTTAATGGTT	Spacer_781	H0590_93745	27-Jul-2005	2
GTTCACTGCCGCATAGGCAGCTTAGAAA	3	plus	AGTTATATCAGCAATGGGCGATGATCCTTATG	AGTTATATCAGCAATGGGCGATGATCCTTATG	Spacer_782	H0590_93745	27-Jul-2005	2
GTTCACTGCCGCATAGGCAGCTTAGAAA	3	plus	CTCACATTGGATTCTATATCCCTTGTGTTACT	CTCACATTGGATTCTATATCCCTTGTGTTACT	Spacer_783	H0590_93745	27-Jul-2005	2
GTCGCGCCCCCCGCGGGCGCGTGGATTGAAAC	1	plus	AAATTCATTTGCTTGGCCCTTGAAATAGACGCGT	AAATTCATTTGCTTGGCCCTTGAAATAGACGCGT	Spacer_36	H0590_93745	27-Jul-2005	14
GTCGCGCCCCCCGCGGGCGCGTGGATTGAAAC	1	plus	AAATTCATTTGGGTGGCCCTTAAAATATACACG	AAATTCATTTGGGTGGCCCTTAAAATATACACG	Spacer_59	H0590_93745	27-Jul-2005	7
GTCGCGCCCCCCGCGGGCGCGTGGATTGAAAC	1	plus	ATTTCAGCCATGCTATATAATATAGCATGGCTTGAA	ATTTCAGCCATGCTATATAATATAGCATGGCTTGAA	Spacer_66	H0590_93745	27-Jul-2005	14
GTCGCGCCCCCCGCGGGCGCGTGGATTGAAAC	1	plus	ATTTCAGCCATGCTATATAATATAGCATGGCTT	ATTTCAGCCATGCTATATAATATAGCATGGCTT	Spacer_65	H0590_93745	27-Jul-2005	8
GTCGCGCCCCCCGCGGGCGCGTGGATTGAAAC	1	plus	CAAGACAACGGCTCTGCACTGGCGGACAGCTTGAA	CAAGACAACGGCTCTGCACTGGCGGACAGCTTGAA	Spacer_53	H0590_93745	27-Jul-2005	9
GTCGCGCCCCCCGCGGGCGCGTGGATTGAAAC	1	plus	ACGCCAGTGACCAACCAATAACCCTACCTATGT	ACGCCAGTGACCAACCAATAACCCTACCTATGT	Spacer_243	H0590_93745	27-Jul-2005	2
GTCGCGCCCCCCGCGGGCGCGTGGATTGAAAC	1	plus	TTTGAGTGTAATCGAGCGATTAGGGGATATTTCAA	TTTGAGTGTAATCGAGCGATTAGGGGATATTTCAA	Spacer_283	H0590_93745	27-Jul-2005	2
GTCGCGCCCCCCGCGGGCGCGTGGATTGAAAC	1	plus	CCTTGAGCATAAAGTGCGTTCTGACTTGCGATATCC	CCTTGAGCATAAAGTGCGTTCTGACTTGCGATATCC	Spacer_224	H0590_93745	27-Jul-2005	3
GTCGCGCCCCCCGCGGGCGCGTGGATTGAAAC	1	plus	AACAGTAAACGGCTTTGAGTGATGGACAACAAGAAC	AACAGTAAACGGCTTTGAGTGATGGACAACAAGAAC	Spacer_413	H0590_93745	27-Jul-2005	4
GTCGCGCCCCCCGCGGGCGCGTGGATTGAAAC	1	plus	CCATCGATCGAGTAAAAGTAGCTAAATTTTCGGAT	CCATCGATCGAGTAAAAGTAGCTAAATTTTCGGAT	Spacer_95	H0590_93745	27-Jul-2005	3
GTCGCGCCCCCCGCGGGCGCGTGGATTGAAAC	1	plus	AGACGATTGCCGTGCGATTGTGCCAAAATTAAT	AGACGATTGCCGTGCGATTGTGCCAAAATTAAT	Spacer_62	H0590_93745	27-Jul-2005	8
GTCGCGCCCCCCGCGGGCGCGTGGATTGAAAC	1	plus	GGCTGGGTCGCGGAGAAATTCCGGGTCCGCTCCGT	GGCTGGGTCGCGGAGAAATTCCGGGTCCGCTCCGT	Spacer_784	H0590_93745	27-Jul-2005	3
GTCGCGCCCCCCGCGGGCGCGTGGATTGAAAC	1	plus	TCATACTTCCCCCACCGCATAGCCCGCTCGTTGAT	TCATACTTCCCCCACCGCATAGCCCGCTCGTTGAT	Spacer_179	H0590_93745	27-Jul-2005	4
GTCGCGCCCCCCGCGGGCGCGTGGATTGAAAC	1	plus	TTCCCCATGCCTCCGTAGCGATACTTACCGTACC	TTCCCCATGCCTCCGTAGCGATACTTACCGTACC	Spacer_424	H0590_93745	27-Jul-2005	2
GTCGCGCCCCCCGCGGGCGCGTGGATTGAAAC	1	plus	GTTAACCCGTTATTTTTCAGTGCTGTAGAAAAGC	GTTAACCCGTTATTTTTCAGTGCTGTAGAAAAGC	Spacer_785	H0590_93745	27-Jul-2005	2
GTCGCGCCCCCCGCGGGCGCGTGGATTGAAAC	1	plus	TATATGATCTGGATGGCAGTCTATGACCCAGAGA	TATATGATCTGGATGGCAGTCTATGACCCAGAGA	Spacer_450	H0590_93745	27-Jul-2005	7
GTCGCGCCCCCCGCGGGCGCGTGGATTGAAAC	1	plus	ATCAATTGCGGTCCTGTATTTGAGGGCGAGCTTC	ATCAATTGCGGTCCTGTATTTGAGGGCGAGCTTC	Spacer_451	H0590_93745	27-Jul-2005	2
GTCGCGCCCCCCGCGGGCGCGTGGATTGAAAC	1	plus	GCTATAAAGATATGTCTTGAGAGTCTTTTTTGATT	GCTATAAAGATATGTCTTGAGAGTCTTTTTTGATT	Spacer_75	H0590_93745	27-Jul-2005	17
GTCGCGCCCCCCGCGGGCGCGTGGATTGAAAC	1	plus	AATGCATACAACAATACTGCGGCCACTGGAGC	AATGCATACAACAATACTGCGGCCACTGGAGC	Spacer_347	H0590_93745	27-Jul-2005	2
GTCGCGCCCCCCGCGGGCGCGTGGATTGAAAC	1	plus	AAATTCGTTGGGGTGGCCCTTAAAATATACACG	AAATTCGTTGGGGTGGCCCTTAAAATATACACG	Spacer_33	H0590_93745	27-Jul-2005	13
GTCGCGCCCCCCGCGGGCGCGTGGATTGAAAC	1	plus	AGGCATGGTGATTATCAATGATACATTGTCGTCA	AGGCATGGTGATTATCAATGATACATTGTCGTCA	Spacer_444	H0590_93745	27-Jul-2005	3
GTCGCGCCCCCCGCGGGCGCGTGGATTGAAAC	1	plus	GACCATTTAAACAAAGGTGTTGCTGTAGGATCAA	GACCATTTAAACAAAGGTGTTGCTGTAGGATCAA	Spacer_348	H0590_93745	27-Jul-2005	2
GTCGCGCCCCCCGCGGGCGCGTGGATTGAAAC	1	plus	AAGCTCTGATAGATATGCATCATTCCATGGGCCTCT	AAGCTCTGATAGATATGCATCATTCCATGGGCCTCT	Spacer_351	H0590_93745	27-Jul-2005	2
GTCGCGCCCCCCGCGGGCGCGTGGATTGAAAC	1	plus	TGCTGTTACCTCCGTGCCGGGCAGCCCTGCGCT	TGCTGTTACCTCCGTGCCGGGCAGCCCTGCGCT	Spacer_786	H0590_93745	27-Jul-2005	3
GTCGCGCCCCCCGCGGGCGCGTGGATTGAAAC	1	plus	CATCAGTATTTTATTATCGCTGACTTTCGATGGTAT	CATCAGTATTTTATTATCGCTGACTTTCGATGGTAT	Spacer_90	H0590_93745	27-Jul-2005	8
GTCGCGCCCCCCGCGGGCGCGTGGATTGAAAC	1	plus	ACTACAATCGGATTACAGGTTGTAGTACATATCGCA	ACTACAATCGGATTACAGGTTGTAGTACATATCGCA	Spacer_77	H0590_93745	27-Jul-2005	17
GTCGCGCCCCCCGCGGGCGCGTGGATTGAAAC	1	plus	ATTGTTGAACCCGTCAACCACGTTCTGCCAGTTGGT	ATTGTTGAACCCGTCAACCACGTTCTGCCAGTTGGT	Spacer_60	H0590_93745	27-Jul-2005	9
GTCGCGCCCCCCGCGGGCGCGTGGATTGAAAC	1	plus	ATTTTCCTCTCCTTTTAATTCATTTTATTGTTG	ATTTTCCTCTCCTTTTAATTCATTTTATTGTTG	Spacer_61	H0590_93745	27-Jul-2005	9
GTCGCGCCCCCCGCGGGCGCGTGGATTGAAAC	1	plus	CACGAACGATGAAAATCATAATGATGCACGAA	CACGAACGATGAAAATCATAATGATGCACGAA	Spacer_82	H0590_93745	27-Jul-2005	2
GTCGCGCCCCCCGCGGGCGCGTGGATTGAAAC	1	plus	GAGCCTTCCCAATACCTGCGCACGGCAGTATTCGTCA	GAGCCTTCCCAATACCTGCGCACGGCAGTATTCGTCA	Spacer_125	H0590_93745	27-Jul-2005	14
GTCGCGCCCCCCGCGGGCGCGTGGATTGAAAC	1	plus	GCGTTGATTGTGATTATGCAAGCGAGTGGGTTGATA	GCGTTGATTGTGATTATGCAAGCGAGTGGGTTGATA	Spacer_787	H0590_93745	27-Jul-2005	2
GTCGCGCCCCCCGCGGGCGCGTGGATTGAAAC	1	plus	AGGTGGGATTTGTGCAATTATACGCGCGATTACACGCA	AGGTGGGATTTGTGCAATTATACGCGCGATTACACGCA	Spacer_342	H0590_93745	27-Jul-2005	6
GTCGCGCCCCCCGCGGGCGCGTGGATTGAAAC	1	plus	ATGTTTAAGCCCTATCATAATCAAGCCAGATTTAT	ATGTTTAAGCCCTATCATAATCAAGCCAGATTTAT	Spacer_74	H0590_93745	27-Jul-2005	13
GTCGCGCCCCCCGCGGGCGCGTGGATTGAAAC	1	plus	TCACCTTACATGAAACAAATGACTGTCGTGTTGTAC	TCACCTTACATGAAACAAATGACTGTCGTGTTGTAC	Spacer_326	H0590_93745	27-Jul-2005	7
GTCGCGCCCCCCGCGGGCGCGTGGATTGAAAC	1	plus	GCTGTGCAGAGCTTCCAAGGCATTTTGTCTCAAC	GCTGTGCAGAGCTTCCAAGGCATTTTGTCTCAAC	Spacer_94	H0590_93745	27-Jul-2005	2
GTCGCGCCCCCCGCGGGCGCGTGGATTGAAAC	1	plus	AAACGATCAATACGCGATGCGTAGGAGCTTGTTGA	AAACGATCAATACGCGATGCGTAGGAGCTTGTTGA	Spacer_572	H0590_93745	27-Jul-2005	5
GTCGCGCCCCCCGCGGGCGCGTGGATTGAAAC	1	plus	ACTGAGGCAGAGCAGTCAGCGAAGGACAATCTCA	ACTGAGGCAGAGCAGTCAGCGAAGGACAATCTCA	Spacer_134	H0590_93745	27-Jul-2005	2
GTCGCGCCCCCCGCGGGCGCGTGGATTGAAAC	1	plus	TTTCTTTTATCGGGAGCATGATGGACGATGGAAAGGG	TTTCTTTTATCGGGAGCATGATGGACGATGGAAAGGG	Spacer_237	H0590_93745	27-Jul-2005	7
GTCGCGCCCCCCGCGGGCGCGTGGATTGAAAC	1	plus	CAATTTACAGGAGGATTGACGTTAAAAGACTTTCA	CAATTTACAGGAGGATTGACGTTAAAAGACTTTCA	Spacer_78	H0590_93745	27-Jul-2005	10
GTCGCGCCCCCCGCGGGCGCGTGGATTGAAAC	1	plus	ACGATACCGAAGGGAGATACCGGATCATCCGGCTCGG	ACGATACCGAAGGGAGATACCGGATCATCCGGCTCGG	Spacer_436	H0590_93745	27-Jul-2005	8
GTCGCGCCCCCCGCGGGCGCGTGGATTGAAAC	1	plus	AATGACACACAAGGAGGCTCACTTGCAGATGCAC	AATGACACACAAGGAGGCTCACTTGCAGATGCAC	Spacer_79	H0590_93745	27-Jul-2005	11
GTCGCGCCCCCCGCGGGCGCGTGGATTGAAAC	1	plus	CTAAAAAGAACGGGGGTGAAACGCTCCTCCGATTTGA	CTAAAAAGAACGGGGGTGAAACGCTCCTCCGATTTGA	Spacer_107	H0590_93745	27-Jul-2005	9
GTCGCGCCCCCCGCGGGCGCGTGGATTGAAAC	1	plus	CTAAAATAACCGGTATTGTCGAAGATAAGTGTGCGAT	CTAAAATAACCGGTATTGTCGAAGATAAGTGTGCGAT	Spacer_112	H0590_93745	27-Jul-2005	13
GTCGCGCCCCCCGCGGGCGCGTGGATTGAAAC	1	plus	AGGTTTATTGATCGCGACGCACATGCTGACCGC	AGGTTTATTGATCGCGACGCACATGCTGACCGC	Spacer_51	H0590_93745	27-Jul-2005	8
GTCGCGCCCCCCGCGGGCGCGTGGATTGAAAC	1	plus	TTGGGCAATTGGGCGCGCTGGGGTCGTTGGGGT	TTGGGCAATTGGGCGCGCTGGGGTCGTTGGGGT	Spacer_604	H0590_93745	27-Jul-2005	3
GTCGCGCCCCCCGCGGGCGCGTGGATTGAAAC	1	plus	AGCGAAGGGCTTTTGAAGATCACGCCATACGGGGA	AGCGAAGGGCTTTTGAAGATCACGCCATACGGGGA	Spacer_154	H0590_93745	27-Jul-2005	3
GTCGCGCCCCCCGCGGGCGCGTGGATTGAAAC	1	plus	CCCACGTACCCCTTATTCTCAAGCATCATCGA	CCCACGTACCCCTTATTCTCAAGCATCATCGA	Spacer_344	H0590_93745	27-Jul-2005	3
GTCGCGCCCCCCGCGGGCGCGTGGATTGAAAC	1	plus	ATCACCAGGACTTTCTGGCATCCGTCTACGTAGTCTAC	ATCACCAGGACTTTCTGGCATCCGTCTACGTAGTCTAC	Spacer_257	H0590_93745	27-Jul-2005	4
GTCGCGCCCCCCGCGGGCGCGTGGATTGAAAC	1	plus	CTCCAGTATTAATTCATAGGTTCCCGCCACCGCTC	CTCCAGTATTAATTCATAGGTTCCCGCCACCGCTC	Spacer_350	H0590_93745	27-Jul-2005	3
GTCGCGCCCCCCGCGGGCGCGTGGATTGAAAC	1	plus	AACAGTTCCTTTTTTAAAAACTGCTCAATTAATCAT	AACAGTTCCTTTTTTAAAAACTGCTCAATTAATCAT	Spacer_97	H0590_93745	27-Jul-2005	6
GTCGCGCCCCCCGCGGGCGCGTGGATTGAAAC	1	plus	AAGCCATGCTATATAATATTATATAGC	AAGCCATGCTATATAATATTATATAGC	Spacer_312	H0590_93745	27-Jul-2005	11
GTCGCGCCCCCCGCGGGCGCGTGGATTGAAAC	1	plus	AGCCTGTATCTTAGCCATTGCCGCTTGATCTGC	AGCCTGTATCTTAGCCATTGCCGCTTGATCTGC	Spacer_423	H0590_93745	27-Jul-2005	4
GTCGCGCCCCCCGCGGGCGCGTGGATTGAAAC	1	plus	AAAATACTCATGCGTTATCCATTACCCGTTTAT	AAAATACTCATGCGTTATCCATTACCCGTTTAT	Spacer_43	H0590_93745	27-Jul-2005	3
GTCGCGCCCCCCGCGGGCGCGTGGATTGAAAC	1	plus	CAACACCAAGCCCTCCACAATCGATGAACGCCTTGTCCG	CAACACCAAGCCCTCCACAATCGATGAACGCCTTGTCCG	Spacer_291	H0590_93745	27-Jul-2005	5
GTCGCGCCCCCCGCGGGCGCGTGGATTGAAAC	1	plus	ACTTCACAAAGCACACTTTCAAAAATTCCTTAAA	ACTTCACAAAGCACACTTTCAAAAATTCCTTAAA	Spacer_212	H0590_93745	27-Jul-2005	2
GTCGCGCCCCCCGCGGGCGCGTGGATTGAAAC	1	plus	AGATCGCAGCTTTGATAACGCCTCCTCAGTGCCGA	AGATCGCAGCTTTGATAACGCCTCCTCAGTGCCGA	Spacer_788	H0590_93745	27-Jul-2005	2
GTCGCGCCCCCCGCGGGCGCGTGGATTGAAAC	1	plus	TAAATGGGGGTATGAGCCAGAATCAATTGACAGGG	TAAATGGGGGTATGAGCCAGAATCAATTGACAGGG	Spacer_162	H0590_93745	27-Jul-2005	2
GTCGCGCCCCCCGCGGGCGCGTGGATTGAAAC	1	plus	CAGCTGACACTCAACTACACCGTGCAGTTTAGC	CAGCTGACACTCAACTACACCGTGCAGTTTAGC	Spacer_197	H0590_93745	27-Jul-2005	2
GTCGCGCCCCCCGCGGGCGCGTGGATTGAAAC	1	plus	ATTTTATACTCCATCTTTTTAGGTTGAACTTTTCG	ATTTTATACTCCATCTTTTTAGGTTGAACTTTTCG	Spacer_173	H0590_93745	27-Jul-2005	4
GTCGCGCCCCCCGCGGGCGCGTGGATTGAAAC	1	plus	CCTGACAGCTCATTAAAGATCTCCGTATTGCTCATAA	CCTGACAGCTCATTAAAGATCTCCGTATTGCTCATAA	Spacer_174	H0590_93745	27-Jul-2005	4
GTCGCGCCCCCCGCGGGCGCGTGGATTGAAAC	1	plus	GATTAAAGTAATGAAATAATGTCTTGTAATAGT	GATTAAAGTAATGAAATAATGTCTTGTAATAGT	Spacer_231	H0590_93745	27-Jul-2005	2
GTCGCGCCCCCCGCGGGCGCGTGGATTGAAAC	1	plus	CAAGTTCTGCGCGGACTTCTGAAGACTGACGTGCAA	CAAGTTCTGCGCGGACTTCTGAAGACTGACGTGCAA	Spacer_234	H0590_93745	27-Jul-2005	2
GTCGCGCCCCCCGCGGGCGCGTGGATTGAAAC	1	plus	AGTGCGGGATACTTTACCCAAATCTGTGTAGCTGACT	AGTGCGGGATACTTTACCCAAATCTGTGTAGCTGACT	Spacer_123	H0590_93745	27-Jul-2005	12
GTCGCGCCCCCCGCGGGCGCGTGGATTGAAAC	1	plus	ACGATAGGGATTAGTCAGGTTCCAACGCTTA	ACGATAGGGATTAGTCAGGTTCCAACGCTTA	Spacer_84	H0590_93745	27-Jul-2005	3
GTCGCGCCCCCCGCGGGCGCGTGGATTGAAAC	1	plus	CGGCTGCACCAGCAGGATCTGCAACTTACACA	CGGCTGCACCAGCAGGATCTGCAACTTACACA	Spacer_150	H0590_93745	27-Jul-2005	3
GTCGCGCCCCCCGCGGGCGCGTGGATTGAAAC	1	plus	CCATTGCTTGCCACTCAGTCTCCTTTTCCCTTAG	CCATTGCTTGCCACTCAGTCTCCTTTTCCCTTAG	Spacer_426	H0590_93745	27-Jul-2005	6
GTCGCGCCCCCCGCGGGCGCGTGGATTGAAAC	1	plus	TGTGGAAAAGAAAGAATCAGCAATAAAAGCGGAAAC	TGTGGAAAAGAAAGAATCAGCAATAAAAGCGGAAAC	Spacer_445	H0590_93745	27-Jul-2005	4
GTCGCGCCCCCCGCGGGCGCGTGGATTGAAAC	1	plus	TTTCAATTTTGCGGCTATTTCTGCAGGCGTTATACGGC	TTTCAATTTTGCGGCTATTTCTGCAGGCGTTATACGGC	Spacer_370	H0590_93745	27-Jul-2005	2
GTCGCGCCCCCCGCGGGCGCGTGGATTGAAAC	1	plus	AGCCATAATCTCAGCCAGTGATTCAGCGATAAG	AGCCATAATCTCAGCCAGTGATTCAGCGATAAG	Spacer_118	H0590_93745	27-Jul-2005	5
GTCGCGCCCCCCGCGGGCGCGTGGATTGAAAC	1	plus	ACCGATATCACGCGCCGAGTGGTAGAGAGGGGCGGAA	ACCGATATCACGCGCCGAGTGGTAGAGAGGGGCGGAA	Spacer_374	H0590_93745	27-Jul-2005	3
GTCGCGCCCCCCGCGGGCGCGTGGATTGAAAC	1	plus	AGAAAAGTCTGTTGCGTGGTTGTCTACGGACATAG	AGAAAAGTCTGTTGCGTGGTTGTCTACGGACATAG	Spacer_88	H0590_93745	27-Jul-2005	5
GTCGCGCCCCCCGCGGGCGCGTGGATTGAAAC	1	plus	TTATCCCATACTCTCAAATGAGGAACAAACGCT	TTATCCCATACTCTCAAATGAGGAACAAACGCT	Spacer_505	H0590_93745	27-Jul-2005	2
GTCGCGCCCCCCGCGGGCGCGTGGATTGAAAC	1	plus	TCGACATCATCACGCTTTACGAACCGGGGCTTG	TCGACATCATCACGCTTTACGAACCGGGGCTTG	Spacer_49	H0590_93745	27-Jul-2005	7
GTCGCGCCCCCCGCGGGCGCGTGGATTGAAAC	1	plus	TGTTAATAAACTTGATGATCAAGGATTCCCAAA	TGTTAATAAACTTGATGATCAAGGATTCCCAAA	Spacer_564	H0590_93745	27-Jul-2005	2
GTCGCGCCCCCCGCGGGCGCGTGGATTGAAAC	1	plus	GGTATATCTGGTACCTCCACGTGCGTCACGCTCGAG	GGTATATCTGGTACCTCCACGTGCGTCACGCTCGAG	Spacer_106	H0590_93745	27-Jul-2005	22
GTCGCGCCCCCCGCGGGCGCGTGGATTGAAAC	1	plus	ATTAGCTGCGTTAGCTGCATTAGCTGCGTCATTAGCTG	ATTAGCTGCGTTAGCTGCATTAGCTGCGTCATTAGCTG	Spacer_310	H0590_93745	27-Jul-2005	10
GTCGCGCCCCCCGCGGGCGCGTGGATTGAAAC	1	plus	GCTTTGCGTGTAATCGCGCGTATGATGGCGCAAATGCCTCCC	GCTTTGCGTGTAATCGCGCGTATGATGGCGCAAATGCCTCCC	Spacer_789	H0590_93745	27-Jul-2005	13
GTCGCGCCCCCCGCGGGCGCGTGGATTGAAAC	1	plus	AATGCAAACGCTTTTGTTATAACAGACAAAGGGTCGCG	AATGCAAACGCTTTTGTTATAACAGACAAAGGGTCGCG	Spacer_276	H0590_93745	27-Jul-2005	10
GTCGCGCCCCCCGCGGGCGCGTGGATTGAAAC	1	plus	GTAAAGCAGCCGGTCAAGCAGCGCCGTTGCAA	GTAAAGCAGCCGGTCAAGCAGCGCCGTTGCAA	Spacer_131	H0590_93745	27-Jul-2005	2
GTCGCGCCCCCCGCGGGCGCGTGGATTGAAAC	1	plus	AGCCTTGCAGTTCGAACAGGATCGAACATTTAAA	AGCCTTGCAGTTCGAACAGGATCGAACATTTAAA	Spacer_37	H0590_93745	27-Jul-2005	10
GTCGCGCCCCCCGCGGGCGCGTGGATTGAAAC	1	plus	ATTCGAATGGCCCTTAAAATATACGCGCGTATGAGG	ATTCGAATGGCCCTTAAAATATACGCGCGTATGAGG	Spacer_38	H0590_93745	27-Jul-2005	8
GTCGCGCCCCCCGCGGGCGCGTGGATTGAAAC	1	plus	ATGCATATCGACATAAATGGGCCGTAACCCTGTGTC	ATGCATATCGACATAAATGGGCCGTAACCCTGTGTC	Spacer_34	H0590_93745	27-Jul-2005	7
GTCGCGCCCCCCGCGGGCGCGTGGATTGAAAC	1	plus	AAACTGGTTGTGGTGGCCTTTGAAATATACCCT	AAACTGGTTGTGGTGGCCTTTGAAATATACCCT	Spacer_92	H0590_93745	27-Jul-2005	6
GTCGCGCCCCCCGCGGGCGCGTGGATTGAAAC	1	plus	TATCATTGTTGCGATATTAACATCAGATGAA	TATCATTGTTGCGATATTAACATCAGATGAA	Spacer_126	H0590_93745	27-Jul-2005	7
GTCGCGCCCCCCGCGGGCGCGTGGATTGAAAC	1	plus	ATTATAGTGTGCATAGAATATACAAGCATTGA	ATTATAGTGTGCATAGAATATACAAGCATTGA	Spacer_93	H0590_93745	27-Jul-2005	8
GTCGCGCCCCCCGCGGGCGCGTGGATTGAAAC	1	plus	TCGACTGGATCGGTGAGTTTCCCATCGATCGAGT	TCGACTGGATCGGTGAGTTTCCCATCGATCGAGT	Spacer_218	H0590_93745	27-Jul-2005	2
GTCGCGCCCCCCGCGGGCGCGTGGATTGAAAC	1	plus	AGAGATCTGTGTGAGGATATCTGGACAAAGAGA	AGAGATCTGTGTGAGGATATCTGGACAAAGAGA	Spacer_417	H0590_93745	27-Jul-2005	4
GTCGCGCCCCCCGCGGGCGCGTGGATTGAAAC	1	plus	TGCATAAAGAACCCACGTGCTACCCTGCCGGA	TGCATAAAGAACCCACGTGCTACCCTGCCGGA	Spacer_119	H0590_93745	27-Jul-2005	2
GTCGCGCCCCCCGCGGGCGCGTGGATTGAAAC	1	plus	GGGTACTCATCAAGCAGCTCTTGTTTTGTGTCCGC	GGGTACTCATCAAGCAGCTCTTGTTTTGTGTCCGC	Spacer_104	H0590_93745	27-Jul-2005	6
GTCGCGCCCCCCGCGGGCGCGTGGATTGAAAC	1	plus	TGTGAACAACGTATCAAGAAATATACCTCCATCAC	TGTGAACAACGTATCAAGAAATATACCTCCATCAC	Spacer_105	H0590_93745	27-Jul-2005	6
GTCGCGCCCCCCGCGGGCGCGTGGATTGAAAC	1	plus	ATACCCCATGATACTCTTGGCATCAGCTACCC	ATACCCCATGATACTCTTGGCATCAGCTACCC	Spacer_486	H0590_93745	27-Jul-2005	2
GTCGCGCCCCCCGCGGGCGCGTGGATTGAAAC	1	plus	AATAGAGAGGGCCGCGGTATTCCCCGCTACCGTC	AATAGAGAGGGCCGCGGTATTCCCCGCTACCGTC	Spacer_356	H0590_93745	27-Jul-2005	3
GTCGCGCCCCCCGCGGGCGCGTGGATTGAAAC	1	plus	TTTTATTTGCGGTGCATCAAACCAACATGATTCGG	TTTTATTTGCGGTGCATCAAACCAACATGATTCGG	Spacer_72	H0590_93745	27-Jul-2005	7
GTCGCGCCCCCCGCGGGCGCGTGGATTGAAAC	1	plus	AGTTCCAGCCAGATCCCACGCCCTGACGGTTT	AGTTCCAGCCAGATCCCACGCCCTGACGGTTT	Spacer_322	H0590_93745	27-Jul-2005	2
GTCGCGCCCCCCGCGGGCGCGTGGATTGAAAC	1	plus	ATCAACCTAAAAACAAACACACCAATGTCTAA	ATCAACCTAAAAACAAACACACCAATGTCTAA	Spacer_81	H0590_93745	27-Jul-2005	2
GTCGCGCCCCCCGCGGGCGCGTGGATTGAAAC	1	plus	TGTTAAACCTATGCCTTTCATACATCAAGAATCAT	TGTTAAACCTATGCCTTTCATACATCAAGAATCAT	Spacer_790	H0590_93745	27-Jul-2005	2
GTCGCGCCCCCCGCGGGCGCGTGGATTGAAAC	1	plus	CGGTGTTGATGGTTATCGCTGACAAGCTGCCAAC	CGGTGTTGATGGTTATCGCTGACAAGCTGCCAAC	Spacer_392	H0590_93745	27-Jul-2005	4
GTCGCGCCCCCCGCGGGCGCGTGGATTGAAAC	1	plus	CTCCTCTATCGGTATCTGATAGCTGTCTTTAG	CTCCTCTATCGGTATCTGATAGCTGTCTTTAG	Spacer_353	H0590_93745	27-Jul-2005	2
GTCGCGCCCCCCGCGGGCGCGTGGATTGAAAC	1	plus	TTATATTCATCTGACGGCATTTATGATCCGGCGAC	TTATATTCATCTGACGGCATTTATGATCCGGCGAC	Spacer_396	H0590_93745	27-Jul-2005	7
GTCGCGCCCCCCGCGGGCGCGTGGATTGAAAC	1	plus	ACCTCGTTGCGGGATCAACATACCCTGTCGTGTGG	ACCTCGTTGCGGGATCAACATACCCTGTCGTGTGG	Spacer_791	H0590_93745	27-Jul-2005	2
GTCGCGCCCCCCGCGGGCGCGTGGATTGAAAC	1	plus	TCTACCAGTCTCTACAGTAACACCTATATTTTTT	TCTACCAGTCTCTACAGTAACACCTATATTTTTT	Spacer_32	H0590_93745	27-Jul-2005	9
GTCGCGCCCCCCGCGGGCGCGTGGATTGAAAC	1	plus	GTTGAGTTTCGAGCGCAGAAAACAGCGAAGTCAT	GTTGAGTTTCGAGCGCAGAAAACAGCGAAGTCAT	Spacer_792	H0590_93745	27-Jul-2005	2
GTCGCGCCCCCCGCGGGCGCGTGGATTGAAAC	1	plus	TGCGCTTGCATCAACAGCGGGAGTATCTTTGACA	TGCGCTTGCATCAACAGCGGGAGTATCTTTGACA	Spacer_127	H0590_93745	27-Jul-2005	5
GTCGCGCCCCCCGCGGGCGCGTGGATTGAAAC	1	plus	GATGTATCTGAAGTGGAAGGGAAAAATATCGAA	GATGTATCTGAAGTGGAAGGGAAAAATATCGAA	Spacer_89	H0590_93745	27-Jul-2005	13
GTCGCGCCCCCCGCGGGCGCGTGGATTGAAAC	1	plus	TCCATCATGCTCAATCACGGATGAGTACCATGAAC	TCCATCATGCTCAATCACGGATGAGTACCATGAAC	Spacer_114	H0590_93745	27-Jul-2005	15
GTCGCGCCCCCCGCGGGCGCGTGGATTGAAAC	1	plus	TTTAATAATATTAATAAATCGTTTCTTTTCATTTAACT	TTTAATAATATTAATAAATCGTTTCTTTTCATTTAACT	Spacer_170	H0590_93745	27-Jul-2005	5
GTCGCGCCCCCCGCGGGCGCGTGGATTGAAAC	1	plus	TTATTGGTGATGCGAACCCTTTAACGCAATAC	TTATTGGTGATGCGAACCCTTTAACGCAATAC	Spacer_409	H0590_93745	27-Jul-2005	2
GTCGCGCCCCCCGCGGGCGCGTGGATTGAAAC	1	plus	TGCAAATCTTCTACCCACCTGAGCAAACATTAG	TGCAAATCTTCTACCCACCTGAGCAAACATTAG	Spacer_122	H0590_93745	27-Jul-2005	6
GTCGCGCCCCCCGCGGGCGCGTGGATTGAAAC	1	plus	TCCGTCAGTTGTTGACGGCGGTGTTGGGCTGG	TCCGTCAGTTGTTGACGGCGGTGTTGGGCTGG	Spacer_222	H0590_93745	27-Jul-2005	2
GTCGCGCCCCCCGCGGGCGCGTGGATTGAAAC	1	plus	TCGGACATAGAAAGCGTAGACACTGAGAGGCGCTTTG	TCGGACATAGAAAGCGTAGACACTGAGAGGCGCTTTG	Spacer_253	H0590_93745	27-Jul-2005	3
GTCGCGCCCCCCGCGGGCGCGTGGATTGAAAC	1	plus	ACGGAGGCAGAGCAGTCAGCGAAGGACAATCTC	ACGGAGGCAGAGCAGTCAGCGAAGGACAATCTC	Spacer_399	H0590_93745	27-Jul-2005	2
GTCGCGCCCCCCGCGGGCGCGTGGATTGAAAC	1	plus	CTCTCTGCCGAACCCTTCAGTCCTCGAATTGACG	CTCTCTGCCGAACCCTTCAGTCCTCGAATTGACG	Spacer_278	H0590_93745	27-Jul-2005	2
GTCGCGCCCCCCGCGGGCGCGTGGATTGAAAC	1	plus	ACGCTGCACTGCAAGCGCTTGTTGTAAGTTAATT	ACGCTGCACTGCAAGCGCTTGTTGTAAGTTAATT	Spacer_63	H0590_93745	27-Jul-2005	9
GTCGCGCCCCCCGCGGGCGCGTGGATTGAAAC	1	plus	ACCCAAACAAACACACCTATGTCTAACTACACTCA	ACCCAAACAAACACACCTATGTCTAACTACACTCA	Spacer_35	H0590_93745	27-Jul-2005	6
GTCGCGCCCCCCGCGGGCGCGTGGATTGAAAC	1	plus	CTGTAGAGGCCAATCCGGCTATAATACTTCCAAT	CTGTAGAGGCCAATCCGGCTATAATACTTCCAAT	Spacer_793	H0590_93745	27-Jul-2005	2
GTCGCGCCCCCCGCGGGCGCGTGGATTGAAAC	1	plus	TTATCACTAGTCTTGCTGTTACGGCACCGGTAGGAG	TTATCACTAGTCTTGCTGTTACGGCACCGGTAGGAG	Spacer_83	H0590_93745	27-Jul-2005	2
GTCGCGCCCCCCGCGGGCGCGTGGATTGAAAC	1	plus	CATGCATGGCTTTTGTAAGGCTTATATTTGGCT	CATGCATGGCTTTTGTAAGGCTTATATTTGGCT	Spacer_132	H0590_93745	27-Jul-2005	3
GTCGCGCCCCCCGCGGGCGCGTGGATTGAAAC	1	plus	AGCAAAGACTGGTTATCGCTGATCTGCTTTACTGTT	AGCAAAGACTGGTTATCGCTGATCTGCTTTACTGTT	Spacer_133	H0590_93745	27-Jul-2005	6
GTCGCGCCCCCCGCGGGCGCGTGGATTGAAAC	1	plus	TTGCCGTGGCGCGAAATCCATGACCACAAACCTGA	TTGCCGTGGCGCGAAATCCATGACCACAAACCTGA	Spacer_304	H0590_93745	27-Jul-2005	2
GTCGCGCCCCCCGCGGGCGCGTGGATTGAAAC	1	plus	CCGCCATACGGAGGAACTTATTCTATGACGAT	CCGCCATACGGAGGAACTTATTCTATGACGAT	Spacer_117	H0590_93745	27-Jul-2005	3
GTCGCGCCCCCCGCGGGCGCGTGGATTGAAAC	1	plus	ATCATGGGCGACTTCATCGAGGCACTTTTTGTA	ATCATGGGCGACTTCATCGAGGCACTTTTTGTA	Spacer_96	H0590_93745	27-Jul-2005	2
GTCGCGCCCCCCGCGGGCGCGTGGATTGAAAC	1	plus	TCGATTGCCATTTTAAGCTATATCTTCTCACCGT	TCGATTGCCATTTTAAGCTATATCTTCTCACCGT	Spacer_108	H0590_93745	27-Jul-2005	2
GTCGCGCCCCCCGCGGGCGCGTGGATTGAAAC	1	plus	ATTACGATCCCGCAGAATTACTTAATTTTGTGCA	ATTACGATCCCGCAGAATTACTTAATTTTGTGCA	Spacer_109	H0590_93745	27-Jul-2005	8
GTCGCGCCCCCCGCGGGCGCGTGGATTGAAAC	1	plus	ACATCCGGTGGAGGTTTTACACTACAGACGGGAG	ACATCCGGTGGAGGTTTTACACTACAGACGGGAG	Spacer_261	H0590_93745	27-Jul-2005	4
GTCGCGCCCCCCGCGGGCGCGTGGATTGAAAC	1	plus	ACAATTAATCTCTAATTGCTTTCATTTCAGCCCT	ACAATTAATCTCTAATTGCTTTCATTTCAGCCCT	Spacer_207	H0590_93745	27-Jul-2005	2
GTCGCGCCCCCCGCGGGCGCGTGGATTGAAAC	1	plus	ACAATTAATCTCTAATCTCTCATTTCAGCCATG	ACAATTAATCTCTAATCTCTCATTTCAGCCATG	Spacer_70	H0590_93745	27-Jul-2005	7
GTCGCGCCCCCCGCGGGCGCGTGGATTGAAAC	1	plus	GTGCCTAAGTAAGGTTAAATACCTATGCCCAAGTAAG	GTGCCTAAGTAAGGTTAAATACCTATGCCCAAGTAAG	Spacer_124	H0590_93745	27-Jul-2005	16
GTCGCGCCCCCCGCGGGCGCGTGGATTGAAAC	1	plus	CAAGTAATCGTAATCCGAGTGCATGGATGGTTTC	CAAGTAATCGTAATCCGAGTGCATGGATGGTTTC	Spacer_343	H0590_93745	27-Jul-2005	2
GTCGCGCCCCCCGCGGGCGCGTGGATTGAAAC	1	plus	TTCTCTATTTCTTATTTTCTTCCTGTGACAAAAGAA	TTCTCTATTTCTTATTTTCTTCCTGTGACAAAAGAA	Spacer_393	H0590_93745	27-Jul-2005	2
GTCGCGCCCCCCGCGGGCGCGTGGATTGAAAC	1	plus	CCTGCAAGAAGTACATGCGAACGGCTGCCTGTTCC	CCTGCAAGAAGTACATGCGAACGGCTGCCTGTTCC	Spacer_226	H0590_93745	27-Jul-2005	2
GTCGCGCCCCCCGCGGGCGCGTGGATTGAAAC	1	plus	CCATGATACTGCCGCCCCACCCGTTACCGCTCCA	CCATGATACTGCCGCCCCACCCGTTACCGCTCCA	Spacer_553	H0590_93745	27-Jul-2005	4
GTCGCGCCCCCCGCGGGCGCGTGGATTGAAAC	1	plus	AAAAAAATGGAAAATGTAGACTTATCGCAGCAGCCAC	AAAAAAATGGAAAATGTAGACTTATCGCAGCAGCCAC	Spacer_130	H0590_93745	27-Jul-2005	7
GTCGCGCCCCCCGCGGGCGCGTGGATTGAAAC	1	plus	AGGCTGTTCGGAAGCACCGAGCGCGCCAGTTGTGG	AGGCTGTTCGGAAGCACCGAGCGCGCCAGTTGTGG	Spacer_460	H0590_93770	27-Jul-2005	3
GTCGCGCCCCCCGCGGGCGCGTGGATTGAAAC	1	plus	AAATTCGTTGGGGTGGCCCTTAAAATATACACG	AAATTCGTTGGGGTGGCCCTTAAAATATACACG	Spacer_33	H0590_93770	27-Jul-2005	9
GTCGCGCCCCCCGCGGGCGCGTGGATTGAAAC	1	plus	AAATTCATTTGGGTGGCCCTTAAAATATACACG	AAATTCATTTGGGTGGCCCTTAAAATATACACG	Spacer_59	H0590_93770	27-Jul-2005	6
GTCGCGCCCCCCGCGGGCGCGTGGATTGAAAC	1	plus	ACCCAAACAAACACACCTATGTCTAACTACACTCA	ACCCAAACAAACACACCTATGTCTAACTACACTCA	Spacer_35	H0590_93770	27-Jul-2005	14
GTCGCGCCCCCCGCGGGCGCGTGGATTGAAAC	1	plus	AACAGTTCCTTTTTTAAAAACTGCTCAATTAATCAT	AACAGTTCCTTTTTTAAAAACTGCTCAATTAATCAT	Spacer_97	H0590_93770	27-Jul-2005	3
GTCGCGCCCCCCGCGGGCGCGTGGATTGAAAC	1	plus	ACATCCGGTGGAGGTTTTACACTACAGACGGGAG	ACATCCGGTGGAGGTTTTACACTACAGACGGGAG	Spacer_261	H0590_93770	27-Jul-2005	3
GTCGCGCCCCCCGCGGGCGCGTGGATTGAAAC	1	plus	GTTATATCAAGGATAAACTCATTCACAACCCCTGA	GTTATATCAAGGATAAACTCATTCACAACCCCTGA	Spacer_128	H0590_93770	27-Jul-2005	5
GTCGCGCCCCCCGCGGGCGCGTGGATTGAAAC	1	plus	CCATATATGCTCTTGACTGTCAACCCAATTCCT	CCATATATGCTCTTGACTGTCAACCCAATTCCT	Spacer_794	H0590_93770	27-Jul-2005	2
GTCGCGCCCCCCGCGGGCGCGTGGATTGAAAC	1	plus	ACTGGCCGGAGCTTCGCCGATTACAACAATATCAA	ACTGGCCGGAGCTTCGCCGATTACAACAATATCAA	Spacer_795	H0590_93770	27-Jul-2005	2
GTCGCGCCCCCCGCGGGCGCGTGGATTGAAAC	1	plus	ACGATAGGGATTAGTCAGGTTCCAACGCTTA	ACGATAGGGATTAGTCAGGTTCCAACGCTTA	Spacer_84	H0590_93770	27-Jul-2005	6
GTCGCGCCCCCCGCGGGCGCGTGGATTGAAAC	1	plus	CGGCTGCACCAGCAGGATCTGCAACTTACACA	CGGCTGCACCAGCAGGATCTGCAACTTACACA	Spacer_150	H0590_93770	27-Jul-2005	4
GTCGCGCCCCCCGCGGGCGCGTGGATTGAAAC	1	plus	ATCATGGGCGACTTCATCGAGGCACTTTTTGTA	ATCATGGGCGACTTCATCGAGGCACTTTTTGTA	Spacer_96	H0590_93770	27-Jul-2005	2
GTCGCGCCCCCCGCGGGCGCGTGGATTGAAAC	1	plus	TTTTGTAATGTCAGCTTGTGCAAGTATCGCCTG	TTTTGTAATGTCAGCTTGTGCAAGTATCGCCTG	Spacer_39	H0590_93770	27-Jul-2005	6
GTCGCGCCCCCCGCGGGCGCGTGGATTGAAAC	1	plus	TCTACCAGTCTCTACAGTAACACCTATATTTTTT	TCTACCAGTCTCTACAGTAACACCTATATTTTTT	Spacer_32	H0590_93770	27-Jul-2005	7
GTCGCGCCCCCCGCGGGCGCGTGGATTGAAAC	1	plus	ATGCATATCGACATAAATGGGCCGTAACCCTGTGTC	ATGCATATCGACATAAATGGGCCGTAACCCTGTGTC	Spacer_34	H0590_93770	27-Jul-2005	15
GTCGCGCCCCCCGCGGGCGCGTGGATTGAAAC	1	plus	ATACTAAGCCCTATAGACAATTCCTCAACATCAAC	ATACTAAGCCCTATAGACAATTCCTCAACATCAAC	Spacer_796	H0590_93770	27-Jul-2005	2
GTCGCGCCCCCCGCGGGCGCGTGGATTGAAAC	1	plus	CAAGTTCTGCGCGGACTTCTGAAGACTGACGTGCAA	CAAGTTCTGCGCGGACTTCTGAAGACTGACGTGCAA	Spacer_234	H0590_93770	27-Jul-2005	2
GTCGCGCCCCCCGCGGGCGCGTGGATTGAAAC	1	plus	TTTTATTTGCGGTGCATCAAACCAACATGATTCGG	TTTTATTTGCGGTGCATCAAACCAACATGATTCGG	Spacer_72	H0590_93770	27-Jul-2005	12
GTCGCGCCCCCCGCGGGCGCGTGGATTGAAAC	1	plus	TATCGGGCGCCGGCAAGAGGCGCAGACGCGCGTG	TATCGGGCGCCGGCAAGAGGCGCAGACGCGCGTG	Spacer_473	H0590_93770	27-Jul-2005	2
GTCGCGCCCCCCGCGGGCGCGTGGATTGAAAC	1	plus	GCCATAGCCAGAGCCAGAGCCAGAGCCATAGCCAGA	GCCATAGCCAGAGCCAGAGCCAGAGCCATAGCCAGA	Spacer_159	H0590_93770	27-Jul-2005	2
GTCGCGCCCCCCGCGGGCGCGTGGATTGAAAC	1	plus	AGGTTTATTGATCGCGACGCACATGCTGACCGC	AGGTTTATTGATCGCGACGCACATGCTGACCGC	Spacer_51	H0590_93770	27-Jul-2005	12
GTCGCGCCCCCCGCGGGCGCGTGGATTGAAAC	1	plus	GCCGTCTGCGCTCGCGTGAGCTGGCTCACGAACG	GCCGTCTGCGCTCGCGTGAGCTGGCTCACGAACG	Spacer_158	H0590_93770	27-Jul-2005	2
GTCGCGCCCCCCGCGGGCGCGTGGATTGAAAC	1	plus	ATGTTTAAGCCCTATCATAATCAAGCCAGATTTAT	ATGTTTAAGCCCTATCATAATCAAGCCAGATTTAT	Spacer_74	H0590_93770	27-Jul-2005	17
GTCGCGCCCCCCGCGGGCGCGTGGATTGAAAC	1	plus	CCTTGAGCATAAAGTGCGTTCTGACTTGCGATATCC	CCTTGAGCATAAAGTGCGTTCTGACTTGCGATATCC	Spacer_224	H0590_93770	27-Jul-2005	2
GTCGCGCCCCCCGCGGGCGCGTGGATTGAAAC	1	plus	CCATCGATCGAGTAAAAGTAGCTAAATTTTCGGAT	CCATCGATCGAGTAAAAGTAGCTAAATTTTCGGAT	Spacer_95	H0590_93770	27-Jul-2005	2
GTCGCGCCCCCCGCGGGCGCGTGGATTGAAAC	1	plus	CAATTTACAGGAGGATTGACGTTAAAAGACTTTCA	CAATTTACAGGAGGATTGACGTTAAAAGACTTTCA	Spacer_78	H0590_93770	27-Jul-2005	6
GTCGCGCCCCCCGCGGGCGCGTGGATTGAAAC	1	plus	GATGTATCTGAAGTGGAAGGGAAAAATATCGAA	GATGTATCTGAAGTGGAAGGGAAAAATATCGAA	Spacer_89	H0590_93770	27-Jul-2005	15
GTCGCGCCCCCCGCGGGCGCGTGGATTGAAAC	1	plus	TCCATCATGCTCAATCACGGATGAGTACCATGAAC	TCCATCATGCTCAATCACGGATGAGTACCATGAAC	Spacer_114	H0590_93770	27-Jul-2005	9
GTCGCGCCCCCCGCGGGCGCGTGGATTGAAAC	1	plus	GGTATATCTGGTACCTCCACGTGCGTCACGCTCGAG	GGTATATCTGGTACCTCCACGTGCGTCACGCTCGAG	Spacer_106	H0590_93770	27-Jul-2005	14
GTCGCGCCCCCCGCGGGCGCGTGGATTGAAAC	1	plus	TTATATTCATCTGACGGCATTTATGATCCGGCGAC	TTATATTCATCTGACGGCATTTATGATCCGGCGAC	Spacer_396	H0590_93770	27-Jul-2005	5
GTCGCGCCCCCCGCGGGCGCGTGGATTGAAAC	1	plus	CCATTGCTTGCCACTCAGTCTCCTTTTCCCTTAG	CCATTGCTTGCCACTCAGTCTCCTTTTCCCTTAG	Spacer_426	H0590_93770	27-Jul-2005	6
GTCGCGCCCCCCGCGGGCGCGTGGATTGAAAC	1	plus	ATTTTCCTCTCCTTTTAATTCATTTTATTGTTG	ATTTTCCTCTCCTTTTAATTCATTTTATTGTTG	Spacer_61	H0590_93770	27-Jul-2005	12
GTCGCGCCCCCCGCGGGCGCGTGGATTGAAAC	1	plus	ATTGTTGAACCCGTCAACCACGTTCTGCCAGTTGGT	ATTGTTGAACCCGTCAACCACGTTCTGCCAGTTGGT	Spacer_60	H0590_93770	27-Jul-2005	12
GTCGCGCCCCCCGCGGGCGCGTGGATTGAAAC	1	plus	GAGAATTTTCGACACTCACCGCCATAAACATGCAG	GAGAATTTTCGACACTCACCGCCATAAACATGCAG	Spacer_129	H0590_93770	27-Jul-2005	3
GTCGCGCCCCCCGCGGGCGCGTGGATTGAAAC	1	plus	GGAGCATCATCAAGCCACTCAGAAAAAGCTTCG	GGAGCATCATCAAGCCACTCAGAAAAAGCTTCG	Spacer_85	H0590_93770	27-Jul-2005	4
GTCGCGCCCCCCGCGGGCGCGTGGATTGAAAC	1	plus	AAAATACTCATGCGTTATCCATTACCCGTTTAT	AAAATACTCATGCGTTATCCATTACCCGTTTAT	Spacer_43	H0590_93770	27-Jul-2005	2
GTCGCGCCCCCCGCGGGCGCGTGGATTGAAAC	1	plus	CTGCACGACCGGGTTCTGCTGGTAGAGCGCTTCC	CTGCACGACCGGGTTCTGCTGGTAGAGCGCTTCC	Spacer_405	H0590_93770	27-Jul-2005	4
GTCGCGCCCCCCGCGGGCGCGTGGATTGAAAC	1	plus	GTAAGCTCTCGGCTTGATCTGTATATTGTACCCGA	GTAAGCTCTCGGCTTGATCTGTATATTGTACCCGA	Spacer_115	H0590_93770	27-Jul-2005	4
GTCGCGCCCCCCGCGGGCGCGTGGATTGAAAC	1	plus	AAACGATCAATACGCGATGCGTAGGAGCTTGTTGA	AAACGATCAATACGCGATGCGTAGGAGCTTGTTGA	Spacer_572	H0590_93770	27-Jul-2005	5
GTCGCGCCCCCCGCGGGCGCGTGGATTGAAAC	1	plus	GGGTACTCATCAAGCAGCTCTTGTTTTGTGTCCGC	GGGTACTCATCAAGCAGCTCTTGTTTTGTGTCCGC	Spacer_104	H0590_93770	27-Jul-2005	5
GTCGCGCCCCCCGCGGGCGCGTGGATTGAAAC	1	plus	TATATGATCTGGATGGCAGTCTATGACCCAGAGA	TATATGATCTGGATGGCAGTCTATGACCCAGAGA	Spacer_450	H0590_93770	27-Jul-2005	2
GTCGCGCCCCCCGCGGGCGCGTGGATTGAAAC	1	plus	CAAGACAACGGCTCTGCACTGGCGGACAGCTTGAA	CAAGACAACGGCTCTGCACTGGCGGACAGCTTGAA	Spacer_53	H0590_93770	27-Jul-2005	7
GTCGCGCCCCCCGCGGGCGCGTGGATTGAAAC	1	plus	ATTTCAGCCATGCTATATAATATAGCATGGCTTGAA	ATTTCAGCCATGCTATATAATATAGCATGGCTTGAA	Spacer_66	H0590_93770	27-Jul-2005	12
GTCGCGCCCCCCGCGGGCGCGTGGATTGAAAC	1	plus	AATGACACACAAGGAGGCTCACTTGCAGATGCAC	AATGACACACAAGGAGGCTCACTTGCAGATGCAC	Spacer_79	H0590_93770	27-Jul-2005	10
GTCGCGCCCCCCGCGGGCGCGTGGATTGAAAC	1	plus	GGTATCGTGAAGTTAAGTGTGGAAGCAGACGAAGAT	GGTATCGTGAAGTTAAGTGTGGAAGCAGACGAAGAT	Spacer_120	H0590_93770	27-Jul-2005	6
GTCGCGCCCCCCGCGGGCGCGTGGATTGAAAC	1	plus	GCTACATTGCAGCTCTCTCAGGGGACATCTATAA	GCTACATTGCAGCTCTCTCAGGGGACATCTATAA	Spacer_196	H0590_93770	27-Jul-2005	2
GTCGCGCCCCCCGCGGGCGCGTGGATTGAAAC	1	plus	AACCACTGCTTGATAAGTTCACGTCATATGCTCAC	AACCACTGCTTGATAAGTTCACGTCATATGCTCAC	Spacer_121	H0590_93770	27-Jul-2005	4
GTCGCGCCCCCCGCGGGCGCGTGGATTGAAAC	1	plus	CCTTGCTCGCACCGTATCGAGTGTCGGTGCTTT	CCTTGCTCGCACCGTATCGAGTGTCGGTGCTTT	Spacer_363	H0590_93770	27-Jul-2005	9
GTCGCGCCCCCCGCGGGCGCGTGGATTGAAAC	1	plus	AGTTCCAGCCAGATCCCACGCCCTGACGGTTT	AGTTCCAGCCAGATCCCACGCCCTGACGGTTT	Spacer_322	H0590_93770	27-Jul-2005	2
GTCGCGCCCCCCGCGGGCGCGTGGATTGAAAC	1	plus	ACTGAGGCAGAGCAGTCAGCGAAGGACAATCTCA	ACTGAGGCAGAGCAGTCAGCGAAGGACAATCTCA	Spacer_134	H0590_93770	27-Jul-2005	8
GTCGCGCCCCCCGCGGGCGCGTGGATTGAAAC	1	plus	TGTTGGTAGAGCGCTTCCCAAGACGTCGATGTCAT	TGTTGGTAGAGCGCTTCCCAAGACGTCGATGTCAT	Spacer_797	H0590_93770	27-Jul-2005	7
GTCGCGCCCCCCGCGGGCGCGTGGATTGAAAC	1	plus	ATGTAAGGTGAGAATAGTACCCAATCGTCGCCTT	ATGTAAGGTGAGAATAGTACCCAATCGTCGCCTT	Spacer_355	H0590_93770	27-Jul-2005	3
GTCGCGCCCCCCGCGGGCGCGTGGATTGAAAC	1	plus	CACGAACGATGAAAATCATAATGATGCACGAA	CACGAACGATGAAAATCATAATGATGCACGAA	Spacer_82	H0590_93770	27-Jul-2005	3
GTCGCGCCCCCCGCGGGCGCGTGGATTGAAAC	1	plus	GCGTTGATTGTGAGTATGCAAGCGAGTGGGTTGATA	GCGTTGATTGTGAGTATGCAAGCGAGTGGGTTGATA	Spacer_80	H0590_93770	27-Jul-2005	4
GTCGCGCCCCCCGCGGGCGCGTGGATTGAAAC	1	plus	TGCTGTTACCTCCGTGCCGGGTAGCCCTGCGCT	TGCTGTTACCTCCGTGCCGGGTAGCCCTGCGCT	Spacer_213	H0590_93770	27-Jul-2005	3
GTCGCGCCCCCCGCGGGCGCGTGGATTGAAAC	1	plus	AGGCGAGAGGGATTCTTGGAAAGAGGTCTAC	AGGCGAGAGGGATTCTTGGAAAGAGGTCTAC	Spacer_215	H0590_93770	27-Jul-2005	5
GTCGCGCCCCCCGCGGGCGCGTGGATTGAAAC	1	plus	CATCAGTATTTTATTATCGCTGACTTTCGATGGTAT	CATCAGTATTTTATTATCGCTGACTTTCGATGGTAT	Spacer_90	H0590_93770	27-Jul-2005	7
GTCGCGCCCCCCGCGGGCGCGTGGATTGAAAC	1	plus	ACTACAATCGGATTACAGGTTGTAGTACATATCGCA	ACTACAATCGGATTACAGGTTGTAGTACATATCGCA	Spacer_77	H0590_93770	27-Jul-2005	18
GTCGCGCCCCCCGCGGGCGCGTGGATTGAAAC	1	plus	GCTGTGCAGAGCTTCCAAGGCATTTTGTCTCAAC	GCTGTGCAGAGCTTCCAAGGCATTTTGTCTCAAC	Spacer_94	H0590_93770	27-Jul-2005	4
GTCGCGCCCCCCGCGGGCGCGTGGATTGAAAC	1	plus	TCGATTGCCATTTTAAGCTATATCTTCTCACCGT	TCGATTGCCATTTTAAGCTATATCTTCTCACCGT	Spacer_108	H0590_93770	27-Jul-2005	4
GTCGCGCCCCCCGCGGGCGCGTGGATTGAAAC	1	plus	ATTACGATCCCGCAGAATTACTTAATTTTGTGCA	ATTACGATCCCGCAGAATTACTTAATTTTGTGCA	Spacer_109	H0590_93770	27-Jul-2005	5
GTCGCGCCCCCCGCGGGCGCGTGGATTGAAAC	1	plus	GCTATAAAGATATGTCTTGAGAGTCTTTTTTGATT	GCTATAAAGATATGTCTTGAGAGTCTTTTTTGATT	Spacer_75	H0590_93770	27-Jul-2005	7
GTCGCGCCCCCCGCGGGCGCGTGGATTGAAAC	1	plus	AGACGATTGCCGTGCGATTGTGCCAAAATTAAT	AGACGATTGCCGTGCGATTGTGCCAAAATTAAT	Spacer_62	H0590_93770	27-Jul-2005	9
GTCGCGCCCCCCGCGGGCGCGTGGATTGAAAC	1	plus	AAGGGCGAAGGGGACTTCGCATCCGGTAAGTGG	AAGGGCGAAGGGGACTTCGCATCCGGTAAGTGG	Spacer_798	H0590_93770	27-Jul-2005	2
GTCGCGCCCCCCGCGGGCGCGTGGATTGAAAC	1	plus	AATCAGATCGTCAAGACGGCGTCAGATATTCCTGG	AATCAGATCGTCAAGACGGCGTCAGATATTCCTGG	Spacer_50	H0590_93770	27-Jul-2005	2
GTCGCGCCCCCCGCGGGCGCGTGGATTGAAAC	1	plus	TCGCGATACCGACAGAAGGCGATAACGATACCGAAA	TCGCGATACCGACAGAAGGCGATAACGATACCGAAA	Spacer_320	H0590_93770	27-Jul-2005	2
GTCGCGCCCCCCGCGGGCGCGTGGATTGAAAC	1	plus	AATAGAGAGGGCCGCGGTATTCCCCGCTACCGTC	AATAGAGAGGGCCGCGGTATTCCCCGCTACCGTC	Spacer_356	H0590_93770	27-Jul-2005	2
GTCGCGCCCCCCGCGGGCGCGTGGATTGAAAC	1	plus	AGCCTGTATCTTAGCCATTGCCGCTTGATCTGC	AGCCTGTATCTTAGCCATTGCCGCTTGATCTGC	Spacer_423	H0590_93770	27-Jul-2005	5
GTCGCGCCCCCCGCGGGCGCGTGGATTGAAAC	1	plus	TCGCAAAGCGGCTGCACTTTCGCGTGCAGGTCGC	TCGCAAAGCGGCTGCACTTTCGCGTGCAGGTCGC	Spacer_432	H0590_93770	27-Jul-2005	4
GTCGCGCCCCCCGCGGGCGCGTGGATTGAAAC	1	plus	CCCTTCGCGCCGGGCCGGGCCGGATCGCTGGCCAGG	CCCTTCGCGCCGGGCCGGGCCGGATCGCTGGCCAGG	Spacer_255	H0590_93770	27-Jul-2005	3
GTCGCGCCCCCCGCGGGCGCGTGGATTGAAAC	1	plus	TATCATTGTTGCGATATTAACATCAGATGAA	TATCATTGTTGCGATATTAACATCAGATGAA	Spacer_126	H0590_93770	27-Jul-2005	3
GTCGCGCCCCCCGCGGGCGCGTGGATTGAAAC	1	plus	TGCGCTTGCATCAACAGCGGGAGTATCTTTGACA	TGCGCTTGCATCAACAGCGGGAGTATCTTTGACA	Spacer_127	H0590_93770	27-Jul-2005	3
GTCGCGCCCCCCGCGGGCGCGTGGATTGAAAC	1	plus	ACGCCAGTGACCAACCAATAACCCTACCTATGT	ACGCCAGTGACCAACCAATAACCCTACCTATGT	Spacer_243	H0590_93770	27-Jul-2005	2
GTCGCGCCCCCCGCGGGCGCGTGGATTGAAAC	1	plus	ACGCTGCACTGCAAGCGCTTGTTGTAAGTTAATT	ACGCTGCACTGCAAGCGCTTGTTGTAAGTTAATT	Spacer_63	H0590_93770	27-Jul-2005	11
GTCGCGCCCCCCGCGGGCGCGTGGATTGAAAC	1	plus	AGCCTTGCAGTTCGAACAGGATCGAACATTTAAA	AGCCTTGCAGTTCGAACAGGATCGAACATTTAAA	Spacer_37	H0590_93770	27-Jul-2005	8
GTCGCGCCCCCCGCGGGCGCGTGGATTGAAAC	1	plus	ACAATTAATCTCTAATCTCTCATTTCAGCCATG	ACAATTAATCTCTAATCTCTCATTTCAGCCATG	Spacer_70	H0590_93770	27-Jul-2005	7
GTCGCGCCCCCCGCGGGCGCGTGGATTGAAAC	1	plus	ATTTCAGCCATGCTATATAATATAGCATGGCTT	ATTTCAGCCATGCTATATAATATAGCATGGCTT	Spacer_65	H0590_93770	27-Jul-2005	7
GTCGCGCCCCCCGCGGGCGCGTGGATTGAAAC	1	plus	CCGGGTATTACTGCTACTGTGGATTCGGAGTACG	CCGGGTATTACTGCTACTGTGGATTCGGAGTACG	Spacer_40	H0590_93770	27-Jul-2005	4
GTCGCGCCCCCCGCGGGCGCGTGGATTGAAAC	1	plus	ACGGAGGCAGAGCAGTCAGCGAAGGACAATCTC	ACGGAGGCAGAGCAGTCAGCGAAGGACAATCTC	Spacer_399	H0590_93770	27-Jul-2005	4
GTCGCGCCCCCCGCGGGCGCGTGGATTGAAAC	1	plus	GACCATTTAAACAAAGGTGTTGCTGTAGGATCAA	GACCATTTAAACAAAGGTGTTGCTGTAGGATCAA	Spacer_348	H0590_93770	27-Jul-2005	2
GTCGCGCCCCCCGCGGGCGCGTGGATTGAAAC	1	plus	TCCGTCAGTTGTTGACGGCGGTGTTGGGCTGG	TCCGTCAGTTGTTGACGGCGGTGTTGGGCTGG	Spacer_222	H0590_93770	27-Jul-2005	4
GTCGCGCCCCCCGCGGGCGCGTGGATTGAAAC	1	plus	AAGCTCTGATAGATATGCATCATTCCATGGGCCTCT	AAGCTCTGATAGATATGCATCATTCCATGGGCCTCT	Spacer_351	H0590_93770	27-Jul-2005	4
GTCGCGCCCCCCGCGGGCGCGTGGATTGAAAC	1	plus	CTGGGATGATGTCCGGCTTGACAGGGTTTTACCG	CTGGGATGATGTCCGGCTTGACAGGGTTTTACCG	Spacer_799	H0590_93770	27-Jul-2005	2
GTCGCGCCCCCCGCGGGCGCGTGGATTGAAAC	1	plus	AATAAGGACATCAATTTTAGAACCTATTGTAAG	AATAAGGACATCAATTTTAGAACCTATTGTAAG	Spacer_668	H0590_93770	27-Jul-2005	2
GTCGCGCCCCCCGCGGGCGCGTGGATTGAAAC	1	plus	TCACCTTACATGAAACAAATGACTGTCGTGTTGTAC	TCACCTTACATGAAACAAATGACTGTCGTGTTGTAC	Spacer_326	H0590_93770	27-Jul-2005	4
GTCGCGCCCCCCGCGGGCGCGTGGATTGAAAC	1	plus	TTGGGCAATTGGGCGCGCTGGGGTCGTTGGGGT	TTGGGCAATTGGGCGCGCTGGGGTCGTTGGGGT	Spacer_604	H0590_93770	27-Jul-2005	4
GTCGCGCCCCCCGCGGGCGCGTGGATTGAAAC	1	plus	TAATCGTGGAATACTAATATGTCAATTCTTGGGCA	TAATCGTGGAATACTAATATGTCAATTCTTGGGCA	Spacer_603	H0590_93770	27-Jul-2005	3
GTCGCGCCCCCCGCGGGCGCGTGGATTGAAAC	1	plus	CATGCATGGCTTTTGTAAGGCTTATATTTGGCT	CATGCATGGCTTTTGTAAGGCTTATATTTGGCT	Spacer_132	H0590_93770	27-Jul-2005	4
GTCGCGCCCCCCGCGGGCGCGTGGATTGAAAC	1	plus	AGCGAAGGGCTTTTGAAGATCACGCCATACGGGGA	AGCGAAGGGCTTTTGAAGATCACGCCATACGGGGA	Spacer_154	H0590_93770	27-Jul-2005	4
GTCGCGCCCCCCGCGGGCGCGTGGATTGAAAC	1	plus	ACAAGCTACTCCGACCGCCTCGGGACCAGAGCAAA	ACAAGCTACTCCGACCGCCTCGGGACCAGAGCAAA	Spacer_463	H0590_93770	27-Jul-2005	3
GTCGCGCCCCCCGCGGGCGCGTGGATTGAAAC	1	plus	AAATTCATTTGCTTGGCCCTTGAAATAGACGCGT	AAATTCATTTGCTTGGCCCTTGAAATAGACGCGT	Spacer_36	H0590_93770	27-Jul-2005	15
GTCGCGCCCCCCGCGGGCGCGTGGATTGAAAC	1	plus	TCTGTATATCCAAAGATTTTCCGCTCAGATTCCGT	TCTGTATATCCAAAGATTTTCCGCTCAGATTCCGT	Spacer_76	H0590_93770	27-Jul-2005	7
GTCGCGCCCCCCGCGGGCGCGTGGATTGAAAC	1	plus	AGCCATAATCTCAGCCAGTGATTCAGCGATAAG	AGCCATAATCTCAGCCAGTGATTCAGCGATAAG	Spacer_118	H0590_93770	27-Jul-2005	2
GTCGCGCCCCCCGCGGGCGCGTGGATTGAAAC	1	plus	ATGTACCTGTTGTCGTGATCCTCCAGAAACCCT	ATGTACCTGTTGTCGTGATCCTCCAGAAACCCT	Spacer_341	H0590_93770	27-Jul-2005	2
GTCGCGCCCCCCGCGGGCGCGTGGATTGAAAC	1	plus	TTCCCCATGCCTCCGTAGCGATACTTACCGTACC	TTCCCCATGCCTCCGTAGCGATACTTACCGTACC	Spacer_424	H0590_93770	27-Jul-2005	6
GTCGCGCCCCCCGCGGGCGCGTGGATTGAAAC	1	plus	TTTTCCGCTCGTACAAGAACTCTAAGCTCTTGTGC	TTTTCCGCTCGTACAAGAACTCTAAGCTCTTGTGC	Spacer_401	H0590_93770	27-Jul-2005	4
GTCGCGCCCCCCGCGGGCGCGTGGATTGAAAC	1	plus	TACGCAGTGAGCCAAGGGCCTAATGCCAACAAT	TACGCAGTGAGCCAAGGGCCTAATGCCAACAAT	Spacer_192	H0590_93770	27-Jul-2005	2
GTCGCGCCCCCCGCGGGCGCGTGGATTGAAAC	1	plus	GTAAATATGGGAGTTCCGCGCATGCGTGGATA	GTAAATATGGGAGTTCCGCGCATGCGTGGATA	Spacer_800	H0590_93770	27-Jul-2005	2
GTCGCGCCCCCCGCGGGCGCGTGGATTGAAAC	1	plus	TTCATTGCTTGTTGCTGGAGCAAACGGAGCAA	TTCATTGCTTGTTGCTGGAGCAAACGGAGCAA	Spacer_71	H0590_93770	27-Jul-2005	3
GTCGCGCCCCCCGCGGGCGCGTGGATTGAAAC	1	plus	ATGGGTAAGAGTTTGTCGCTGATTTTCGCGCGCG	ATGGGTAAGAGTTTGTCGCTGATTTTCGCGCGCG	Spacer_194	H0590_93770	27-Jul-2005	4
GTCGCGCCCCCCGCGGGCGCGTGGATTGAAAC	1	plus	CCGCCATACGGAGGAACTTATTCTATGACGAT	CCGCCATACGGAGGAACTTATTCTATGACGAT	Spacer_117	H0590_93770	27-Jul-2005	4
GTCGCGCCCCCCGCGGGCGCGTGGATTGAAAC	1	plus	TTATCACTAGTCTTGCTGTTACGGCACCGGTAGGAG	TTATCACTAGTCTTGCTGTTACGGCACCGGTAGGAG	Spacer_83	H0590_93770	27-Jul-2005	5
GTCGCGCCCCCCGCGGGCGCGTGGATTGAAAC	1	plus	AGGCATGGTGATTATCAATGATACATTGTCGTCA	AGGCATGGTGATTATCAATGATACATTGTCGTCA	Spacer_444	H0590_93770	27-Jul-2005	3
GTCGCGCCCCCCGCGGGCGCGTGGATTGAAAC	1	plus	AGAAAAGTCTGTTGCGTGGTTGTCTACGGACATAG	AGAAAAGTCTGTTGCGTGGTTGTCTACGGACATAG	Spacer_88	H0590_93770	27-Jul-2005	3
GTCGCGCCCCCCGCGGGCGCGTGGATTGAAAC	1	plus	TCGACATCATCACGCTTTACGAACCGGGGCTTG	TCGACATCATCACGCTTTACGAACCGGGGCTTG	Spacer_49	H0590_93770	27-Jul-2005	4
GTCGCGCCCCCCGCGGGCGCGTGGATTGAAAC	1	plus	AAACTGGTTGTGGTGGCCTTTGAAATATACCCT	AAACTGGTTGTGGTGGCCTTTGAAATATACCCT	Spacer_92	H0590_93770	27-Jul-2005	13
GTCGCGCCCCCCGCGGGCGCGTGGATTGAAAC	1	plus	AAAAATGTTCTTTTATAAAGCCCAAAAACTCAAA	AAAAATGTTCTTTTATAAAGCCCAAAAACTCAAA	Spacer_259	H0590_93770	27-Jul-2005	3
GTCGCGCCCCCCGCGGGCGCGTGGATTGAAAC	1	plus	AATGCATACAACAATACTGCGGCCACTGGAGC	AATGCATACAACAATACTGCGGCCACTGGAGC	Spacer_347	H0590_93770	27-Jul-2005	2
GTCGCGCCCCCCGCGGGCGCGTGGATTGAAAC	1	plus	CCGGGCCAATCGGACTTTGACGACGACGGCCAG	CCGGGCCAATCGGACTTTGACGACGACGGCCAG	Spacer_373	H0590_93770	27-Jul-2005	3
GTCGCGCCCCCCGCGGGCGCGTGGATTGAAAC	1	plus	AGCAAAGACTGGTTATCGCTGATCTGCTTTACTGTT	AGCAAAGACTGGTTATCGCTGATCTGCTTTACTGTT	Spacer_133	H0590_93770	27-Jul-2005	3
GTCGCGCCCCCCGCGGGCGCGTGGATTGAAAC	1	plus	ACCGGGTTGTCACTCAAGAGCTTTGCGTCCACC	ACCGGGTTGTCACTCAAGAGCTTTGCGTCCACC	Spacer_395	H0590_93770	27-Jul-2005	2
GTCGCGCCCCCCGCGGGCGCGTGGATTGAAAC	1	plus	CCATGATACTGCCGCCCCACCCGTTACCGCTCCA	CCATGATACTGCCGCCCCACCCGTTACCGCTCCA	Spacer_553	H0590_93770	27-Jul-2005	3
GTCGCGCCCCCCGCGGGCGCGTGGATTGAAAC	1	plus	ATACCCCATGATACTCTTGGCATCAGCTACCC	ATACCCCATGATACTCTTGGCATCAGCTACCC	Spacer_486	H0590_93770	27-Jul-2005	2
GTCGCGCCCCCCGCGGGCGCGTGGATTGAAAC	1	plus	CTTACAACGTCACGCTCAACCTCTCGCCCAAGCCG	CTTACAACGTCACGCTCAACCTCTCGCCCAAGCCG	Spacer_388	H0590_93770	27-Jul-2005	3
GTCGCGCCCCCCGCGGGCGCGTGGATTGAAAC	1	plus	ATTATAGTGTGCATAGAATATACAAGCATTGA	ATTATAGTGTGCATAGAATATACAAGCATTGA	Spacer_93	H0590_93770	27-Jul-2005	8
GTCGCGCCCCCCGCGGGCGCGTGGATTGAAAC	1	plus	GGCATATAACCACGAAAACACGACGTATAATAC	GGCATATAACCACGAAAACACGACGTATAATAC	Spacer_425	H0590_93770	27-Jul-2005	3
GTCGCGCCCCCCGCGGGCGCGTGGATTGAAAC	1	plus	TGTGAACAACGTATCAAGAAATATACCTCCATCAC	TGTGAACAACGTATCAAGAAATATACCTCCATCAC	Spacer_105	H0590_93770	27-Jul-2005	8
GTCGCGCCCCCCGCGGGCGCGTGGATTGAAAC	1	plus	CATCCAGAAGAAAGGTTCGCGTTACCTCCAGCTTC	CATCCAGAAGAAAGGTTCGCGTTACCTCCAGCTTC	Spacer_308	H0590_93770	27-Jul-2005	3
GTCGCGCCCCCCGCGGGCGCGTGGATTGAAAC	1	plus	ATTCGAATGGCCCTTAAAATATACGCGCGTATGAGG	ATTCGAATGGCCCTTAAAATATACGCGCGTATGAGG	Spacer_38	H0590_93770	27-Jul-2005	9
GTCGCGCCCCCCGCGGGCGCGTGGATTGAAAC	1	plus	CCGCGCCTACCCGCGCACTCGCCGCACGGGCCACG	CCGCGCCTACCCGCGCACTCGCCGCACGGGCCACG	Spacer_462	H0590_93770	27-Jul-2005	2
GTCGCGCCCCCCGCGGGCGCGTGGATTGAAAC	1	plus	TCATACTTCCCCCACCGCATAGCCCGCTCGTTGAT	TCATACTTCCCCCACCGCATAGCCCGCTCGTTGAT	Spacer_179	H0590_93770	27-Jul-2005	2
CTTAATATCTAATTGCACTCATAGAGTATTGCGAC	2	plus	AAGGATAAACTCATTCACAACCCCTGATGATGAGACATT	AAGGATAAACTCATTCACAACCCCTGATGATGAGACATT	Spacer_6	H0590_93770	27-Jul-2005	27
CTTAATATCTAATTGCACTCATAGAGTATTGCGAC	2	plus	GTTCGTCTTTATGTGAATGTGTCAGGCATTACCTTTTTTATAA	GTTCGTCTTTATGTGAATGTGTCAGGCATTACCTTTTTTATAA	Spacer_58	H0590_93770	27-Jul-2005	15
CTTAATATCTAATTGCACTCATAGAGTATTGCGAC	2	plus	ATGTTTCTACCTGATCAGGTGTGGCATCATTGTGCTTG	ATGTTTCTACCTGATCAGGTGTGGCATCATTGTGCTTG	Spacer_801	H0590_93770	27-Jul-2005	2
CTTAATATCTAATTGCACTCATAGAGTATTGCGAC	2	plus	TTTGCGGCATCTTCTATCTGAAGTTCGCTGTTGATA	TTTGCGGCATCTTCTATCTGAAGTTCGCTGTTGATA	Spacer_0	H0590_93770	27-Jul-2005	39
CTTAATATCTAATTGCACTCATAGAGTATTGCGAC	2	plus	TCAAAAAGATCATCAATTTCATCGGACTCAGGAATCGCCGTTG	TCAAAAAGATCATCAATTTCATCGGACTCAGGAATCGCCGTTG	Spacer_802	H0590_93770	27-Jul-2005	4
CTTAATATCTAATTGCACTCATAGAGTATTGCGAC	2	plus	ATTATCCGAAAACATAATCCTGGAGATCCCCCATCGAG	ATTATCCGAAAACATAATCCTGGAGATCCCCCATCGAG	Spacer_1	H0590_93770	27-Jul-2005	30
CTTAATATCTAATTGCACTCATAGAGTATTGCGAC	2	plus	AAAGTTCTTTGCAAACCTCGTGCCATTTTCCTTATCCATTT	AAAGTTCTTTGCAAACCTCGTGCCATTTTCCTTATCCATTT	Spacer_750	H0590_93770	27-Jul-2005	5
CTTAATATCTAATTGCACTCATAGAGTATTGCGAC	2	plus	GAGGTGTTCGAATATTCCTCGGCAATCTTTCGAAATGCCGA	GAGGTGTTCGAATATTCCTCGGCAATCTTTCGAAATGCCGA	Spacer_10	H0590_93770	27-Jul-2005	20
CTTAATATCTAATTGCACTCATAGAGTATTGCGAC	2	plus	TTACAAGGGCTTCAGGTTTAAGATTTTTGAAAAATCTTTGA	TTACAAGGGCTTCAGGTTTAAGATTTTTGAAAAATCTTTGA	Spacer_4	H0590_93770	27-Jul-2005	19
CTTAATATCTAATTGCACTCATAGAGTATTGCGAC	2	plus	TTTTGCATTAAAGCACTCAATCCATTACCTACGCTGGCATGCATAGA	TTTTGCATTAAAGCACTCAATCCATTACCTACGCTGGCATGCATAGA	Spacer_513	H0590_93770	27-Jul-2005	4
CTTAATATCTAATTGCACTCATAGAGTATTGCGAC	2	plus	TTGCCATAGTTATTCTCCGTTACCGTGTTATCAGAATTAAA	TTGCCATAGTTATTCTCCGTTACCGTGTTATCAGAATTAAA	Spacer_102	H0590_93770	27-Jul-2005	5
CTTAATATCTAATTGCACTCATAGAGTATTGCGAC	2	plus	TCATTGAACCTGTAAACGAATCAAACGCTTCTTTACCTGTT	TCATTGAACCTGTAAACGAATCAAACGCTTCTTTACCTGTT	Spacer_514	H0590_93770	27-Jul-2005	6
CTTAATATCTAATTGCACTCATAGAGTATTGCGAC	2	plus	GTTCGAGTGTTTTGCTTGTTGGAGACCCAGACAAAG	GTTCGAGTGTTTTGCTTGTTGGAGACCCAGACAAAG	Spacer_8	H0590_93770	27-Jul-2005	40
CTTAATATCTAATTGCACTCATAGAGTATTGCGAC	2	plus	CCACGTTCTGCCTCTATCAACGCAACAATTTCTCT	CCACGTTCTGCCTCTATCAACGCAACAATTTCTCT	Spacer_5	H0590_93770	27-Jul-2005	37
CTTAATATCTAATTGCACTCATAGAGTATTGCGAC	2	plus	TCCAGTCTTGATCTCCTTCGCCCGGCTTTCTCT	TCCAGTCTTGATCTCCTTCGCCCGGCTTTCTCT	Spacer_507	H0590_93770	27-Jul-2005	29
CTTAATATCTAATTGCACTCATAGAGTATTGCGAC	2	plus	AAACGTCTGAAATTTTTTTGTCTTTCCTCCAGACCTTTCTCT	AAACGTCTGAAATTTTTTTGTCTTTCCTCCAGACCTTTCTCT	Spacer_803	H0590_93770	27-Jul-2005	2
CTTAATATCTAATTGCACTCATAGAGTATTGCGAC	2	plus	AATTGATGCTCCTACGCCTTCGTTTTCTCCGGGTCAACA	AATTGATGCTCCTACGCCTTCGTTTTCTCCGGGTCAACA	Spacer_508	H0590_93770	27-Jul-2005	10
CTTAATATCTAATTGCACTCATAGAGTATTGCGAC	2	plus	AGATTATGGACAATAATTAACTCCAATTTCAGCAAAAATTT	AGATTATGGACAATAATTAACTCCAATTTCAGCAAAAATTT	Spacer_56	H0590_93770	27-Jul-2005	7
CTTAATATCTAATTGCACTCATAGAGTATTGCGAC	2	plus	GATTACTGTGTCGTAATGGTAATCCTCAGGGCTATAGG	GATTACTGTGTCGTAATGGTAATCCTCAGGGCTATAGG	Spacer_54	H0590_93770	27-Jul-2005	3
CTTAATATCTAATTGCACTCATAGAGTATTGCGAC	2	plus	CATGTGCAAACCCTGCTGACAAAATTTTGGCACCTTTTTC	CATGTGCAAACCCTGCTGACAAAATTTTGGCACCTTTTTC	Spacer_14	H0590_93770	27-Jul-2005	33
CTTAATATCTAATTGCACTCATAGAGTATTGCGAC	2	plus	ATTCCTGATATTACATGGGAAAAGTCACCATTACGGAA	ATTCCTGATATTACATGGGAAAAGTCACCATTACGGAA	Spacer_20	H0590_93770	27-Jul-2005	38
CTTAATATCTAATTGCACTCATAGAGTATTGCGAC	2	plus	TTCGATAATCTTCACCCGCTCCCACACAAAGCACACA	TTCGATAATCTTCACCCGCTCCCACACAAAGCACACA	Spacer_13	H0590_93770	27-Jul-2005	27
CTTAATATCTAATTGCACTCATAGAGTATTGCGAC	2	plus	AAATCGGCTGATTCGGGTACATTCTGGCGATATCCATGAT	AAATCGGCTGATTCGGGTACATTCTGGCGATATCCATGAT	Spacer_57	H0590_93770	27-Jul-2005	9
CTTAATATCTAATTGCACTCATAGAGTATTGCGAC	2	plus	TTGTACTTCAAAGGTGATCTGCTCCTGTTCTGCTAACTTGC	TTGTACTTCAAAGGTGATCTGCTCCTGTTCTGCTAACTTGC	Spacer_28	H0590_93770	27-Jul-2005	8
CTTAATATCTAATTGCACTCATAGAGTATTGCGAC	2	plus	CACATCAATGACGTCAATGGTTATCCAAAAGTTAACCGTCAA	CACATCAATGACGTCAATGGTTATCCAAAAGTTAACCGTCAA	Spacer_3	H0590_93770	27-Jul-2005	23
CTTAATATCTAATTGCACTCATAGAGTATTGCGAC	2	plus	TTACTCATGCAGTACCAGCGATGACCAGTACGCTCATTAA	TTACTCATGCAGTACCAGCGATGACCAGTACGCTCATTAA	Spacer_103	H0590_93770	27-Jul-2005	8
CTTAATATCTAATTGCACTCATAGAGTATTGCGAC	2	plus	CCAGAACAAACGAATCAACACAATGTGCTGTGAGATTC	CCAGAACAAACGAATCAACACAATGTGCTGTGAGATTC	Spacer_7	H0590_93770	27-Jul-2005	7
CTTAATATCTAATTGCACTCATAGAGTATTGCGAC	2	plus	TTTCATCGCGTCTTTTTTTCATAAGAGTCTCCTTTAAGGT	TTTCATCGCGTCTTTTTTTCATAAGAGTCTCCTTTAAGGT	Spacer_100	H0590_93770	27-Jul-2005	9
CTTAATATCTAATTGCACTCATAGAGTATTGCGAC	2	plus	GTCCAGTACAGAGCCTTTTTGAATCCATTATTGAGTTGG	GTCCAGTACAGAGCCTTTTTGAATCCATTATTGAGTTGG	Spacer_804	H0590_93770	27-Jul-2005	2
CTTAATATCTAATTGCACTCATAGAGTATTGCGAC	2	plus	ATAGTAATGTGGATGCAACAACACCAGTTGGAAACTATCCTG	ATAGTAATGTGGATGCAACAACACCAGTTGGAAACTATCCTG	Spacer_805	H0590_93770	27-Jul-2005	3
CTTAATATCTAATTGCACTCATAGAGTATTGCGAC	2	plus	TCGCACAGGATGAGTTCTCCAAGTCCTTCCTCGTCATCC	TCGCACAGGATGAGTTCTCCAAGTCCTTCCTCGTCATCC	Spacer_806	H0590_93770	27-Jul-2005	2
CTTAATATCTAATTGCACTCATAGAGTATTGCGAC	2	plus	TTGCTTCAGCTCTTTGTGTCCTTATTGTTGAAGTTGCAA	TTGCTTCAGCTCTTTGTGTCCTTATTGTTGAAGTTGCAA	Spacer_807	H0590_93770	27-Jul-2005	2
CTTAATATCTAATTGCACTCATAGAGTATTGCGAC	2	plus	GAATACCATAGCCAATTGTTTCTCCGAGGAAGATCAGTTTGC	GAATACCATAGCCAATTGTTTCTCCGAGGAAGATCAGTTTGC	Spacer_24	H0590_93770	27-Jul-2005	23
CTTAATATCTAATTGCACTCATAGAGTATTGCGAC	2	plus	AGAAGGGATAAAAACAGAATTATTTCGACAGATTTATAGA	AGAAGGGATAAAAACAGAATTATTTCGACAGATTTATAGA	Spacer_19	H0590_93770	27-Jul-2005	23
CTTAATATCTAATTGCACTCATAGAGTATTGCGAC	2	plus	TAACATTCTCGTCTGCCATAATAAATAAAATTTAAATTA	TAACATTCTCGTCTGCCATAATAAATAAAATTTAAATTA	Spacer_15	H0590_93770	27-Jul-2005	32
CTTAATATCTAATTGCACTCATAGAGTATTGCGAC	2	plus	AAATGAATATATTTTTTGTGACACTTGACCTTTTCGGTAT	AAATGAATATATTTTTTGTGACACTTGACCTTTTCGGTAT	Spacer_16	H0590_93770	27-Jul-2005	30
CTTAATATCTAATTGCACTCATAGAGTATTGCGAC	2	plus	TTTCGGCTTTCTACGCGGTTCATCGTCTTCATCATC	TTTCGGCTTTCTACGCGGTTCATCGTCTTCATCATC	Spacer_29	H0590_93770	27-Jul-2005	8
CTTAATATCTAATTGCACTCATAGAGTATTGCGAC	2	plus	TTTCCCTTGGGCGTGGTTTTGGTCTTGTTAAAACTACCATAG	TTTCCCTTGGGCGTGGTTTTGGTCTTGTTAAAACTACCATAG	Spacer_30	H0590_93770	27-Jul-2005	6
CTTAATATCTAATTGCACTCATAGAGTATTGCGAC	2	plus	TATTGATATAAAATAGAGGCTAAAGATCCTCTATAATAGCAT	TATTGATATAAAATAGAGGCTAAAGATCCTCTATAATAGCAT	Spacer_12	H0590_93770	27-Jul-2005	29
CTTAATATCTAATTGCACTCATAGAGTATTGCGAC	2	plus	CTCTGTGCTAAAAGCAGGGATGGAGCTGTCCGAATACGTGCAGG	CTCTGTGCTAAAAGCAGGGATGGAGCTGTCCGAATACGTGCAGG	Spacer_512	H0590_93770	27-Jul-2005	9
CTTAATATCTAATTGCACTCATAGAGTATTGCGAC	2	plus	ACGCTCATTAAAGAGGTAGCACCTACTCGGATCAGTA	ACGCTCATTAAAGAGGTAGCACCTACTCGGATCAGTA	Spacer_25	H0590_93770	27-Jul-2005	33
CTTAATATCTAATTGCACTCATAGAGTATTGCGAC	2	plus	TGATGACCCTTATATCCAGGTGTGCCGAAGAGCCACT	TGATGACCCTTATATCCAGGTGTGCCGAAGAGCCACT	Spacer_11	H0590_93770	27-Jul-2005	24
CTTAATATCTAATTGCACTCATAGAGTATTGCGAC	2	plus	TTAGATTTCTTTCGACCTCAATCGCGATCGGACAATTTTTCTTAA	TTAGATTTCTTTCGACCTCAATCGCGATCGGACAATTTTTCTTAA	Spacer_509	H0590_93770	27-Jul-2005	10
CTTAATATCTAATTGCACTCATAGAGTATTGCGAC	2	plus	AAACACATGAATGTGCTTGCCTCGAATTCCTCATTTTTATGC	AAACACATGAATGTGCTTGCCTCGAATTCCTCATTTTTATGC	Spacer_55	H0590_93770	27-Jul-2005	10
CTTAATATCTAATTGCACTCATAGAGTATTGCGAC	2	plus	TCATTCAATGCTTTTGTTATATGTTCACTTGTAGCTTT	TCATTCAATGCTTTTGTTATATGTTCACTTGTAGCTTT	Spacer_31	H0590_93770	27-Jul-2005	13
CTTAATATCTAATTGCACTCATAGAGTATTGCGAC	2	plus	GAATGAAAAACTCATCAGCCATGATGGAATCCCAACGATAA	GAATGAAAAACTCATCAGCCATGATGGAATCCCAACGATAA	Spacer_510	H0590_93770	27-Jul-2005	10
CTTAATATCTAATTGCACTCATAGAGTATTGCGAC	2	plus	TTTGCACGACGGTCTTCGTCCCGCTGACGACGGAATGCCTCT	TTTGCACGACGGTCTTCGTCCCGCTGACGACGGAATGCCTCT	Spacer_101	H0590_93770	27-Jul-2005	9
CTTAATATCTAATTGCACTCATAGAGTATTGCGAC	2	plus	TGCTGCATAGTTGTCCAGACCTGTAACATATACCATACTTGC	TGCTGCATAGTTGTCCAGACCTGTAACATATACCATACTTGC	Spacer_515	H0590_93770	27-Jul-2005	6
CTTAATATCTAATTGCACTCATAGAGTATTGCGAC	2	plus	AGTCGGATTGTGTCGGAGCTGTGTATTTTATCGTAAA	AGTCGGATTGTGTCGGAGCTGTGTATTTTATCGTAAA	Spacer_714	H0590_93770	27-Jul-2005	3
CTTAATATCTAATTGCACTCATAGAGTATTGCGAC	2	plus	TTATCGCCCTTCATTTCAGGGTTGATGAAATATTTTATTTGTA	TTATCGCCCTTCATTTCAGGGTTGATGAAATATTTTATTTGTA	Spacer_2	H0590_93770	27-Jul-2005	45
CTTAATATCTAATTGCACTCATAGAGTATTGCGAC	2	plus	AACCACACTACCCCTACTGAGCCGTCATCTTCGAAATGGAC	AACCACACTACCCCTACTGAGCCGTCATCTTCGAAATGGAC	Spacer_549	H0590_93770	27-Jul-2005	2
CTTAATATCTAATTGCACTCATAGAGTATTGCGAC	2	plus	TCAGCCTTTTGTAAGCTTATGAGGGAGTCCAGCATTTGTTCAA	TCAGCCTTTTGTAAGCTTATGAGGGAGTCCAGCATTTGTTCAA	Spacer_529	H0590_93770	27-Jul-2005	2
CTTAATATCTAATTGCACTCATAGAGTATTGCGAC	2	plus	GTTAATTGCCCTATATCGATCAAACGACCTCCCTTCCTC	GTTAATTGCCCTATATCGATCAAACGACCTCCCTTCCTC	Spacer_27	H0590_93770	27-Jul-2005	4
CTTAATATCTAATTGCACTCATAGAGTATTGCGAC	2	plus	CTAAAATATTAAGTTCTGCCGCTGAGGATGGTATGGTTGTTCCT	CTAAAATATTAAGTTCTGCCGCTGAGGATGGTATGGTTGTTCCT	Spacer_808	H0590_93770	27-Jul-2005	3
CTTAATATCTAATTGCACTCATAGAGTATTGCGAC	2	plus	GGTAAATCGTCAAAGAGGTTGATTTCATTTTCTGTT	GGTAAATCGTCAAAGAGGTTGATTTCATTTTCTGTT	Spacer_809	H0590_93770	27-Jul-2005	2
GTTAACTGCCGCACAGGCAGCTTAGAAA	3	plus	CTGGCAATCTAAGCGCCGTTATAAATGCTTGG	CTGGCAATCTAAGCGCCGTTATAAATGCTTGG	Spacer_810	H0590_93770	27-Jul-2005	2
GTTAACTGCCGCACAGGCAGCTTAGAAA	3	plus	CAGCTTTCAGGAATTTAGAACTCAGTATGCAC	CAGCTTTCAGGAATTTAGAACTCAGTATGCAC	Spacer_811	H0590_93770	27-Jul-2005	2
GTTAACTGCCGCACAGGCAGCTTAGAAA	3	plus	AAACAGGGAAATTTTTGGATGAGGATAAGCCT	AAACAGGGAAATTTTTGGATGAGGATAAGCCT	Spacer_812	H0590_93770	27-Jul-2005	2
GTTAACTGCCGCACAGGCAGCTTAGAAA	3	plus	TTCCTGCATACAAATTAGCAAGCTCTCTATGA	TTCCTGCATACAAATTAGCAAGCTCTCTATGA	Spacer_813	H0590_93770	27-Jul-2005	2
GTTAACTGCCGCACAGGCAGCTTAGAAA	3	plus	AACGAACCATGCCTTTACACCAATCTAATAAA	AACGAACCATGCCTTTACACCAATCTAATAAA	Spacer_814	H0590_93770	27-Jul-2005	2
GTTAACTGCCGCACAGGCAGCTTAGAAA	3	plus	GTACTCCAGTTCCATACGGTTCACAGGATAAC	GTACTCCAGTTCCATACGGTTCACAGGATAAC	Spacer_815	H0590_93770	27-Jul-2005	2
GTTAACTGCCGCACAGGCAGCTTAGAAA	3	plus	TTCCGGTATCGGTTTGCATTGTAAAAGTCGAG	TTCCGGTATCGGTTTGCATTGTAAAAGTCGAG	Spacer_816	H0590_93770	27-Jul-2005	2
GTTAACTGCCGCACAGGCAGCTTAGAAA	3	plus	GACTCAAAACATCATGTCGTTCATTCGCCCGC	GACTCAAAACATCATGTCGTTCATTCGCCCGC	Spacer_817	H0590_93770	27-Jul-2005	2
GTTAACTGCCGCACAGGCAGCTTAGAAA	3	plus	CGTATCATTCCTTATTTTATTTTCTATATGGT	CGTATCATTCCTTATTTTATTTTCTATATGGT	Spacer_818	H0590_93770	27-Jul-2005	4
GTTAACTGCCGCACAGGCAGCTTAGAAA	3	plus	AGAAATAAAACTGGCTGTTGAAGTCGAGGGTG	AGAAATAAAACTGGCTGTTGAAGTCGAGGGTG	Spacer_819	H0590_93770	27-Jul-2005	2
GTTAACTGCCGCACAGGCAGCTTAGAAA	3	plus	GAACTAAAGGGAAAATTATCGCTTTTGCATAG	GAACTAAAGGGAAAATTATCGCTTTTGCATAG	Spacer_820	H0590_93770	27-Jul-2005	2
GTTAACTGCCGCACAGGCAGCTTAGAAA	3	plus	TAACATAAGAAACTCCAAGAAGAAAAAAAAGT	TAACATAAGAAACTCCAAGAAGAAAAAAAAGT	Spacer_821	H0590_93770	27-Jul-2005	2
GTTAACTGCCGCACAGGCAGCTTAGAAA	3	plus	ACTCTAGGAATCCCCATTAAATTACACCTGAT	ACTCTAGGAATCCCCATTAAATTACACCTGAT	Spacer_822	H0590_93770	27-Jul-2005	2
GTTAACTGCCGCACAGGCAGCTTAGAAA	3	plus	AGGCTGATATTAATACTATGGGTGAACTGTTT	AGGCTGATATTAATACTATGGGTGAACTGTTT	Spacer_823	H0590_93770	27-Jul-2005	2
GTTAACTGCCGCACAGGCAGCTTAGAAA	3	plus	ATATTAGTAATGAGATTTGAACAAAATCCAGT	ATATTAGTAATGAGATTTGAACAAAATCCAGT	Spacer_824	H0590_93770	27-Jul-2005	2
GTTAACTGCCGCACAGGCAGCTTAGAAA	3	plus	GAAATTACGTTGTAGGTGGGTATGTTGTCCAA	GAAATTACGTTGTAGGTGGGTATGTTGTCCAA	Spacer_825	H0590_93770	27-Jul-2005	2
GTTAACTGCCGCACAGGCAGCTTAGAAA	3	plus	ATTATTTTGGGGTAGTGCGGAGTTAAGAGAGT	ATTATTTTGGGGTAGTGCGGAGTTAAGAGAGT	Spacer_826	H0590_93770	27-Jul-2005	2
GTTAACTGCCGCACAGGCAGCTTAGAAA	3	plus	GTTGACATGTCCGGTCGTGTATCAATGGCTAA	GTTGACATGTCCGGTCGTGTATCAATGGCTAA	Spacer_827	H0590_93770	27-Jul-2005	2
GTTCACTGCCGCATAGGCAGCTTAGAAA	3	plus	AGAGAGCATTATAAAAGCACTATTATTACGTT	AGAGAGCATTATAAAAGCACTATTATTACGTT	Spacer_828	H0590_93770	27-Jul-2005	2
GTTCACTGCCGCATAGGCAGCTTAGAAA	3	plus	GATAATAACCGTTGTGCGTCAAGAGCAAGCTT	GATAATAACCGTTGTGCGTCAAGAGCAAGCTT	Spacer_829	H0590_93770	27-Jul-2005	2
GTTCACTGCCGCATAGGCAGCTTAGAAA	3	plus	AGAAAAAACAACACCAAACGACCCGTTAATAT	AGAAAAAACAACACCAAACGACCCGTTAATAT	Spacer_135	H0590_93770	27-Jul-2005	2
GTTCACTGCCGCATAGGCAGCTTAGAAA	3	plus	ATCCCTGTGCATCCTCTTTATGACCAATTCCC	ATCCCTGTGCATCCTCTTTATGACCAATTCCC	Spacer_723	H0590_93770	27-Jul-2005	2
GTTCACTGCCGCATAGGCAGCTTAGAAA	3	plus	AGTTATATCAGCAATGGGCGATGATCCTTATG	AGTTATATCAGCAATGGGCGATGATCCTTATG	Spacer_782	H0590_93770	27-Jul-2005	3
GTTCACTGCCGCATAGGCAGCTTAGAAA	3	plus	TCTAGGCGGCAATCTGCAGCAACAGGTTAAAG	TCTAGGCGGCAATCTGCAGCAACAGGTTAAAG	Spacer_767	H0590_93770	27-Jul-2005	3
GTTCACTGCCGCATAGGCAGCTTAGAAA	3	plus	AGTACATAAGTCAGCCGCCCTTCTTAATATAC	AGTACATAAGTCAGCCGCCCTTCTTAATATAC	Spacer_830	H0590_93770	27-Jul-2005	2
GTTCACTGCCGCATAGGCAGCTTAGAAA	3	plus	TGTTAAATCTGTAAAACCTTTATGCAAAGAGT	TGTTAAATCTGTAAAACCTTTATGCAAAGAGT	Spacer_831	H0590_93770	27-Jul-2005	2
GTTCACTGCCGCATAGGCAGCTTAGAAA	3	plus	ACAGTTAATTGTATCGAGCGTGCTTGGTGTCC	ACAGTTAATTGTATCGAGCGTGCTTGGTGTCC	Spacer_538	H0590_93770	27-Jul-2005	2
GTTCACTGCCGCATAGGCAGCTTAGAAA	3	plus	TAGCTTATTAACAGCACTGGGCGGTAATATTG	TAGCTTATTAACAGCACTGGGCGGTAATATTG	Spacer_832	H0590_93770	27-Jul-2005	2
GTTCACTGCCGCATAGGCAGCTTAGAAA	3	plus	ATTTAGGCGTTTTACTTCCCCCACAAGCCAAC	ATTTAGGCGTTTTACTTCCCCCACAAGCCAAC	Spacer_833	H0590_93770	27-Jul-2005	3
GTTCACTGCCGCATAGGCAGCTTAGAAA	3	plus	AATGGATTGATGCCAGAAAAGCATGTAACGCC	AATGGATTGATGCCAGAAAAGCATGTAACGCC	Spacer_834	H0590_93770	27-Jul-2005	2
GTTCACTGCCGCATAGGCAGCTTAGAAA	3	plus	ACTGGCGCCCCCTTTGCCGGCTTGCTGCGCGG	ACTGGCGCCCCCTTTGCCGGCTTGCTGCGCGG	Spacer_728	H0590_93770	27-Jul-2005	2
GTTCACTGCCGCATAGGCAGCTTAGAAA	3	plus	AATTGGATACGGTCCGAATTCAAAAATGTTGA	AATTGGATACGGTCCGAATTCAAAAATGTTGA	Spacer_835	H0590_93770	27-Jul-2005	2
GTTCACTGCCGCATAGGCAGCTTAGAAA	3	plus	TATCAGGATTGATGGCATATTGGGTGCCCGCA	TATCAGGATTGATGGCATATTGGGTGCCCGCA	Spacer_836	H0590_93770	27-Jul-2005	2
GTTCACTGCCGCATAGGCAGCTTAGAAA	3	plus	ATTCGCTTAGCTTCATCAAAAAGTATTTTTGA	ATTCGCTTAGCTTCATCAAAAAGTATTTTTGA	Spacer_837	H0590_93770	27-Jul-2005	2
GTTCACTGCCGCATAGGCAGCTTAGAAA	3	plus	GGATATTCAATTATTACATTGACTTTCCAAAA	GGATATTCAATTATTACATTGACTTTCCAAAA	Spacer_838	H0590_93770	27-Jul-2005	2
GTTCACTGCCGCATAGGCAGCTTAGAAA	3	plus	TTCATCTTATTACTATTATATCCCTGGTAATG	TTCATCTTATTACTATTATATCCCTGGTAATG	Spacer_775	H0590_93770	27-Jul-2005	2
GTTCACTGCCGGATAGGCAGCTTAGAAA	3	plus	TCAGGGGCGAGCTGAGAGGCTTAACAGGGAAAGC	TCAGGGGCGAGCTGAGAGGCTTAACAGGGAAAGC	Spacer_839	H0590_93770	27-Jul-2005	2
GTTCACTGCCGAATAGGCAGCTCAGAAA	3	plus	TAGATGATGAGTCATATCGTCAAGTCCTGAAA	TAGATGATGAGTCATATCGTCAAGTCCTGAAA	Spacer_840	H0590_93770	27-Jul-2005	3
GTTCACTGCCGAATAGGCAGCTCAGAAA	3	plus	AGGTGAAATGCCCGGTTCCATCATCTCCGCCA	AGGTGAAATGCCCGGTTCCATCATCTCCGCCA	Spacer_841	H0590_93770	27-Jul-2005	2
GTTCACTGCCGAATAGGCAGCTCAGAAA	3	plus	CACGATGCGGATGATGTTGCGAATGTTTTCGG	CACGATGCGGATGATGTTGCGAATGTTTTCGG	Spacer_842	H0590_93770	27-Jul-2005	2
CTTAATATCTAATTGCACTCATAGAGTATTGCGAC	2	plus	TTATCGCCCTTCATTTCAGGGTTGATGAAATATTTTATTTGTA	TTATCGCCCTTCATTTCAGGGTTGATGAAATATTTTATTTGTA	Spacer_2	H0591_93745	11-Aug-2005	19
CTTAATATCTAATTGCACTCATAGAGTATTGCGAC	2	plus	TTTGCGGCATCTTCTATCTGAAGTTCGCTGTTGATA	TTTGCGGCATCTTCTATCTGAAGTTCGCTGTTGATA	Spacer_0	H0591_93745	11-Aug-2005	18
CTTAATATCTAATTGCACTCATAGAGTATTGCGAC	2	plus	ATTATCCGAAAACATAATCCTGGAGATCCCCCATCGAG	ATTATCCGAAAACATAATCCTGGAGATCCCCCATCGAG	Spacer_1	H0591_93745	11-Aug-2005	17
CTTAATATCTAATTGCACTCATAGAGTATTGCGAC	2	plus	CACATCAATGACGTCAATGGTTATCCAAAAGTTAACCGTCAA	CACATCAATGACGTCAATGGTTATCCAAAAGTTAACCGTCAA	Spacer_3	H0591_93745	11-Aug-2005	16
CTTAATATCTAATTGCACTCATAGAGTATTGCGAC	2	plus	TAACATTCTCGTCTGCCATAATAAATAAAATTTAAATTA	TAACATTCTCGTCTGCCATAATAAATAAAATTTAAATTA	Spacer_15	H0591_93745	11-Aug-2005	14
CTTAATATCTAATTGCACTCATAGAGTATTGCGAC	2	plus	AAATGAATATATTTTTTGTGACACTTGACCTTTTCGGTAT	AAATGAATATATTTTTTGTGACACTTGACCTTTTCGGTAT	Spacer_16	H0591_93745	11-Aug-2005	11
CTTAATATCTAATTGCACTCATAGAGTATTGCGAC	2	plus	GTTCGAGTGTTTTGCTTGTTAGAGACCCAGACAAAG	GTTCGAGTGTTTTGCTTGTTAGAGACCCAGACAAAG	Spacer_843	H0591_93745	11-Aug-2005	14
CTTAATATCTAATTGCACTCATAGAGTATTGCGAC	2	plus	CCACGTTCTGCCTCTATCAACGCAACAATTTCTCT	CCACGTTCTGCCTCTATCAACGCAACAATTTCTCT	Spacer_5	H0591_93745	11-Aug-2005	18
CTTAATATCTAATTGCACTCATAGAGTATTGCGAC	2	plus	TCCAGTCTTGATCTCCTTCGCCCGGCTTTCTCT	TCCAGTCTTGATCTCCTTCGCCCGGCTTTCTCT	Spacer_507	H0591_93745	11-Aug-2005	14
CTTAATATCTAATTGCACTCATAGAGTATTGCGAC	2	plus	CTCTGTGCTAAAAGCAGGGATGGAGCTGTCCGAATACGTGCAGG	CTCTGTGCTAAAAGCAGGGATGGAGCTGTCCGAATACGTGCAGG	Spacer_512	H0591_93745	11-Aug-2005	5
CTTAATATCTAATTGCACTCATAGAGTATTGCGAC	2	plus	TCATTCAATGCTTTTGTTATATGTTCACTTGTAGCTTT	TCATTCAATGCTTTTGTTATATGTTCACTTGTAGCTTT	Spacer_31	H0591_93745	11-Aug-2005	9
CTTAATATCTAATTGCACTCATAGAGTATTGCGAC	2	plus	GAATGAAAAACTCATCAGCCATGATGGAATCCCAACGATAA	GAATGAAAAACTCATCAGCCATGATGGAATCCCAACGATAA	Spacer_510	H0591_93745	11-Aug-2005	8
CTTAATATCTAATTGCACTCATAGAGTATTGCGAC	2	plus	TGATGACCCTTATATCCAGGTGTGCCGAAGAGCCACT	TGATGACCCTTATATCCAGGTGTGCCGAAGAGCCACT	Spacer_11	H0591_93745	11-Aug-2005	9
CTTAATATCTAATTGCACTCATAGAGTATTGCGAC	2	plus	TTAGATTTCTTTCGACCTCAATCGCGATCGGACAATTTTTCTTAA	TTAGATTTCTTTCGACCTCAATCGCGATCGGACAATTTTTCTTAA	Spacer_509	H0591_93745	11-Aug-2005	14
CTTAATATCTAATTGCACTCATAGAGTATTGCGAC	2	plus	GAGGTGTTCGAATATTCCTCGGCAATCTTTCGAAATGCCGA	GAGGTGTTCGAATATTCCTCGGCAATCTTTCGAAATGCCGA	Spacer_10	H0591_93745	11-Aug-2005	9
CTTAATATCTAATTGCACTCATAGAGTATTGCGAC	2	plus	TTACATGATAATAATATTGTCCGCACCCGAGTATTTTAA	TTACATGATAATAATATTGTCCGCACCCGAGTATTTTAA	Spacer_506	H0591_93745	11-Aug-2005	2
CTTAATATCTAATTGCACTCATAGAGTATTGCGAC	2	plus	TTTCGGCTTTCTACGCGGTTCATCGTCTTCATCATC	TTTCGGCTTTCTACGCGGTTCATCGTCTTCATCATC	Spacer_29	H0591_93745	11-Aug-2005	3
CTTAATATCTAATTGCACTCATAGAGTATTGCGAC	2	plus	TTTCCCTTGGGCGTGGTTTTGGTCTTGTTAAAACTACCATAG	TTTCCCTTGGGCGTGGTTTTGGTCTTGTTAAAACTACCATAG	Spacer_30	H0591_93745	11-Aug-2005	4
CTTAATATCTAATTGCACTCATAGAGTATTGCGAC	2	plus	GTTCGTCTTTATGTGAATGTGTCAGGCATTACCTTTTTTATAA	GTTCGTCTTTATGTGAATGTGTCAGGCATTACCTTTTTTATAA	Spacer_58	H0591_93745	11-Aug-2005	10
CTTAATATCTAATTGCACTCATAGAGTATTGCGAC	2	plus	TTACTCATGCAGTACCAGCGATGACCAGTACGCTCATTAA	TTACTCATGCAGTACCAGCGATGACCAGTACGCTCATTAA	Spacer_103	H0591_93745	11-Aug-2005	2
CTTAATATCTAATTGCACTCATAGAGTATTGCGAC	2	plus	TATTGATATAAAATAGAGGCTAAAGATCCTCTATAATAGCAT	TATTGATATAAAATAGAGGCTAAAGATCCTCTATAATAGCAT	Spacer_12	H0591_93745	11-Aug-2005	11
CTTAATATCTAATTGCACTCATAGAGTATTGCGAC	2	plus	TTCGATAATCTTCACCCGCTCCCACACAAAGCACACA	TTCGATAATCTTCACCCGCTCCCACACAAAGCACACA	Spacer_13	H0591_93745	11-Aug-2005	16
CTTAATATCTAATTGCACTCATAGAGTATTGCGAC	2	plus	CATGTGCAAACCCTGCTGACAAAATTTTGGCACCTTTTTC	CATGTGCAAACCCTGCTGACAAAATTTTGGCACCTTTTTC	Spacer_14	H0591_93745	11-Aug-2005	17
CTTAATATCTAATTGCACTCATAGAGTATTGCGAC	2	plus	ACGCTCATTAAAGAGGTAGCACCTACTCGGATCAGTA	ACGCTCATTAAAGAGGTAGCACCTACTCGGATCAGTA	Spacer_25	H0591_93745	11-Aug-2005	7
CTTAATATCTAATTGCACTCATAGAGTATTGCGAC	2	plus	AAATCGGCTGATTCGGGTACATTCTGGCGATATCCATGAT	AAATCGGCTGATTCGGGTACATTCTGGCGATATCCATGAT	Spacer_57	H0591_93745	11-Aug-2005	5
CTTAATATCTAATTGCACTCATAGAGTATTGCGAC	2	plus	TTGTACTTCAAAGGTGATCTGCTCCTGTTCTGCTAACTTGC	TTGTACTTCAAAGGTGATCTGCTCCTGTTCTGCTAACTTGC	Spacer_28	H0591_93745	11-Aug-2005	9
CTTAATATCTAATTGCACTCATAGAGTATTGCGAC	2	plus	GAATACCATAGCCAATTGTTTCTCCGAGGAAGATCAGTTTGC	GAATACCATAGCCAATTGTTTCTCCGAGGAAGATCAGTTTGC	Spacer_24	H0591_93745	11-Aug-2005	11
CTTAATATCTAATTGCACTCATAGAGTATTGCGAC	2	plus	AGAAGGGATAAAAACAGAATTATTTCGACAGATTTATAGA	AGAAGGGATAAAAACAGAATTATTTCGACAGATTTATAGA	Spacer_19	H0591_93745	11-Aug-2005	13
CTTAATATCTAATTGCACTCATAGAGTATTGCGAC	2	plus	TCAGCCTTTTGTAAGCTTATGAGGGAGTCCAGCATTTGTTCAA	TCAGCCTTTTGTAAGCTTATGAGGGAGTCCAGCATTTGTTCAA	Spacer_529	H0591_93745	11-Aug-2005	2
CTTAATATCTAATTGCACTCATAGAGTATTGCGAC	2	plus	GATTACTGTGTCGTAATGGTAATCCTCAGGGCTATAGG	GATTACTGTGTCGTAATGGTAATCCTCAGGGCTATAGG	Spacer_54	H0591_93745	11-Aug-2005	3
CTTAATATCTAATTGCACTCATAGAGTATTGCGAC	2	plus	AAACACATGAATGTGCTTGCCTCGAATTCCTCATTTTTATGC	AAACACATGAATGTGCTTGCCTCGAATTCCTCATTTTTATGC	Spacer_55	H0591_93745	11-Aug-2005	2
CTTAATATCTAATTGCACTCATAGAGTATTGCGAC	2	plus	TTACAAGGGCTTCAGGTTTAAGATTTTTGAAAAATCTTTGA	TTACAAGGGCTTCAGGTTTAAGATTTTTGAAAAATCTTTGA	Spacer_4	H0591_93745	11-Aug-2005	25
CTTAATATCTAATTGCACTCATAGAGTATTGCGAC	2	plus	ATTCCTGATATTACATGGGAAAAGTCACCATTACGGAA	ATTCCTGATATTACATGGGAAAAGTCACCATTACGGAA	Spacer_20	H0591_93745	11-Aug-2005	17
CTTAATATCTAATTGCACTCATAGAGTATTGCGAC	2	plus	CCAGAACAAACGAATCAACACAATGTGCTGTGAGATTC	CCAGAACAAACGAATCAACACAATGTGCTGTGAGATTC	Spacer_7	H0591_93745	11-Aug-2005	7
CTTAATATCTAATTGCACTCATAGAGTATTGCGAC	2	plus	TTTCATCGCGTCTTTTTTTCATAAGAGTCTCCTTTAAGGT	TTTCATCGCGTCTTTTTTTCATAAGAGTCTCCTTTAAGGT	Spacer_100	H0591_93745	11-Aug-2005	6
CTTAATATCTAATTGCACTCATAGAGTATTGCGAC	2	plus	TTTTCATTTCTATTTTCCAATAATTAGTGTGTTCGATTTTGGAA	TTTTCATTTCTATTTTCCAATAATTAGTGTGTTCGATTTTGGAA	Spacer_517	H0591_93745	11-Aug-2005	2
CTTAATATCTAATTGCACTCATAGAGTATTGCGAC	2	plus	AAGGATAAACTCATTCACAACCCCTGATGATGAGACATT	AAGGATAAACTCATTCACAACCCCTGATGATGAGACATT	Spacer_6	H0591_93745	11-Aug-2005	17
CTTAATATCTAATTGCACTCATAGAGTATTGCGAC	2	plus	AATTGATGCTCCTACGCCTTCGTGTTCTCCGGGTCAACA	AATTGATGCTCCTACGCCTTCGTGTTCTCCGGGTCAACA	Spacer_844	H0591_93745	11-Aug-2005	5
CTTAATATCTAATTGCACTCATAGAGTATTGCGAC	2	plus	AGATTATGGACAATAATTAACTCCAATTTCAGCAAAAATTT	AGATTATGGACAATAATTAACTCCAATTTCAGCAAAAATTT	Spacer_56	H0591_93745	11-Aug-2005	4
CTTAATATCTAATTGCACTCATAGAGTATTGCGAC	2	plus	TTTGCACGACGGTCTTCGTCCCGCTGACGACGGAATGCCTCT	TTTGCACGACGGTCTTCGTCCCGCTGACGACGGAATGCCTCT	Spacer_101	H0591_93745	11-Aug-2005	4
CTTAATATCTAATTGCACTCATAGAGTATTGCGAC	2	plus	AATAACAACAGCTTCATTAACAATATTCGATATAGCAAT	AATAACAACAGCTTCATTAACAATATTCGATATAGCAAT	Spacer_719	H0591_93745	11-Aug-2005	2
GTTCACTGCCGCATAGGCAGCTTAGAAA	3	plus	TAATGCGCCTGTTAGTGTTTCTGTTGATGATT	TAATGCGCCTGTTAGTGTTTCTGTTGATGATT	Spacer_845	H0591_93745	11-Aug-2005	2
GTTCACTGCCGCATAGGCAGCTTAGAAA	3	plus	TTTTTACCCATATTAACTGTTTGACGAAAGCT	TTTTTACCCATATTAACTGTTTGACGAAAGCT	Spacer_846	H0591_93745	11-Aug-2005	2
GTTCACTGCCGCATAGGCAGCTTAGAAA	3	plus	AGGCAGCGAGTGATAGCGCTCATTTGATATAT	AGGCAGCGAGTGATAGCGCTCATTTGATATAT	Spacer_847	H0591_93745	11-Aug-2005	3
GTTCACTGCCGCATAGGCAGCTTAGAAA	3	plus	TATATCTGATGACTACAAAGGCGTGTTAAATC	TATATCTGATGACTACAAAGGCGTGTTAAATC	Spacer_848	H0591_93745	11-Aug-2005	2
GTTCACTGCCGCATAGGCAGCTTAGAAA	3	plus	TTTAACGTTAGAGGTTTGGTAACATTAAGGCC	TTTAACGTTAGAGGTTTGGTAACATTAAGGCC	Spacer_849	H0591_93745	11-Aug-2005	2
GTTCACTGCCGCATAGGCAGCTTAGAAA	3	plus	TGCAAAGAAAATAATTTGTTTTTATATGCATC	TGCAAAGAAAATAATTTGTTTTTATATGCATC	Spacer_850	H0591_93745	11-Aug-2005	2
GTTCACTGCCGCATAGGCAGCTTAGAAA	3	plus	GTGAGCAGTGTTTAAATTTGGCTATTGATATG	GTGAGCAGTGTTTAAATTTGGCTATTGATATG	Spacer_851	H0591_93745	11-Aug-2005	2
GTTCACTGCCGCATAGGCAGCTTAGAAA	3	plus	TTCGTAAAAATGGACCTCTTTGTTTCCCTGAT	TTCGTAAAAATGGACCTCTTTGTTTCCCTGAT	Spacer_727	H0591_93745	11-Aug-2005	2
GTTCACTGCCGCATAGGCAGCTTAGAAA	3	plus	TTGACTGACCTCGGCAAAGCTCTTGGTGGAAA	TTGACTGACCTCGGCAAAGCTCTTGGTGGAAA	Spacer_852	H0591_93745	11-Aug-2005	2
GTTCACTGCCGCATAGGCAGCTTAGAAA	3	plus	ATCCCTGTGCATCCTCTTTATGACCAATTCCC	ATCCCTGTGCATCCTCTTTATGACCAATTCCC	Spacer_723	H0591_93745	11-Aug-2005	2
GTTCACTGCCGCATAGGCAGCTTAGAAA	3	plus	TGAAGGGAAAATTGCCCCCATAGCAATGGATG	TGAAGGGAAAATTGCCCCCATAGCAATGGATG	Spacer_853	H0591_93745	11-Aug-2005	2
GTTCACTGCCGCATAGGCAGCTTAGAAA	3	plus	CCCATCAGGCGGCGCAGGAATTTGAAGATATT	CCCATCAGGCGGCGCAGGAATTTGAAGATATT	Spacer_540	H0591_93745	11-Aug-2005	2
GTTCACTGCCGCATAGGCAGCTTAGAAA	3	plus	ATAGCGCCATGTCAGCGGCGGCACTGGCATAA	ATAGCGCCATGTCAGCGGCGGCACTGGCATAA	Spacer_854	H0591_93745	11-Aug-2005	2
GTTCACTGCCGCATAGGCAGCTTAGAAA	3	plus	TACGTCAAGTACTATAGTCGATTGTGATAAAT	TACGTCAAGTACTATAGTCGATTGTGATAAAT	Spacer_855	H0591_93745	11-Aug-2005	2
GTTCACTGCCGCATAGGCAGCTTAGAAA	3	plus	TATTCGATAGCGAACGGTGGTGTAAAGGCTTT	TATTCGATAGCGAACGGTGGTGTAAAGGCTTT	Spacer_856	H0591_93745	11-Aug-2005	2
GTTCACTGCCGCATAGGCAGCTTAGAAA	3	plus	ATATAGAAAACGGAAATCACAGAAAATTTAAAT	ATATAGAAAACGGAAATCACAGAAAATTTAAAT	Spacer_857	H0591_93745	11-Aug-2005	2
GTTCACTGCCGCATAGGCAGCTTAGAAA	3	plus	AAAATCCGACTGGGTAGGAACATCATACTTTA	AAAATCCGACTGGGTAGGAACATCATACTTTA	Spacer_858	H0591_93745	11-Aug-2005	2
GTTCACTGCCGCATAGGCAGCTTAGAAA	3	plus	TTATATCTCAGCCCTTAAAGTTGGCAGTCTTT	TTATATCTCAGCCCTTAAAGTTGGCAGTCTTT	Spacer_859	H0591_93745	11-Aug-2005	2
GTTCACTGCCGCATAGGCAGCTTAGAAA	3	plus	CAGATGATTTTTCTTTACACAAAGAACACTTT	CAGATGATTTTTCTTTACACAAAGAACACTTT	Spacer_860	H0591_93745	11-Aug-2005	2
GTTCACTGCCGCATAGGCAGCTTAGAAA	3	plus	TGTTCCGGTAATGCGTAAAGCATAAAGCGCCA	TGTTCCGGTAATGCGTAAAGCATAAAGCGCCA	Spacer_861	H0591_93745	11-Aug-2005	2
GTTCACTGCCGCATAGGCAGCTTAGAAA	3	plus	TCAACCCAGGGAGCGCCTGGGTATCCCGTGGC	TCAACCCAGGGAGCGCCTGGGTATCCCGTGGC	Spacer_862	H0591_93745	11-Aug-2005	2
GTTCACTGCCGCATAGGCAGCTTAGAAA	3	plus	TGATGTAATAAGTGTACATATTCACATCCAAT	TGATGTAATAAGTGTACATATTCACATCCAAT	Spacer_863	H0591_93745	11-Aug-2005	3
GTTCACTGCCGCATAGGCAGCTTAGAAA	3	plus	TAACGCTGTTAAGACTTCGATAACTAGCGGAT	TAACGCTGTTAAGACTTCGATAACTAGCGGAT	Spacer_721	H0591_93745	11-Aug-2005	2
GTTCACTGCCGCATAGGCAGCTTAGAAA	3	plus	ATTGATTTAATGCAAGACTATGATGAACACAA	ATTGATTTAATGCAAGACTATGATGAACACAA	Spacer_864	H0591_93745	11-Aug-2005	3
GTTCACTGCCGCATAGGCAGCTTAGAAA	3	plus	ACTGGCGCCCCCTTTGCCGGCTTGCTGCGCGG	ACTGGCGCCCCCTTTGCCGGCTTGCTGCGCGG	Spacer_728	H0591_93745	11-Aug-2005	2
GTTCACTGCCGCATAGGCAGCTTAGAAA	3	plus	AACATACCAGGTAACCCCGTCGGCGCTTTTGG	AACATACCAGGTAACCCCGTCGGCGCTTTTGG	Spacer_865	H0591_93745	11-Aug-2005	2
GTTCACTGCCGCATAGGCAGCTTAGAAA	3	plus	AATGGATTGATGCCAGAAAAGCATGTAACGCC	AATGGATTGATGCCAGAAAAGCATGTAACGCC	Spacer_834	H0591_93745	11-Aug-2005	2
GTTCACTGCCGCATAGGCAGCTTAGAAA	3	plus	AATTGGATACGGTCCGAATTCAAAAATGTTGA	AATTGGATACGGTCCGAATTCAAAAATGTTGA	Spacer_835	H0591_93745	11-Aug-2005	2
GTTCACTGCCGCATAGGCAGCTTAGAAA	3	plus	ACTTAACCGCCTCTACAGGCCACACATCGGTCG	ACTTAACCGCCTCTACAGGCCACACATCGGTCG	Spacer_866	H0591_93745	11-Aug-2005	2
GTTCACTGCCGCATAGGCAGCTTAGAAA	3	plus	TGAATAAGGAAGGTTGGGACGGATACGGAGAT	TGAATAAGGAAGGTTGGGACGGATACGGAGAT	Spacer_867	H0591_93745	11-Aug-2005	2
GTTCACTGCCGCATAGGCAGCTTAGAAA	3	plus	TGGATCGCATAGACCCCCACATTGCCTGAATA	TGGATCGCATAGACCCCCACATTGCCTGAATA	Spacer_868	H0591_93745	11-Aug-2005	2
GTTCACTGCCGAATAGGCAGCTCAGAAA	3	plus	ATCCGTAGATATTTTCCCATCCTTTGGCAATG	ATCCGTAGATATTTTCCCATCCTTTGGCAATG	Spacer_869	H0591_93745	11-Aug-2005	2
GTTAACTGCCGCACAGGCAGCTTAGAAA	3	plus	ACGGACGGCGTCAACTTTGGAGAAAATAATGA	ACGGACGGCGTCAACTTTGGAGAAAATAATGA	Spacer_870	H0591_93745	11-Aug-2005	2
GTTAACTGCCGCACAGGCAGCTTAGAAA	3	plus	TATTGATGCACCTGACTGGTATCGAACCCCTG	TATTGATGCACCTGACTGGTATCGAACCCCTG	Spacer_871	H0591_93745	11-Aug-2005	5
GTTAACTGCCGCACAGGCAGCTTAGAAA	3	plus	CTAACGAGATTGCTAATCATCAACACTAAAAG	CTAACGAGATTGCTAATCATCAACACTAAAAG	Spacer_872	H0591_93745	11-Aug-2005	2
GTTAACTGCCGCACAGGCAGCTTAGAAA	3	plus	TCAAGATGGGGCCGTATTGATAACTTGTATGG	TCAAGATGGGGCCGTATTGATAACTTGTATGG	Spacer_873	H0591_93745	11-Aug-2005	2
GTTAACTGCCGCACAGGCAGCTTAGAAA	3	plus	TACTAGGATGAACTTCTTTAGCTCCATTTGTA	TACTAGGATGAACTTCTTTAGCTCCATTTGTA	Spacer_874	H0591_93745	11-Aug-2005	2
GTTCACTGCCGCATAGGCAGCTTAGAAA	3	plus	ACAGGCTCACATCCTCCTCAGCTCTAGCCTGA	ACAGGCTCACATCCTCCTCAGCTCTAGCCTGA	Spacer_875	H0591_93770	11-Aug-2005	3
GTTCACTGCCGCATAGGCAGCTTAGAAA	3	plus	TTTACCAGAAATGATAAGGATGATTCAACTAA	TTTACCAGAAATGATAAGGATGATTCAACTAA	Spacer_876	H0591_93770	11-Aug-2005	5
GTTCACTGCCGCATAGGCAGCTTAGAAA	3	plus	AGATAAAAACATAAAATATTCACCAACTTTAA	AGATAAAAACATAAAATATTCACCAACTTTAA	Spacer_877	H0591_93770	11-Aug-2005	3
GTTCACTGCCGCATAGGCAGCTTAGAAA	3	plus	ACTTTAATCGGTTTAGATAATTTGATTTTTTT	ACTTTAATCGGTTTAGATAATTTGATTTTTTT	Spacer_878	H0591_93770	11-Aug-2005	3
GTTCACTGCCGCATAGGCAGCTTAGAAA	3	plus	ACTGGCGCCCCCTTTGCCGGCTTGCTGCGCGG	ACTGGCGCCCCCTTTGCCGGCTTGCTGCGCGG	Spacer_728	H0591_93770	11-Aug-2005	3
GTTCACTGCCGCATAGGCAGCTTAGAAA	3	plus	ATGTTACGATACGTTGCTGGAGCCATATCGGA	ATGTTACGATACGTTGCTGGAGCCATATCGGA	Spacer_879	H0591_93770	11-Aug-2005	2
GTTCACTGCCGCATAGGCAGCTTAGAAA	3	plus	CGTCGGAATAGCGGTCTATCCGTGGTTGAATA	CGTCGGAATAGCGGTCTATCCGTGGTTGAATA	Spacer_880	H0591_93770	11-Aug-2005	2
GTTCACTGCCGCATAGGCAGCTTAGAAA	3	plus	AGTACATAAGTCAGCCGCCCTTCTTAATATAC	AGTACATAAGTCAGCCGCCCTTCTTAATATAC	Spacer_830	H0591_93770	11-Aug-2005	2
GTTCACTGCCGCATAGGCAGCTTAGAAA	3	plus	TTTGTACCCCCCCAGTCTTGGCACATATTCAG	TTTGTACCCCCCCAGTCTTGGCACATATTCAG	Spacer_138	H0591_93770	11-Aug-2005	3
GTTCACTGCCGCATAGGCAGCTTAGAAA	3	plus	AAAGCATAGCAATAAGCGTTGTGATGCCACGC	AAAGCATAGCAATAAGCGTTGTGATGCCACGC	Spacer_881	H0591_93770	11-Aug-2005	2
GTTCACTGCCGCATAGGCAGCTTAGAAA	3	plus	ATAGATATTCTTAGTGTCTATTTGAATAACAT	ATAGATATTCTTAGTGTCTATTTGAATAACAT	Spacer_882	H0591_93770	11-Aug-2005	2
GTTCACTGCCGCATAGGCAGCTTAGAAA	3	plus	TTAATTCGATGATTGTTTTTCGAGTATCGGTA	TTAATTCGATGATTGTTTTTCGAGTATCGGTA	Spacer_883	H0591_93770	11-Aug-2005	3
GTTCACTGCCGCATAGGCAGCTTAGAAA	3	plus	ATTCGCTTAGCTTCATCAAAAAGTATTTTTGA	ATTCGCTTAGCTTCATCAAAAAGTATTTTTGA	Spacer_837	H0591_93770	11-Aug-2005	2
GTTCACTGCCGCATAGGCAGCTTAGAAA	3	plus	TTTGGTTCTCGCTCACAACCTATTTTGTGGGC	TTTGGTTCTCGCTCACAACCTATTTTGTGGGC	Spacer_884	H0591_93770	11-Aug-2005	2
GTTCACTGCCGCATAGGCAGCTTAGAAA	3	plus	GTTCATGTGCTCGGCGTTTAACGAGATCGGTT	GTTCATGTGCTCGGCGTTTAACGAGATCGGTT	Spacer_885	H0591_93770	11-Aug-2005	2
GTTCACTGCCGCATAGGCAGCTTAGAAA	3	plus	ACATTACGATGCCATAGCGACCGCATTAACTC	ACATTACGATGCCATAGCGACCGCATTAACTC	Spacer_886	H0591_93770	11-Aug-2005	2
GTTCACTGCCGCATAGGCAGCTTAGAAA	3	plus	TATATCTGATGACTACAAAGGCGTGTTAAATC	TATATCTGATGACTACAAAGGCGTGTTAAATC	Spacer_848	H0591_93770	11-Aug-2005	2
GTTCACTGCCGCATAGGCAGCTTAGAAA	3	plus	ACACAGCGCCTATCTTTGTTGATTGAATCTAA	ACACAGCGCCTATCTTTGTTGATTGAATCTAA	Spacer_768	H0591_93770	11-Aug-2005	3
GTTCACTGCCGCATAGGCAGCTTAGAAA	3	plus	TTCTGCAAACGCCATCTGCAACGCATTAGTAT	TTCTGCAAACGCCATCTGCAACGCATTAGTAT	Spacer_887	H0591_93770	11-Aug-2005	2
GTTCACTGCCGCATAGGCAGCTTAGAAA	3	plus	AGACATAAGAAATATCACACGCTAAAGCATTA	AGACATAAGAAATATCACACGCTAAAGCATTA	Spacer_537	H0591_93770	11-Aug-2005	2
GTTCACTGCCGCATAGGCAGCTTAGAAA	3	plus	ATCGTCTGCCACGTATACGCAGATATGAGCGA	ATCGTCTGCCACGTATACGCAGATATGAGCGA	Spacer_888	H0591_93770	11-Aug-2005	2
GTTCACTGCCGCATAGGCAGCTTAGAAA	3	plus	AATAGTACCAGATACCAAGCCTGTGGCTGTAG	AATAGTACCAGATACCAAGCCTGTGGCTGTAG	Spacer_889	H0591_93770	11-Aug-2005	2
GTTCACTGCCGCATAGGCAGCTTAGAAA	3	plus	AGAAAAAACAACACCAAACGACCCGTTAATAT	AGAAAAAACAACACCAAACGACCCGTTAATAT	Spacer_135	H0591_93770	11-Aug-2005	2
GTTCACTGCCGCATAGGCAGCTTAGAAA	3	plus	TAACGCTGTTAAGACTTCGATAACTAGCGGAT	TAACGCTGTTAAGACTTCGATAACTAGCGGAT	Spacer_721	H0591_93770	11-Aug-2005	2
GTTCACTGCCGCATAGGCAGCTTAGAAA	3	plus	GTGAGCAGTGTTTAAATTTGGCTATTGATATG	GTGAGCAGTGTTTAAATTTGGCTATTGATATG	Spacer_851	H0591_93770	11-Aug-2005	3
GTTCACTGCCGCATAGGCAGCTTAGAAA	3	plus	AACACCAGAGAAGTATTGCCAGTATTGCAATG	AACACCAGAGAAGTATTGCCAGTATTGCAATG	Spacer_725	H0591_93770	11-Aug-2005	2
GTTCACTGCCGCATAGGCAGCTTAGAAA	3	plus	TATATATCATCAAAACATAACATTTTGATTGA	TATATATCATCAAAACATAACATTTTGATTGA	Spacer_890	H0591_93770	11-Aug-2005	2
GTTCACTGCCGCATAGGCAGCTTAGAAA	3	plus	TGAATAAGGAAGGTTGGGACGGATACGGAGAT	TGAATAAGGAAGGTTGGGACGGATACGGAGAT	Spacer_867	H0591_93770	11-Aug-2005	2
GTTCACTGCCGCATAGGCAGCTTAGAAA	3	plus	CCGATAGCTGGCATATTGTCGTATGTGCCGAT	CCGATAGCTGGCATATTGTCGTATGTGCCGAT	Spacer_891	H0591_93770	11-Aug-2005	3
GTTCACTGCCGCATAGGCAGCTTAGAAA	3	plus	TGAATGAGTAACATCAACAACAAAACCATCAG	TGAATGAGTAACATCAACAACAAAACCATCAG	Spacer_892	H0591_93770	11-Aug-2005	2
GTTCACTGCCGCATAGGCAGCTTAGAAA	3	plus	AACCACAATATTAAATCTTAACATCCCACACC	AACCACAATATTAAATCTTAACATCCCACACC	Spacer_542	H0591_93770	11-Aug-2005	2
GTTCACTGCCGCATAGGCAGCTTAGAAA	3	plus	ATTGATTTAATGCAAGACTATGATGAACACAA	ATTGATTTAATGCAAGACTATGATGAACACAA	Spacer_864	H0591_93770	11-Aug-2005	2
CTTAATATCTAATTGCACTCATAGAGTATTGCGAC	2	plus	GAATGAAAAACTCATCAGCCATGATGGAATCCCAACGATAA	GAATGAAAAACTCATCAGCCATGATGGAATCCCAACGATAA	Spacer_510	H0591_93770	11-Aug-2005	6
CTTAATATCTAATTGCACTCATAGAGTATTGCGAC	2	plus	TTACTCATGCAGTACCAGCGATGACCAGTACGCTCATTAA	TTACTCATGCAGTACCAGCGATGACCAGTACGCTCATTAA	Spacer_103	H0591_93770	11-Aug-2005	4
CTTAATATCTAATTGCACTCATAGAGTATTGCGAC	2	plus	CCAGAACAAACGAATCAACACAATGTGCTGTGAGATTC	CCAGAACAAACGAATCAACACAATGTGCTGTGAGATTC	Spacer_7	H0591_93770	11-Aug-2005	4
CTTAATATCTAATTGCACTCATAGAGTATTGCGAC	2	plus	TCATTCAATGCTTTTGTTATATGTTCACTTGTAGCTTT	TCATTCAATGCTTTTGTTATATGTTCACTTGTAGCTTT	Spacer_31	H0591_93770	11-Aug-2005	4
CTTAATATCTAATTGCACTCATAGAGTATTGCGAC	2	plus	CATGTGCAAACCCTGCTGACAAAATTTTGGCACCTTTTTC	CATGTGCAAACCCTGCTGACAAAATTTTGGCACCTTTTTC	Spacer_14	H0591_93770	11-Aug-2005	15
CTTAATATCTAATTGCACTCATAGAGTATTGCGAC	2	plus	ATTCCTGATATTACATGGGAAAAGTCACCATTACGGAA	ATTCCTGATATTACATGGGAAAAGTCACCATTACGGAA	Spacer_20	H0591_93770	11-Aug-2005	14
CTTAATATCTAATTGCACTCATAGAGTATTGCGAC	2	plus	AATTGATGCTCCTACGCCTTCGTTTTCTCCGGGTCAACA	AATTGATGCTCCTACGCCTTCGTTTTCTCCGGGTCAACA	Spacer_508	H0591_93770	11-Aug-2005	5
CTTAATATCTAATTGCACTCATAGAGTATTGCGAC	2	plus	AGATTATGGACAATAATTAACTCCAATTTCAGCAAAAATTT	AGATTATGGACAATAATTAACTCCAATTTCAGCAAAAATTT	Spacer_56	H0591_93770	11-Aug-2005	4
CTTAATATCTAATTGCACTCATAGAGTATTGCGAC	2	plus	GATTACTGTGTCGTAATGGTAATCCTCAGGGCTATAGG	GATTACTGTGTCGTAATGGTAATCCTCAGGGCTATAGG	Spacer_54	H0591_93770	11-Aug-2005	5
CTTAATATCTAATTGCACTCATAGAGTATTGCGAC	2	plus	TTACAAGGGCTTCAGGTTTAAGATTTTTGAAAAATCTTTGA	TTACAAGGGCTTCAGGTTTAAGATTTTTGAAAAATCTTTGA	Spacer_4	H0591_93770	11-Aug-2005	24
CTTAATATCTAATTGCACTCATAGAGTATTGCGAC	2	plus	CCACGTTCTGCCTCTATCAACGCAACAATTTCTCT	CCACGTTCTGCCTCTATCAACGCAACAATTTCTCT	Spacer_5	H0591_93770	11-Aug-2005	15
CTTAATATCTAATTGCACTCATAGAGTATTGCGAC	2	plus	TAACATTCTCGTCTGCCATAATAAATAAAATTTAAATTA	TAACATTCTCGTCTGCCATAATAAATAAAATTTAAATTA	Spacer_15	H0591_93770	11-Aug-2005	11
CTTAATATCTAATTGCACTCATAGAGTATTGCGAC	2	plus	AATGGCCAAAAAGCTACAAAAACAAAAATTATCTTT	AATGGCCAAAAAGCTACAAAAACAAAAATTATCTTT	Spacer_21	H0591_93770	11-Aug-2005	2
CTTAATATCTAATTGCACTCATAGAGTATTGCGAC	2	plus	GTTCGAGTGTTTTGCTTGTTGGAGACCCAGACAAAG	GTTCGAGTGTTTTGCTTGTTGGAGACCCAGACAAAG	Spacer_8	H0591_93770	11-Aug-2005	12
CTTAATATCTAATTGCACTCATAGAGTATTGCGAC	2	plus	TGCTGCATAGTTGTCCAGACCTGTAACATATACCATACTTGC	TGCTGCATAGTTGTCCAGACCTGTAACATATACCATACTTGC	Spacer_515	H0591_93770	11-Aug-2005	2
CTTAATATCTAATTGCACTCATAGAGTATTGCGAC	2	plus	TTTCGGCTTTCTACGCGGTTCATCGTCTTCATCATC	TTTCGGCTTTCTACGCGGTTCATCGTCTTCATCATC	Spacer_29	H0591_93770	11-Aug-2005	5
CTTAATATCTAATTGCACTCATAGAGTATTGCGAC	2	plus	GAATACCATAGCCAATTGTTTCTCCGAGGAAGATCAGTTTGC	GAATACCATAGCCAATTGTTTCTCCGAGGAAGATCAGTTTGC	Spacer_24	H0591_93770	11-Aug-2005	9
CTTAATATCTAATTGCACTCATAGAGTATTGCGAC	2	plus	AGAAGGGATAAAAACAGAATTATTTCGACAGATTTATAGA	AGAAGGGATAAAAACAGAATTATTTCGACAGATTTATAGA	Spacer_19	H0591_93770	11-Aug-2005	20
CTTAATATCTAATTGCACTCATAGAGTATTGCGAC	2	plus	AAATCGGCTGATTCGGGTACATTCTGGCGATATCCATGAT	AAATCGGCTGATTCGGGTACATTCTGGCGATATCCATGAT	Spacer_57	H0591_93770	11-Aug-2005	3
CTTAATATCTAATTGCACTCATAGAGTATTGCGAC	2	plus	ATTATCCGAAAACATAATCCTGGAGATCCCCCATCGAG	ATTATCCGAAAACATAATCCTGGAGATCCCCCATCGAG	Spacer_1	H0591_93770	11-Aug-2005	14
CTTAATATCTAATTGCACTCATAGAGTATTGCGAC	2	plus	AAACACATGAATGTGCTTGCCTCGAATTCCTCATTTTTATGC	AAACACATGAATGTGCTTGCCTCGAATTCCTCATTTTTATGC	Spacer_55	H0591_93770	11-Aug-2005	3
CTTAATATCTAATTGCACTCATAGAGTATTGCGAC	2	plus	AAGGATAAACTCATTCACAACCCCTGATGATGAGACATT	AAGGATAAACTCATTCACAACCCCTGATGATGAGACATT	Spacer_6	H0591_93770	11-Aug-2005	13
CTTAATATCTAATTGCACTCATAGAGTATTGCGAC	2	plus	GTTCGTCTTTATGTGAATGTGTCAGGCATTACCTTTTTTATAA	GTTCGTCTTTATGTGAATGTGTCAGGCATTACCTTTTTTATAA	Spacer_58	H0591_93770	11-Aug-2005	18
CTTAATATCTAATTGCACTCATAGAGTATTGCGAC	2	plus	TCGGCGAGCATAGATCTATAGTCATTATGCGTGACTTTGA	TCGGCGAGCATAGATCTATAGTCATTATGCGTGACTTTGA	Spacer_9	H0591_93770	11-Aug-2005	2
CTTAATATCTAATTGCACTCATAGAGTATTGCGAC	2	plus	TATTGATATAAAATAGAGGCTAAAGATCCTCTATAATAGCAT	TATTGATATAAAATAGAGGCTAAAGATCCTCTATAATAGCAT	Spacer_12	H0591_93770	11-Aug-2005	11
CTTAATATCTAATTGCACTCATAGAGTATTGCGAC	2	plus	TTATCGCCCTTCATTTCAGGGTTGATGAAATATTTTATTTGTA	TTATCGCCCTTCATTTCAGGGTTGATGAAATATTTTATTTGTA	Spacer_2	H0591_93770	11-Aug-2005	14
CTTAATATCTAATTGCACTCATAGAGTATTGCGAC	2	plus	TTTTTTAATAATCTCCTTCTTTCTTTTTTTGATATCT	TTTTTTAATAATCTCCTTCTTTCTTTTTTTGATATCT	Spacer_511	H0591_93770	11-Aug-2005	2
CTTAATATCTAATTGCACTCATAGAGTATTGCGAC	2	plus	TTTCCCTTGGGCGTGGTTTTGGTCTTGTTAAAACTACCATAG	TTTCCCTTGGGCGTGGTTTTGGTCTTGTTAAAACTACCATAG	Spacer_30	H0591_93770	11-Aug-2005	8
CTTAATATCTAATTGCACTCATAGAGTATTGCGAC	2	plus	CTGCTGTGAATGATAGATTTAACATGAGAAGTGATCTTGCGA	CTGCTGTGAATGATAGATTTAACATGAGAAGTGATCTTGCGA	Spacer_893	H0591_93770	11-Aug-2005	2
CTTAATATCTAATTGCACTCATAGAGTATTGCGAC	2	plus	CTCTGTGCTAAAAGCAGGGATGGAGCTGTCCGAATACGTGCAGG	CTCTGTGCTAAAAGCAGGGATGGAGCTGTCCGAATACGTGCAGG	Spacer_512	H0591_93770	11-Aug-2005	5
CTTAATATCTAATTGCACTCATAGAGTATTGCGAC	2	plus	CTCCAAAGCTGGTTTTGCTACTTCATTCAAATTTTCATTCA	CTCCAAAGCTGGTTTTGCTACTTCATTCAAATTTTCATTCA	Spacer_894	H0591_93770	11-Aug-2005	3
CTTAATATCTAATTGCACTCATAGAGTATTGCGAC	2	plus	TTTGCGGCATCTTCTATCTGAAGTTCGCTGTTGATA	TTTGCGGCATCTTCTATCTGAAGTTCGCTGTTGATA	Spacer_0	H0591_93770	11-Aug-2005	20
CTTAATATCTAATTGCACTCATAGAGTATTGCGAC	2	plus	TTCGATAATCTTCACCCGCTCCCACACAAAGCACACA	TTCGATAATCTTCACCCGCTCCCACACAAAGCACACA	Spacer_13	H0591_93770	11-Aug-2005	18
CTTAATATCTAATTGCACTCATAGAGTATTGCGAC	2	plus	TTGTACTTCAAAGGTGATCTGCTCCTGTTCTGCTAACTTGC	TTGTACTTCAAAGGTGATCTGCTCCTGTTCTGCTAACTTGC	Spacer_28	H0591_93770	11-Aug-2005	4
CTTAATATCTAATTGCACTCATAGAGTATTGCGAC	2	plus	ACGCTCATTAAAGAGGTAGCACCTACTCGGATCAGTA	ACGCTCATTAAAGAGGTAGCACCTACTCGGATCAGTA	Spacer_25	H0591_93770	11-Aug-2005	5
CTTAATATCTAATTGCACTCATAGAGTATTGCGAC	2	plus	TGATGACCCTTATATCCAGGTGTGCCGAAGAGCCACT	TGATGACCCTTATATCCAGGTGTGCCGAAGAGCCACT	Spacer_11	H0591_93770	11-Aug-2005	8
CTTAATATCTAATTGCACTCATAGAGTATTGCGAC	2	plus	AAATGAATATATTTTTTGTGACACTTGACCTTTTCGGTAT	AAATGAATATATTTTTTGTGACACTTGACCTTTTCGGTAT	Spacer_16	H0591_93770	11-Aug-2005	7
CTTAATATCTAATTGCACTCATAGAGTATTGCGAC	2	plus	GAGGTGTTCGAATATTCCTCGGCAATCTTTCGAAATGCCGA	GAGGTGTTCGAATATTCCTCGGCAATCTTTCGAAATGCCGA	Spacer_10	H0591_93770	11-Aug-2005	13
CTTAATATCTAATTGCACTCATAGAGTATTGCGAC	2	plus	TTGCCATAGTTATTCTCCGTTACCGTGTTATCAGAATTAAA	TTGCCATAGTTATTCTCCGTTACCGTGTTATCAGAATTAAA	Spacer_102	H0591_93770	11-Aug-2005	2
CTTAATATCTAATTGCACTCATAGAGTATTGCGAC	2	plus	TCATTGAACCTGTAAACGAATCAAACGCTTCTTTACCTGTT	TCATTGAACCTGTAAACGAATCAAACGCTTCTTTACCTGTT	Spacer_514	H0591_93770	11-Aug-2005	3
CTTAATATCTAATTGCACTCATAGAGTATTGCGAC	2	plus	CGACCAAGAACATTTTTATATTGCGCGATGACTCTTTTGCTTG	CGACCAAGAACATTTTTATATTGCGCGATGACTCTTTTGCTTG	Spacer_518	H0591_93770	11-Aug-2005	3
GTTCACTGCCGGATAGGCAGCTTAGAAA	3	plus	ATATTACCCCAGCTGAGATAGCTGCAAAGCTC	ATATTACCCCAGCTGAGATAGCTGCAAAGCTC	Spacer_895	H0591_93770	11-Aug-2005	2
GTCGCGCCCCCCGCGGGCGCGTGGATTGAAAC	1	plus	AACTTAAAAATGACTGCTTTTGCACGACTATCT	AACTTAAAAATGACTGCTTTTGCACGACTATCT	Spacer_164	H0591_93770	11-Aug-2005	4
GTCGCGCCCCCCGCGGGCGCGTGGATTGAAAC	1	plus	ACGGCAATGAGAGGCTCTCTGTAAACAATCAAACCAA	ACGGCAATGAGAGGCTCTCTGTAAACAATCAAACCAA	Spacer_649	H0591_93770	11-Aug-2005	3
GTCGCGCCCCCCGCGGGCGCGTGGATTGAAAC	1	plus	AATGCAAACGCTTTTGTTATAACAGACAAAGGGTCGCG	AATGCAAACGCTTTTGTTATAACAGACAAAGGGTCGCG	Spacer_276	H0591_93770	11-Aug-2005	13
GTCGCGCCCCCCGCGGGCGCGTGGATTGAAAC	1	plus	ACTATCCGATAACCCAAAAACGAGAAATATCATG	ACTATCCGATAACCCAAAAACGAGAAATATCATG	Spacer_651	H0591_93770	11-Aug-2005	4
GTCGCGCCCCCCGCGGGCGCGTGGATTGAAAC	1	plus	ATTTCAGCCATGCTATATAATATAGCATGGCTT	ATTTCAGCCATGCTATATAATATAGCATGGCTT	Spacer_65	H0591_93770	11-Aug-2005	10
GTCGCGCCCCCCGCGGGCGCGTGGATTGAAAC	1	plus	ATTTCAGCCATGCTATATAATATAGCATGGCTTGAA	ATTTCAGCCATGCTATATAATATAGCATGGCTTGAA	Spacer_66	H0591_93770	11-Aug-2005	14
GTCGCGCCCCCCGCGGGCGCGTGGATTGAAAC	1	plus	AGGCGAGAGGGATTCTTGGAAAGAGGTCTAC	AGGCGAGAGGGATTCTTGGAAAGAGGTCTAC	Spacer_215	H0591_93770	11-Aug-2005	5
GTCGCGCCCCCCGCGGGCGCGTGGATTGAAAC	1	plus	AGCCTTGCAGTTCGAACAGGATCGAACATTTAAA	AGCCTTGCAGTTCGAACAGGATCGAACATTTAAA	Spacer_37	H0591_93770	11-Aug-2005	13
GTCGCGCCCCCCGCGGGCGCGTGGATTGAAAC	1	plus	ACGCCAGTGACCAACCAATAACCCTACCTATGT	ACGCCAGTGACCAACCAATAACCCTACCTATGT	Spacer_243	H0591_93770	11-Aug-2005	7
GTCGCGCCCCCCGCGGGCGCGTGGATTGAAAC	1	plus	ATTCGAATGGCCCTTAAAATATACGCGCGTATGAGG	ATTCGAATGGCCCTTAAAATATACGCGCGTATGAGG	Spacer_38	H0591_93770	11-Aug-2005	15
GTCGCGCCCCCCGCGGGCGCGTGGATTGAAAC	1	plus	AGGCATGGTGATTATCAATGATACATTGTCGTCA	AGGCATGGTGATTATCAATGATACATTGTCGTCA	Spacer_444	H0591_93770	11-Aug-2005	8
GTCGCGCCCCCCGCGGGCGCGTGGATTGAAAC	1	plus	ATACCCCATGATACTCTTGGCATCAGCTACCC	ATACCCCATGATACTCTTGGCATCAGCTACCC	Spacer_486	H0591_93770	11-Aug-2005	6
GTCGCGCCCCCCGCGGGCGCGTGGATTGAAAC	1	plus	AAACTGGTTGTGGTGGCCTTTGAAATATACCCT	AAACTGGTTGTGGTGGCCTTTGAAATATACCCT	Spacer_92	H0591_93770	11-Aug-2005	4
GTCGCGCCCCCCGCGGGCGCGTGGATTGAAAC	1	plus	ATTATAGTGTGCATAGAATATACAAGCATTGA	ATTATAGTGTGCATAGAATATACAAGCATTGA	Spacer_93	H0591_93770	11-Aug-2005	7
GTCGCGCCCCCCGCGGGCGCGTGGATTGAAAC	1	plus	GAGCCTTCCCAATACCTGCGCACGGCAGTATTCGTCA	GAGCCTTCCCAATACCTGCGCACGGCAGTATTCGTCA	Spacer_125	H0591_93770	11-Aug-2005	11
GTCGCGCCCCCCGCGGGCGCGTGGATTGAAAC	1	plus	ATTTTATACTCCATCTTTTTAGGTTGAACTTTTCG	ATTTTATACTCCATCTTTTTAGGTTGAACTTTTCG	Spacer_173	H0591_93770	11-Aug-2005	3
GTCGCGCCCCCCGCGGGCGCGTGGATTGAAAC	1	plus	TATCTTTGGTCTTTACGTTGTGAAGAACAAAAAG	TATCTTTGGTCTTTACGTTGTGAAGAACAAAAAG	Spacer_896	H0591_93770	11-Aug-2005	2
GTCGCGCCCCCCGCGGGCGCGTGGATTGAAAC	1	plus	ACTACAATCGGATTACAGGTTGTAGTACATATCGCA	ACTACAATCGGATTACAGGTTGTAGTACATATCGCA	Spacer_77	H0591_93770	11-Aug-2005	24
GTCGCGCCCCCCGCGGGCGCGTGGATTGAAAC	1	plus	CATGCATGGCTTTTGTAAGGCTTATATTTGGCT	CATGCATGGCTTTTGTAAGGCTTATATTTGGCT	Spacer_132	H0591_93770	11-Aug-2005	3
GTCGCGCCCCCCGCGGGCGCGTGGATTGAAAC	1	plus	ATTGTTGAACCCGTCAACCACGTTCTGCCAGTTGGT	ATTGTTGAACCCGTCAACCACGTTCTGCCAGTTGGT	Spacer_60	H0591_93770	11-Aug-2005	12
GTCGCGCCCCCCGCGGGCGCGTGGATTGAAAC	1	plus	ATTTTCCTCTCCTTTTAATTCATTTTATTGTTG	ATTTTCCTCTCCTTTTAATTCATTTTATTGTTG	Spacer_61	H0591_93770	11-Aug-2005	13
GTCGCGCCCCCCGCGGGCGCGTGGATTGAAAC	1	plus	TCTGTATATCCAAAGATTTTCCGCTCAGATTCCGT	TCTGTATATCCAAAGATTTTCCGCTCAGATTCCGT	Spacer_76	H0591_93770	11-Aug-2005	5
GTCGCGCCCCCCGCGGGCGCGTGGATTGAAAC	1	plus	ACCATCACCTGCGAATCTCCAAGACGGAACCGCTTCC	ACCATCACCTGCGAATCTCCAAGACGGAACCGCTTCC	Spacer_228	H0591_93770	11-Aug-2005	4
GTCGCGCCCCCCGCGGGCGCGTGGATTGAAAC	1	plus	ATGTTTAAGCCCTATCATAATCAAGCCAGATTTAT	ATGTTTAAGCCCTATCATAATCAAGCCAGATTTAT	Spacer_74	H0591_93770	11-Aug-2005	9
GTCGCGCCCCCCGCGGGCGCGTGGATTGAAAC	1	plus	AATGCCTATAATAAGTTAATCAATGAAGGCGTAGCAAA	AATGCCTATAATAAGTTAATCAATGAAGGCGTAGCAAA	Spacer_897	H0591_93770	11-Aug-2005	2
GTCGCGCCCCCCGCGGGCGCGTGGATTGAAAC	1	plus	AAACGATCAATACGCGATGCGTAGGAGCTTGTTGA	AAACGATCAATACGCGATGCGTAGGAGCTTGTTGA	Spacer_572	H0591_93770	11-Aug-2005	11
GTCGCGCCCCCCGCGGGCGCGTGGATTGAAAC	1	plus	AGGAAAGCTCTTCCAATCTCCGGCCCACTCAAG	AGGAAAGCTCTTCCAATCTCCGGCCCACTCAAG	Spacer_195	H0591_93770	11-Aug-2005	2
GTCGCGCCCCCCGCGGGCGCGTGGATTGAAAC	1	plus	GGGTACTCATCAAGCAGCTCTTGTTTTGTGTCCGC	GGGTACTCATCAAGCAGCTCTTGTTTTGTGTCCGC	Spacer_104	H0591_93770	11-Aug-2005	8
GTCGCGCCCCCCGCGGGCGCGTGGATTGAAAC	1	plus	CAACACCAAGCCCTCCACAATCGATGAACGCCTTGTCCG	CAACACCAAGCCCTCCACAATCGATGAACGCCTTGTCCG	Spacer_291	H0591_93770	11-Aug-2005	8
GTCGCGCCCCCCGCGGGCGCGTGGATTGAAAC	1	plus	ACGATACCGAAGGGAGATACCGGATCATCCGGCTCGG	ACGATACCGAAGGGAGATACCGGATCATCCGGCTCGG	Spacer_436	H0591_93770	11-Aug-2005	10
GTCGCGCCCCCCGCGGGCGCGTGGATTGAAAC	1	plus	GAGAATTTTCGACACTCACCGCCATAAACATGCAG	GAGAATTTTCGACACTCACCGCCATAAACATGCAG	Spacer_129	H0591_93770	11-Aug-2005	2
GTCGCGCCCCCCGCGGGCGCGTGGATTGAAAC	1	plus	ATGTCGTCCTGACTCATAAACCCTTTTCCATCCGT	ATGTCGTCCTGACTCATAAACCCTTTTCCATCCGT	Spacer_42	H0591_93770	11-Aug-2005	2
GTCGCGCCCCCCGCGGGCGCGTGGATTGAAAC	1	plus	AATGCATACAACAATACTGCGGCCACTGGAGC	AATGCATACAACAATACTGCGGCCACTGGAGC	Spacer_347	H0591_93770	11-Aug-2005	13
GTCGCGCCCCCCGCGGGCGCGTGGATTGAAAC	1	plus	TTGGGCAATTGGGCGCGCTGGGGTCGTTGGGGT	TTGGGCAATTGGGCGCGCTGGGGTCGTTGGGGT	Spacer_604	H0591_93770	11-Aug-2005	3
GTCGCGCCCCCCGCGGGCGCGTGGATTGAAAC	1	plus	GACCATTTAAACAAAGGTGTTGCTGTAGGATCAA	GACCATTTAAACAAAGGTGTTGCTGTAGGATCAA	Spacer_348	H0591_93770	11-Aug-2005	9
GTCGCGCCCCCCGCGGGCGCGTGGATTGAAAC	1	plus	TCCGTCAGTTGTTGACGGCGGGGTTGGGCTGG	TCCGTCAGTTGTTGACGGCGGGGTTGGGCTGG	Spacer_898	H0591_93770	11-Aug-2005	2
GTCGCGCCCCCCGCGGGCGCGTGGATTGAAAC	1	plus	TCCGTCAGTTGTTGACGGCGGTGTTGGGCTGGTGC	TCCGTCAGTTGTTGACGGCGGTGTTGGGCTGGTGC	Spacer_116	H0591_93770	11-Aug-2005	2
GTCGCGCCCCCCGCGGGCGCGTGGATTGAAAC	1	plus	GTAAATACGGGAGTTCCGCGCATGCGTGGATA	GTAAATACGGGAGTTCCGCGCATGCGTGGATA	Spacer_73	H0591_93770	11-Aug-2005	4
GTCGCGCCCCCCGCGGGCGCGTGGATTGAAAC	1	plus	TTTAATAATATTAATAAATCGTTTCTTTTCATTTAACT	TTTAATAATATTAATAAATCGTTTCTTTTCATTTAACT	Spacer_170	H0591_93770	11-Aug-2005	11
GTCGCGCCCCCCGCGGGCGCGTGGATTGAAAC	1	plus	TTCCCCATGCCTCCGTAGCGATACTTACCGTACC	TTCCCCATGCCTCCGTAGCGATACTTACCGTACC	Spacer_424	H0591_93770	11-Aug-2005	8
GTCGCGCCCCCCGCGGGCGCGTGGATTGAAAC	1	plus	CTAAAAAGAACGGGGGTGAAACGCTCCTCCGATTTGA	CTAAAAAGAACGGGGGTGAAACGCTCCTCCGATTTGA	Spacer_107	H0591_93770	11-Aug-2005	7
GTCGCGCCCCCCGCGGGCGCGTGGATTGAAAC	1	plus	GATGTATCTGAAGTGGAAGGGAAAAATATCGAA	GATGTATCTGAAGTGGAAGGGAAAAATATCGAA	Spacer_89	H0591_93770	11-Aug-2005	5
GTCGCGCCCCCCGCGGGCGCGTGGATTGAAAC	1	plus	CGCTTATTCTCGCGCACTCGTTTCGCGCGCTTGG	CGCTTATTCTCGCGCACTCGTTTCGCGCGCTTGG	Spacer_184	H0591_93770	11-Aug-2005	2
GTCGCGCCCCCCGCGGGCGCGTGGATTGAAAC	1	plus	ACCACGGCCCCGACGAACTCGCCGACGCCTACGCG	ACCACGGCCCCGACGAACTCGCCGACGCCTACGCG	Spacer_238	H0591_93770	11-Aug-2005	2
GTCGCGCCCCCCGCGGGCGCGTGGATTGAAAC	1	plus	TGTGAATTGCCATGTAAAGGCCGGCCGCGCCAA	TGTGAATTGCCATGTAAAGGCCGGCCGCGCCAA	Spacer_899	H0591_93770	11-Aug-2005	2
GTCGCGCCCCCCGCGGGCGCGTGGATTGAAAC	1	plus	CCTTGAGCATAAAGTGCGTTCTGACTTGCGATATCC	CCTTGAGCATAAAGTGCGTTCTGACTTGCGATATCC	Spacer_224	H0591_93770	11-Aug-2005	2
GTCGCGCCCCCCGCGGGCGCGTGGATTGAAAC	1	plus	ACCCGATGGTGCCTGCAGAACGGCATCAGCTGC	ACCCGATGGTGCCTGCAGAACGGCATCAGCTGC	Spacer_900	H0591_93770	11-Aug-2005	2
GTCGCGCCCCCCGCGGGCGCGTGGATTGAAAC	1	plus	CCATCGATCGAGTAAAAGTAGCTAAATTTTCGGAT	CCATCGATCGAGTAAAAGTAGCTAAATTTTCGGAT	Spacer_95	H0591_93770	11-Aug-2005	2
GTCGCGCCCCCCGCGGGCGCGTGGATTGAAAC	1	plus	CATCAGTATTTTATTATCGCTGACTTTCGATGGTAT	CATCAGTATTTTATTATCGCTGACTTTCGATGGTAT	Spacer_90	H0591_93770	11-Aug-2005	7
GTCGCGCCCCCCGCGGGCGCGTGGATTGAAAC	1	plus	AGAAAAGTCTGTTGCGTGGTTGTCTACGGACATAG	AGAAAAGTCTGTTGCGTGGTTGTCTACGGACATAG	Spacer_88	H0591_93770	11-Aug-2005	6
GTCGCGCCCCCCGCGGGCGCGTGGATTGAAAC	1	plus	ATCAACCTAAAAACAAACACACCAATGTCTAA	ATCAACCTAAAAACAAACACACCAATGTCTAA	Spacer_81	H0591_93770	11-Aug-2005	5
GTCGCGCCCCCCGCGGGCGCGTGGATTGAAAC	1	plus	TCGACATCATCACGCTTTACGAACCGGGGCTTG	TCGACATCATCACGCTTTACGAACCGGGGCTTG	Spacer_49	H0591_93770	11-Aug-2005	8
GTCGCGCCCCCCGCGGGCGCGTGGATTGAAAC	1	plus	CACGAACGATGAAAATCATAATGATGCACGAA	CACGAACGATGAAAATCATAATGATGCACGAA	Spacer_82	H0591_93770	11-Aug-2005	5
GTCGCGCCCCCCGCGGGCGCGTGGATTGAAAC	1	plus	GCCGTCTGCGCTCGCGTGAGCTGGCTCACGAAC	GCCGTCTGCGCTCGCGTGAGCTGGCTCACGAAC	Spacer_364	H0591_93770	11-Aug-2005	2
GTCGCGCCCCCCGCGGGCGCGTGGATTGAAAC	1	plus	TTTTATTTGCGGTGCATCAAACCAACATGATTCGG	TTTTATTTGCGGTGCATCAAACCAACATGATTCGG	Spacer_72	H0591_93770	11-Aug-2005	10
GTCGCGCCCCCCGCGGGCGCGTGGATTGAAAC	1	plus	AAGCCATGCTATATAATATTATATAGC	AAGCCATGCTATATAATATTATATAGC	Spacer_312	H0591_93770	11-Aug-2005	10
GTCGCGCCCCCCGCGGGCGCGTGGATTGAAAC	1	plus	CTAAAATAACCGGTATTGTCGAAGATAAGTGTGCGAT	CTAAAATAACCGGTATTGTCGAAGATAAGTGTGCGAT	Spacer_112	H0591_93770	11-Aug-2005	12
GTCGCGCCCCCCGCGGGCGCGTGGATTGAAAC	1	plus	TGTGAACAACGTATCAAGAAATATACCTCCATCAC	TGTGAACAACGTATCAAGAAATATACCTCCATCAC	Spacer_105	H0591_93770	11-Aug-2005	3
GTCGCGCCCCCCGCGGGCGCGTGGATTGAAAC	1	plus	AACTTGATCCCTCTCGACATCGCGGCGGTGGAGG	AACTTGATCCCTCTCGACATCGCGGCGGTGGAGG	Spacer_251	H0591_93770	11-Aug-2005	3
GTCGCGCCCCCCGCGGGCGCGTGGATTGAAAC	1	plus	ATGGGTAAGAGTTTGTCGCTGATTTTCGCGCGCG	ATGGGTAAGAGTTTGTCGCTGATTTTCGCGCGCG	Spacer_194	H0591_93770	11-Aug-2005	3
GTCGCGCCCCCCGCGGGCGCGTGGATTGAAAC	1	plus	CCATTGCTTGCCACTCAGTCTCCTTTTCCCTTAG	CCATTGCTTGCCACTCAGTCTCCTTTTCCCTTAG	Spacer_426	H0591_93770	11-Aug-2005	3
GTCGCGCCCCCCGCGGGCGCGTGGATTGAAAC	1	plus	ACGATAGGGATTAGTCAGGTTCCAACGCTTA	ACGATAGGGATTAGTCAGGTTCCAACGCTTA	Spacer_84	H0591_93770	11-Aug-2005	6
GTCGCGCCCCCCGCGGGCGCGTGGATTGAAAC	1	plus	TCGCAAAGCGGCTGCACTTTCGCGTGCAGGTCGC	TCGCAAAGCGGCTGCACTTTCGCGTGCAGGTCGC	Spacer_432	H0591_93770	11-Aug-2005	4
GTCGCGCCCCCCGCGGGCGCGTGGATTGAAAC	1	plus	CGGCTGCACCAGCAGGATCTGCAACTTACACA	CGGCTGCACCAGCAGGATCTGCAACTTACACA	Spacer_150	H0591_93770	11-Aug-2005	3
GTCGCGCCCCCCGCGGGCGCGTGGATTGAAAC	1	plus	TTAGCGCGAGTGACGGCGCACGGCTCGCACGGCGCAG	TTAGCGCGAGTGACGGCGCACGGCTCGCACGGCGCAG	Spacer_467	H0591_93770	11-Aug-2005	2
GTCGCGCCCCCCGCGGGCGCGTGGATTGAAAC	1	plus	AGACGATTGCCGTGCGATTGTGCCAAAATTAAT	AGACGATTGCCGTGCGATTGTGCCAAAATTAAT	Spacer_62	H0591_93770	11-Aug-2005	5
GTCGCGCCCCCCGCGGGCGCGTGGATTGAAAC	1	plus	TATCATTGTTGCGATATTAACATCAGATGAA	TATCATTGTTGCGATATTAACATCAGATGAA	Spacer_126	H0591_93770	11-Aug-2005	5
GTCGCGCCCCCCGCGGGCGCGTGGATTGAAAC	1	plus	CAAGACAACGGCTCTGCACTGGCGGACAGCTTGAA	CAAGACAACGGCTCTGCACTGGCGGACAGCTTGAA	Spacer_53	H0591_93770	11-Aug-2005	7
GTCGCGCCCCCCGCGGGCGCGTGGATTGAAAC	1	plus	GGCATATAACCACGAAAACACGACGTATAATAC	GGCATATAACCACGAAAACACGACGTATAATAC	Spacer_425	H0591_93770	11-Aug-2005	10
GTCGCGCCCCCCGCGGGCGCGTGGATTGAAAC	1	plus	CAATTTACAGGAGGATTGACGTTAAAAGACTTTCA	CAATTTACAGGAGGATTGACGTTAAAAGACTTTCA	Spacer_78	H0591_93770	11-Aug-2005	8
GTCGCGCCCCCCGCGGGCGCGTGGATTGAAAC	1	plus	AGATCAGAAACGGTATCGAGATATAGTAAAAAG	AGATCAGAAACGGTATCGAGATATAGTAAAAAG	Spacer_187	H0591_93770	11-Aug-2005	4
GTCGCGCCCCCCGCGGGCGCGTGGATTGAAAC	1	plus	CTCCTCTATCGGTATCTGATAGCTGTCTTTAG	CTCCTCTATCGGTATCTGATAGCTGTCTTTAG	Spacer_353	H0591_93770	11-Aug-2005	2
GTCGCGCCCCCCGCGGGCGCGTGGATTGAAAC	1	plus	GCTTGTCCTGCTATGTAACAAGCAAGTAATTTTGG	GCTTGTCCTGCTATGTAACAAGCAAGTAATTTTGG	Spacer_660	H0591_93770	11-Aug-2005	2
GTCGCGCCCCCCGCGGGCGCGTGGATTGAAAC	1	plus	TTTCTTTTATCGGGAGCATGATGGACGATGGAAAGGG	TTTCTTTTATCGGGAGCATGATGGACGATGGAAAGGG	Spacer_237	H0591_93770	11-Aug-2005	7
GTCGCGCCCCCCGCGGGCGCGTGGATTGAAAC	1	plus	GCTGTGCAGAGCTTCCAAGGCATTTTGTCTCAAC	GCTGTGCAGAGCTTCCAAGGCATTTTGTCTCAAC	Spacer_94	H0591_93770	11-Aug-2005	5
GTCGCGCCCCCCGCGGGCGCGTGGATTGAAAC	1	plus	CTTGATAATCGCAAAGATACCGCCACTAAAAGTAG	CTTGATAATCGCAAAGATACCGCCACTAAAAGTAG	Spacer_901	H0591_93770	11-Aug-2005	3
GTCGCGCCCCCCGCGGGCGCGTGGATTGAAAC	1	plus	GTTATATCAAGGATAAACTCATTCACAACCCCTGA	GTTATATCAAGGATAAACTCATTCACAACCCCTGA	Spacer_128	H0591_93770	11-Aug-2005	2
GTCGCGCCCCCCGCGGGCGCGTGGATTGAAAC	1	plus	AGCCTGTATCTTAGCCATTGCCGCTTGATCTGC	AGCCTGTATCTTAGCCATTGCCGCTTGATCTGC	Spacer_423	H0591_93770	11-Aug-2005	9
GTCGCGCCCCCCGCGGGCGCGTGGATTGAAAC	1	plus	TGCAAATCTTCTACCCACCTGAGCAAACATTAG	TGCAAATCTTCTACCCACCTGAGCAAACATTAG	Spacer_122	H0591_93770	11-Aug-2005	8
GTCGCGCCCCCCGCGGGCGCGTGGATTGAAAC	1	plus	AGCAAAGACTGGTTATCGCTGATCTGCTTTACTGTT	AGCAAAGACTGGTTATCGCTGATCTGCTTTACTGTT	Spacer_133	H0591_93770	11-Aug-2005	3
GTCGCGCCCCCCGCGGGCGCGTGGATTGAAAC	1	plus	AAAAATGTTCTTTTATAAAGCCCAAAAACTCAAA	AAAAATGTTCTTTTATAAAGCCCAAAAACTCAAA	Spacer_259	H0591_93770	11-Aug-2005	17
GTCGCGCCCCCCGCGGGCGCGTGGATTGAAAC	1	plus	CCATGATACTGCCGCCCCACCCGTTACCGCTCCA	CCATGATACTGCCGCCCCACCCGTTACCGCTCCA	Spacer_553	H0591_93770	11-Aug-2005	5
GTCGCGCCCCCCGCGGGCGCGTGGATTGAAAC	1	plus	TGCGCTTGCATCAACAGCGGGAGTATCTTTGACA	TGCGCTTGCATCAACAGCGGGAGTATCTTTGACA	Spacer_127	H0591_93770	11-Aug-2005	10
GTCGCGCCCCCCGCGGGCGCGTGGATTGAAAC	1	plus	ATTAGCTGCGTTAGCTGCATTAGCTGCGTCATTAGCTG	ATTAGCTGCGTTAGCTGCATTAGCTGCGTCATTAGCTG	Spacer_310	H0591_93770	11-Aug-2005	27
GTCGCGCCCCCCGCGGGCGCGTGGATTGAAAC	1	plus	GCTTTGCGTGTAATCGCGCGTATGATGGCGCAAATGCCTCCC	GCTTTGCGTGTAATCGCGCGTATGATGGCGCAAATGCCTCCC	Spacer_789	H0591_93770	11-Aug-2005	17
GTCGCGCCCCCCGCGGGCGCGTGGATTGAAAC	1	plus	AAATTCGTTGGGGTGGCCCTTAAAATATACACG	AAATTCGTTGGGGTGGCCCTTAAAATATACACG	Spacer_33	H0591_93770	11-Aug-2005	16
GTCGCGCCCCCCGCGGGCGCGTGGATTGAAAC	1	plus	TTCATTGCTTGTTGCTGGAGCAAACGGAGCAA	TTCATTGCTTGTTGCTGGAGCAAACGGAGCAA	Spacer_71	H0591_93770	11-Aug-2005	5
GTCGCGCCCCCCGCGGGCGCGTGGATTGAAAC	1	plus	ACCCAAACAAACACACCTATGTCTAACTACACTCA	ACCCAAACAAACACACCTATGTCTAACTACACTCA	Spacer_35	H0591_93770	11-Aug-2005	17
GTCGCGCCCCCCGCGGGCGCGTGGATTGAAAC	1	plus	GCTACATTGCAGCTCTCTCAGGGGACATCTATAA	GCTACATTGCAGCTCTCTCAGGGGACATCTATAA	Spacer_196	H0591_93770	11-Aug-2005	4
GTCGCGCCCCCCGCGGGCGCGTGGATTGAAAC	1	plus	ATGCATAACGACATAAATGGGCCGTAACCCTGTGTC	ATGCATAACGACATAAATGGGCCGTAACCCTGTGTC	Spacer_902	H0591_93770	11-Aug-2005	8
GTCGCGCCCCCCGCGGGCGCGTGGATTGAAAC	1	plus	AGAGATCTGTGTGAGGATATCTGGACAAAGAGA	AGAGATCTGTGTGAGGATATCTGGACAAAGAGA	Spacer_417	H0591_93770	11-Aug-2005	2
GTCGCGCCCCCCGCGGGCGCGTGGATTGAAAC	1	plus	CCTGACAGCTCATTAAAGATCTCCGTATTGCTCATAA	CCTGACAGCTCATTAAAGATCTCCGTATTGCTCATAA	Spacer_174	H0591_93770	11-Aug-2005	2
GTCGCGCCCCCCGCGGGCGCGTGGATTGAAAC	1	plus	ACTGCCTCGGTGTCAACAATGTGAGCTTTGAAG	ACTGCCTCGGTGTCAACAATGTGAGCTTTGAAG	Spacer_177	H0591_93770	11-Aug-2005	2
GTCGCGCCCCCCGCGGGCGCGTGGATTGAAAC	1	plus	AGTTCCAGCCAGATCCCACGCCCTGACGGTTT	AGTTCCAGCCAGATCCCACGCCCTGACGGTTT	Spacer_322	H0591_93770	11-Aug-2005	3
GTCGCGCCCCCCGCGGGCGCGTGGATTGAAAC	1	plus	ACAATTAATCTCTAATCTCTCATTTCAGCCATG	ACAATTAATCTCTAATCTCTCATTTCAGCCATG	Spacer_70	H0591_93770	11-Aug-2005	3
GTCGCGCCCCCCGCGGGCGCGTGGATTGAAAC	1	plus	GCTATAAAGATATGTCTTGAGAGTCTTTTTTGATT	GCTATAAAGATATGTCTTGAGAGTCTTTTTTGATT	Spacer_75	H0591_93770	11-Aug-2005	4
GTCGCGCCCCCCGCGGGCGCGTGGATTGAAAC	1	plus	TCGCGATACCGACAGAAGGCGATAACGATACCGAAA	TCGCGATACCGACAGAAGGCGATAACGATACCGAAA	Spacer_320	H0591_93770	11-Aug-2005	2
GTCGCGCCCCCCGCGGGCGCGTGGATTGAAAC	1	plus	GCGTTGATTGTGAGTATGCAAGCGAGTGGGTTGATA	GCGTTGATTGTGAGTATGCAAGCGAGTGGGTTGATA	Spacer_80	H0591_93770	11-Aug-2005	5
GTCGCGCCCCCCGCGGGCGCGTGGATTGAAAC	1	plus	AACATATGAGTATTGATAAAAACAAAATTCGAAAT	AACATATGAGTATTGATAAAAACAAAATTCGAAAT	Spacer_98	H0591_93770	11-Aug-2005	2
GTCGCGCCCCCCGCGGGCGCGTGGATTGAAAC	1	plus	TCCATCATGCTCAATCACGGATGAGTACCATGAAC	TCCATCATGCTCAATCACGGATGAGTACCATGAAC	Spacer_114	H0591_93770	11-Aug-2005	2
GTCGCGCCCCCCGCGGGCGCGTGGATTGAAAC	1	plus	GGTATATCTGGTACCTCCACGTGCGTCACGCTCGAG	GGTATATCTGGTACCTCCACGTGCGTCACGCTCGAG	Spacer_106	H0591_93770	11-Aug-2005	5
GTCGCGCCCCCCGCGGGCGCGTGGATTGAAAC	1	plus	TGCTGTTACCTCCGTGCCGGGTAGCCCTGCGCT	TGCTGTTACCTCCGTGCCGGGTAGCCCTGCGCT	Spacer_213	H0591_93770	11-Aug-2005	3
GTCGCGCCCCCCGCGGGCGCGTGGATTGAAAC	1	plus	AGTGCGGGATACTTTACCCAAATCTGTGTAGCTGACT	AGTGCGGGATACTTTACCCAAATCTGTGTAGCTGACT	Spacer_123	H0591_93770	11-Aug-2005	13
GTCGCGCCCCCCGCGGGCGCGTGGATTGAAAC	1	plus	AGGTTTATTGATCGCGACGCACATGCTGACCGC	AGGTTTATTGATCGCGACGCACATGCTGACCGC	Spacer_51	H0591_93770	11-Aug-2005	7
GTCGCGCCCCCCGCGGGCGCGTGGATTGAAAC	1	plus	GTGCCTAAGTAAGGTTAAATACCTATGCCCAAGTAAG	GTGCCTAAGTAAGGTTAAATACCTATGCCCAAGTAAG	Spacer_124	H0591_93770	11-Aug-2005	12
GTCGCGCCCCCCGCGGGCGCGTGGATTGAAAC	1	plus	TCACCTTACATGAAACAAATGACTGTCGTGTTGTAC	TCACCTTACATGAAACAAATGACTGTCGTGTTGTAC	Spacer_326	H0591_93770	11-Aug-2005	8
GTCGCGCCCCCCGCGGGCGCGTGGATTGAAAC	1	plus	GATTAAAGTAATGAAATAATGTCTTGTAATAGT	GATTAAAGTAATGAAATAATGTCTTGTAATAGT	Spacer_231	H0591_93770	11-Aug-2005	2
GTCGCGCCCCCCGCGGGCGCGTGGATTGAAAC	1	plus	CCTTGCTCGCACCGTATCGAGTGTCGGTGCTTT	CCTTGCTCGCACCGTATCGAGTGTCGGTGCTTT	Spacer_363	H0591_93770	11-Aug-2005	6
GTCGCGCCCCCCGCGGGCGCGTGGATTGAAAC	1	plus	ACTGAGGCAGAGCAGTCAGCGAAGGACAATCTCA	ACTGAGGCAGAGCAGTCAGCGAAGGACAATCTCA	Spacer_134	H0591_93770	11-Aug-2005	3
GTCGCGCCCCCCGCGGGCGCGTGGATTGAAAC	1	plus	TGCCACTGCTCTAAATCAAGCTCGTATCCCACAGA	TGCCACTGCTCTAAATCAAGCTCGTATCCCACAGA	Spacer_316	H0591_93770	11-Aug-2005	2
GTCGCGCCCCCCGCGGGCGCGTGGATTGAAAC	1	plus	ACAGCAATCGGGGGAAATGCCGATAAGGTCAAGG	ACAGCAATCGGGGGAAATGCCGATAAGGTCAAGG	Spacer_358	H0591_93770	11-Aug-2005	2
GTCGCGCCCCCCGCGGGCGCGTGGATTGAAAC	1	plus	AGGCTGTTCGGAAGCACCGAGCGCGCCAGTTGTGG	AGGCTGTTCGGAAGCACCGAGCGCGCCAGTTGTGG	Spacer_460	H0591_93770	11-Aug-2005	2
GTCGCGCCCCCCGCGGGCGCGTGGATTGAAAC	1	plus	AAAGCGATATGAGATATCGGTATAATCTCTATCG	AAAGCGATATGAGATATCGGTATAATCTCTATCG	Spacer_163	H0591_93770	11-Aug-2005	2
GTCGCGCCCCCCGCGGGCGCGTGGATTGAAAC	1	plus	TGCTTTTAGCTCTGTGTGCTGCTCTCTCATCTCTT	TGCTTTTAGCTCTGTGTGCTGCTCTCTCATCTCTT	Spacer_230	H0591_93770	11-Aug-2005	3
GTCGCGCCCCCCGCGGGCGCGTGGATTGAAAC	1	plus	ACCGATATCACGCGCCGAGTGGTAGAGAGGGGCGGAA	ACCGATATCACGCGCCGAGTGGTAGAGAGGGGCGGAA	Spacer_374	H0591_93770	11-Aug-2005	3
GTCGCGCCCCCCGCGGGCGCGTGGATTGAAAC	1	plus	ACCGATATCACGCGCCGAGTGGTAGAGAGGGGCG	ACCGATATCACGCGCCGAGTGGTAGAGAGGGGCG	Spacer_375	H0591_93770	11-Aug-2005	4
[truncated: 13,767 more rows]
[truncated: 2 more columns]
